# Supplementary material for: RRP8, associated with immune infiltration, is a prospective therapeutic target in hepatocellular carcinoma
Source: J Cancer Res Clin Oncol. 2024 May 9;150(5):245. doi: 10.1007/s00432-024-05756-9 (PMC11082032; doi:10.1007/s00432-024-05756-9)
Supplement: Supplementary file 2 — Supplementary file2 (XLSX 10 KB) [file 432_2024_5756_MOESM2_ESM.xlsx]

## Sheet: Supplementary Table 1
Supplementary Table 1. Characteristics of HCC patients from TCGA
Characteristics	Overall
Gender, n (%)
Female	121 (32.4%)
Male	253 (67.6%)
Race, n (%)
Asian	160 (44.2%)
Black or African American	17 (4.7%)
White	185 (51.1%)
Age, n (%)
<= 60	177 (47.5%)
> 60	196 (52.5%)
BMI, n (%)
<= 25	177 (52.5%)
> 25	160 (47.5%)
Pathologic T stage, n (%)
T1	183 (49.3%)
T2	95 (25.6%)
T3	80 (21.6%)
T4	13 (3.5%)
Pathologic N stage, n (%)
N0	254 (98.4%)
N1	4 (1.6%)
Pathologic M stage, n (%)
M0	268 (98.5%)
M1	4 (1.5%)
Pathologic stage, n (%)
Stage I	173 (49.4%)
Stage II	87 (24.9%)
Stage III	85 (24.3%)
Stage IV	5 (1.4%)
Tumor status, n (%)
Tumor free	202 (56.9%)
With tumor	153 (43.1%)
Residual tumor, n (%)
R0	327 (94.8%)
R1	17 (4.9%)
R2	1 (0.3%)
Histologic grade, n (%)
G1	55 (14.9%)
G2	178 (48.2%)
G3	124 (33.6%)
G4	12 (3.3%)
AFP (ng/ml), n (%)
<= 400	215 (76.8%)
> 400	65 (23.2%)
Vascular invasion, n (%)
No	208 (65.4%)
Yes	110 (34.6%)
OS event, n (%)
Alive	244 (65.2%)
Dead	130 (34.8%)
