# Supplementary material for: RRP8, associated with immune infiltration, is a prospective therapeutic target in hepatocellular carcinoma
Source: J Cancer Res Clin Oncol. 2024 May 9;150(5):245. doi: 10.1007/s00432-024-05756-9 (PMC11082032; doi:10.1007/s00432-024-05756-9)
Supplement: Supplementary file 4 — Supplementary file4 (XLSX 6917 KB) [file 432_2024_5756_MOESM4_ESM.xlsx]

## Sheet: Supplementary Table 3
Supplementary Table 3. RRP8-related DEGs
ID	baseMean	log2FoldChange	lfcSE	stat	pvalue	padj	gene_name	gene_type
ENSG00000000003.15	5099.09	-0.261247	0.0822138	-3.17765	0.00148472	0.008591	TSPAN6	protein_coding
ENSG00000000005.6	3.16203	-1.19137	0.252631	-4.71587	2.40686e-06	4.96077e-05	TNMD	protein_coding
ENSG00000000419.13	1261.27	-0.0207812	0.0481105	-0.431947	0.66578	0.787249	DPM1	protein_coding
ENSG00000000457.14	566.013	-0.0826676	0.0588264	-1.40528	0.159938	0.305411	SCYL3	protein_coding
ENSG00000000460.17	279.816	0.0804884	0.112069	0.718206	0.47263	0.636491	C1orf112	protein_coding
ENSG00000000938.13	230.626	0.288857	0.113234	2.55098	0.0107421	0.0405681	FGR	protein_coding
ENSG00000000971.16	61787.2	-0.60342	0.117092	-5.15336	2.55857e-07	8.04112e-06	CFH	protein_coding
ENSG00000001036.14	3002.07	-0.0811693	0.0779355	-1.04149	0.297647	0.468104	FUCA2	protein_coding
ENSG00000001084.13	4281.18	-0.272737	0.0905638	-3.01154	0.00259927	0.0134094	GCLC	protein_coding
ENSG00000001167.14	945.995	0.280639	0.0689869	4.068	4.74174e-05	0.000550583	NFYA	protein_coding
ENSG00000001460.18	187.427	0.187651	0.0834186	2.24951	0.0244803	0.0765221	STPG1	protein_coding
ENSG00000001461.17	467.165	0.0990689	0.0641987	1.54316	0.122792	0.252319	NIPAL3	protein_coding
ENSG00000001497.18	2101.63	0.0945693	0.0541535	1.74632	0.0807553	0.186011	LAS1L	protein_coding
ENSG00000001561.7	807.424	-0.0446432	0.113938	-0.391819	0.695192	0.808739	ENPP4	protein_coding
ENSG00000001617.12	1018.48	-0.14579	0.0700462	-2.08135	0.0374022	0.105527	SEMA3F	protein_coding
ENSG00000001626.16	144.96	1.53123	0.314196	4.87349	1.09645e-06	2.62115e-05	CFTR	protein_coding
ENSG00000001629.10	1047.27	0.0116503	0.0722117	0.161336	0.871829	0.924498	ANKIB1	protein_coding
ENSG00000001630.17	206.778	-0.412318	0.165582	-2.49012	0.0127701	0.0464153	CYP51A1	protein_coding
ENSG00000001631.16	188.856	-0.0848566	0.0486823	-1.74307	0.0813216	0.186921	KRIT1	protein_coding
ENSG00000002016.18	241.179	-0.131497	0.0649428	-2.02481	0.0428872	0.116819	RAD52	protein_coding
ENSG00000002079.14	4.62619	0.721628	0.161839	4.45892	8.23739e-06	0.000134103	MYH16	transcribed_unitary_pseudogene
ENSG00000002330.14	486.125	0.0133432	0.074059	0.18017	0.857019	0.915136	BAD	protein_coding
ENSG00000002549.12	5754.01	-0.322554	0.0935067	-3.44952	0.000561576	0.00394691	LAP3	protein_coding
ENSG00000002586.20	8786.59	-0.0454221	0.0682652	-0.665377	0.505809	0.664587	CD99	protein_coding
ENSG00000002586.20_PAR_Y	0						CD99	protein_coding
ENSG00000002587.10	91.6478	0.458042	0.142795	3.20769	0.00133806	0.00790661	HS3ST1	protein_coding
ENSG00000002726.21	121.786	-0.71734	0.248705	-2.8843	0.00392282	0.0184971	AOC1	protein_coding
ENSG00000002745.13	3.87718	-0.466838	0.207247	-2.25257	0.0242862	0.0760669	WNT16	protein_coding
ENSG00000002746.15	27.225	0.806907	0.20898	3.86117	0.000112847	0.00108433	HECW1	protein_coding
ENSG00000002822.15	34.0136	-0.61715	0.186454	-3.30994	0.000933176	0.00589233	MAD1L1	protein_coding
ENSG00000002834.18	9592.95	0.0326052	0.0660744	0.493462	0.621686	0.755154	LASP1	protein_coding
ENSG00000002919.15	958.162	0.127471	0.0501034	2.54415	0.0109544	0.0411626	SNX11	protein_coding
ENSG00000002933.9	37382.2	-0.232287	0.11432	-2.0319	0.0421636	0.115321	TMEM176A	protein_coding
ENSG00000003056.8	1229.24	0.0697266	0.0853289	0.817152	0.413842	0.583738	M6PR	protein_coding
ENSG00000003096.14	251.35	0.276959	0.14164	1.95538	0.0505385	0.131936	KLHL13	protein_coding
ENSG00000003137.8	127.727	1.63721	0.218186	7.50373	6.20257e-14	2.58146e-11	CYP26B1	protein_coding
ENSG00000003147.19	626.075	-0.138624	0.144681	-0.958136	0.337994	0.509566	ICA1	protein_coding
ENSG00000003249.15	1705.68	-0.195713	0.14411	-1.35808	0.174437	0.324523	DBNDD1	protein_coding
ENSG00000003393.15	1369.29	-0.115071	0.0565185	-2.03598	0.0417522	0.114513	ALS2	protein_coding
ENSG00000003400.15	609.773	0.00822453	0.0601285	0.136783	0.891203	0.936186	CASP10	protein_coding
ENSG00000003402.20	3006.29	-0.0634614	0.0436178	-1.45494	0.145685	0.285632	CFLAR	protein_coding
ENSG00000003436.16	12414.5	-0.289051	0.123992	-2.3312	0.0197428	0.0648654	TFPI	protein_coding
ENSG00000003509.16	516.551	-0.0624033	0.0454581	-1.37277	0.169825	0.318552	NDUFAF7	protein_coding
ENSG00000003756.17	1485.08	0.048511	0.0444507	1.09134	0.275122	0.444435	RBM5	protein_coding
ENSG00000003987.14	145.859	-0.3693	0.176718	-2.08978	0.0366379	0.10386	MTMR7	protein_coding
ENSG00000003989.18	8522.65	-0.817027	0.145928	-5.59885	2.15779e-08	1.05429e-06	SLC7A2	protein_coding
ENSG00000004059.11	3213.67	0.0760484	0.0538333	1.41266	0.157754	0.302515	ARF5	protein_coding
ENSG00000004139.14	113.823	0.0219872	0.103877	0.211665	0.832369	0.899807	SARM1	protein_coding
ENSG00000004142.12	10354.5	-0.155832	0.0533388	-2.92156	0.00348285	0.0168787	POLDIP2	protein_coding
ENSG00000004399.13	3878.71	0.141839	0.08239	1.72156	0.0851499	0.193324	PLXND1	protein_coding
ENSG00000004455.17	5213.94	-0.0820046	0.055445	-1.47903	0.139134	0.276315	AK2	protein_coding
ENSG00000004468.13	213.381	0.304934	0.173046	1.76216	0.0780421	0.1817	CD38	protein_coding
ENSG00000004478.8	4315.21	0.0737375	0.0678409	1.08692	0.277073	0.446856	FKBP4	protein_coding
ENSG00000004487.17	1781.37	0.289054	0.0534779	5.40512	6.47662e-08	2.59546e-06	KDM1A	protein_coding
ENSG00000004534.15	2007.5	-0.00959238	0.0512045	-0.187335	0.851398	0.911762	RBM6	protein_coding
ENSG00000004660.15	89.3024	0.261682	0.115969	2.25649	0.0240399	0.0755558	CAMKK1	protein_coding
ENSG00000004700.16	386.281	0.100982	0.104721	0.964295	0.334898	0.506527	RECQL	protein_coding
ENSG00000004766.17	632	0.000337347	0.0509143	0.00662579	0.994713	0.997085	VPS50	protein_coding
ENSG00000004776.13	139.09	-0.192725	0.176545	-1.09165	0.274988	0.444374	HSPB6	protein_coding
ENSG00000004777.18	264.293	0.161025	0.093424	1.7236	0.0847808	0.192701	ARHGAP33	protein_coding
ENSG00000004779.10	2804.54	-0.0960319	0.0744576	-1.28975	0.197137	0.353673	NDUFAB1	protein_coding
ENSG00000004799.8	7540.2	-0.527216	0.173381	-3.0408	0.00235952	0.0124154	PDK4	protein_coding
ENSG00000004809.14	3.34851	0.262828	0.215482	1.21972	0.222572	0.385274	SLC22A16	protein_coding
ENSG00000004838.14	30.8955	-0.0822899	0.125971	-0.653245	0.513598	0.671147	ZMYND10	protein_coding
ENSG00000004846.16	26.3965	0.361687	0.336135	1.07602	0.281919	0.452085	ABCB5	protein_coding
ENSG00000004848.8	1.80893	-0.488262	0.35979	-1.35708	0.174757	0.3249	ARX	protein_coding
ENSG00000004864.14	5469.83	-0.239329	0.0817499	-2.92757	0.00341618	0.0166256	SLC25A13	protein_coding
ENSG00000004866.22	1356.75	-0.108808	0.0616016	-1.76632	0.0773419	0.180459	ST7	protein_coding
ENSG00000004897.12	1795.65	0.117557	0.0423648	2.77488	0.00552215	0.0241894	CDC27	protein_coding
ENSG00000004939.15	5.08042	-0.903294	0.240656	-3.75347	0.000174404	0.00152793	SLC4A1	protein_coding
ENSG00000004948.16	6.38578	1.37914	0.244344	5.64427	1.6588e-08	8.47655e-07	CALCR	protein_coding
ENSG00000004961.15	954.624	0.0542903	0.0504572	1.07597	0.281942	0.452085	HCCS	protein_coding
ENSG00000004975.12	928.867	0.399119	0.0637231	6.26333	3.76835e-10	3.77315e-08	DVL2	protein_coding
ENSG00000005001.10	29.1916	1.10777	0.303308	3.65229	0.00025991	0.00212228	PRSS22	protein_coding
ENSG00000005007.13	4820.73	-0.021414	0.0493508	-0.433914	0.664351	0.786098	UPF1	protein_coding
ENSG00000005020.13	883.573	0.0274823	0.10338	0.265838	0.790364	0.872809	SKAP2	protein_coding
ENSG00000005022.6	12731.6	-0.128837	0.0709668	-1.81545	0.0694541	0.166647	SLC25A5	protein_coding
ENSG00000005059.16	192.973	0.123038	0.135845	0.905723	0.365083	0.536781	MCUB	protein_coding
ENSG00000005073.6	11.1078	0.652208	0.325564	2.00332	0.0451433	0.121206	HOXA11	protein_coding
ENSG00000005075.15	2106.37	0.120929	0.0759097	1.59306	0.111147	0.235131	POLR2J	protein_coding
ENSG00000005100.13	682.612	0.0197325	0.05361	0.368075	0.712817	0.821059	DHX33	protein_coding
ENSG00000005102.14	30.103	0.422628	0.204371	2.06795	0.0386451	0.108067	MEOX1	protein_coding
ENSG00000005108.16	235.293	-0.0357355	0.142537	-0.25071	0.802038	0.879925	THSD7A	protein_coding
ENSG00000005156.12	917.54	0.0756127	0.0515865	1.46574	0.142718	0.281395	LIG3	protein_coding
ENSG00000005175.10	803.139	0.110795	0.0369848	2.99569	0.00273822	0.0139821	RPAP3	protein_coding
ENSG00000005187.12	941.753	-0.58897	0.149493	-3.93979	8.1552e-05	0.000840844	ACSM3	protein_coding
ENSG00000005189.20	244.002	0.159331	0.105054	1.51665	0.129354	0.261708	REXO5	protein_coding
ENSG00000005194.15	1534.65	0.0823115	0.0577527	1.42524	0.154087	0.297396	CIAPIN1	protein_coding
ENSG00000005206.17	1571.99	-0.0445114	0.0646228	-0.688788	0.490957	0.651641	SPPL2B	protein_coding
ENSG00000005238.20	540.131	0.0996931	0.0608117	1.63937	0.101136	0.219642	FAM214B	protein_coding
ENSG00000005243.10	958.679	-0.290342	0.113032	-2.56868	0.0102086	0.0390527	COPZ2	protein_coding
ENSG00000005249.13	68.164	0.297767	0.168013	1.77228	0.0763481	0.178696	PRKAR2B	protein_coding
ENSG00000005302.19	640.089	0.0347515	0.04115	0.844508	0.398386	0.568871	MSL3	protein_coding
ENSG00000005339.15	2684.54	-0.0997243	0.0554291	-1.79913	0.0719977	0.171169	CREBBP	protein_coding
ENSG00000005379.17	273.128	0.203844	0.122105	1.66941	0.0950362	0.209745	TSPOAP1	protein_coding
ENSG00000005381.8	6.73262	-0.235996	0.202481	-1.16552	0.243809	0.408961	MPO	protein_coding
ENSG00000005421.9	14398	-0.598684	0.167244	-3.5797	0.000343991	0.00267631	PON1	protein_coding
ENSG00000005436.14	655.026	-0.0457083	0.0546049	-0.837074	0.402551	0.572952	GCFC2	protein_coding
ENSG00000005448.17	208.015	0.510334	0.113244	4.50651	6.5902e-06	0.000112699	WDR54	protein_coding
ENSG00000005469.12	1667.5	-0.284602	0.0992682	-2.867	0.00414386	0.0193363	CROT	protein_coding
ENSG00000005471.19	6282.27	-0.773219	0.16169	-4.7821	1.73475e-06	3.83153e-05	ABCB4	protein_coding
ENSG00000005483.21	1361.15	0.111965	0.0651126	1.71956	0.085513	0.193995	KMT2E	protein_coding
ENSG00000005486.17	4359.48	0.0505658	0.0758271	0.666857	0.504864	0.663901	RHBDD2	protein_coding
ENSG00000005513.10	13.2795	0.171092	0.18176	0.941307	0.346547	0.518321	SOX8	protein_coding
ENSG00000005700.15	3306.03	-0.321445	0.0621274	-5.17397	2.29175e-07	7.32344e-06	IBTK	protein_coding
ENSG00000005801.18	537.387	0.279384	0.0558612	5.00139	5.6917e-07	1.54449e-05	ZNF195	protein_coding
ENSG00000005810.18	867.465	-0.117619	0.0711702	-1.65264	0.0984044	0.215001	MYCBP2	protein_coding
ENSG00000005812.11	928.063	-0.190108	0.0609487	-3.11915	0.00181374	0.0100735	FBXL3	protein_coding
ENSG00000005844.19	1375.48	-0.143305	0.108381	-1.32223	0.186092	0.33973	ITGAL	protein_coding
ENSG00000005882.12	1416.77	-0.150549	0.0851323	-1.76841	0.0769916	0.179812	PDK2	protein_coding
ENSG00000005884.18	1028.2	1.15101	0.172381	6.67709	2.43736e-11	3.82711e-09	ITGA3	protein_coding
ENSG00000005889.16	1027.84	0.152988	0.0720806	2.12246	0.0337991	0.0976627	ZFX	protein_coding
ENSG00000005893.16	16908.4	-0.373108	0.0752021	-4.9614	6.9987e-07	1.83154e-05	LAMP2	protein_coding
ENSG00000005961.19	13.2053	2.10137e-05	0.16875	0.000124525	0.999901	0.999955	ITGA2B	protein_coding
ENSG00000005981.13	118.656	-0.186109	0.210751	-0.883074	0.377196	0.548637	ASB4	protein_coding
ENSG00000006007.12	1277.19	-0.0434306	0.0588911	-0.737474	0.460834	0.626291	GDE1	protein_coding
ENSG00000006015.18	1796.88	0.154886	0.0938299	1.65071	0.0987975	0.215663	REX1BD	protein_coding
ENSG00000006016.11	48.5327	0.772201	0.198071	3.8986	9.67505e-05	0.0009626	CRLF1	protein_coding
ENSG00000006025.12	183.222	0.489077	0.115183	4.2461	2.17522e-05	0.000296999	OSBPL7	protein_coding
ENSG00000006042.12	2226.22	0.226795	0.135393	1.67509	0.0939171	0.207793	TMEM98	protein_coding
ENSG00000006047.13	235.234	-0.118002	0.216362	-0.545392	0.585484	0.727788	YBX2	protein_coding
ENSG00000006059.4	0.0248083	-0.242581	1.79835	-0.13489	0.892699		KRT33A	protein_coding
ENSG00000006062.17	858.087	0.189867	0.102751	1.84783	0.0646264	0.157743	MAP3K14	protein_coding
ENSG00000006071.15	19.1384	0.05647	0.23705	0.23822	0.81171	0.885874	ABCC8	protein_coding
ENSG00000006116.4	0.193133	0.332538	0.534042	0.622681	0.533494		CACNG3	protein_coding
ENSG00000006118.15	645.169	1.48355	0.166878	8.89003	6.10924e-19	6.39508e-16	TMEM132A	protein_coding
ENSG00000006125.18	4698.76	0.162127	0.0546108	2.96877	0.00298992	0.0149686	AP2B1	protein_coding
ENSG00000006128.12	0.929285	-1.07426	0.503759	-2.13249	0.0329669	0.0957673	TAC1	protein_coding
ENSG00000006194.10	1065.73	0.05448	0.0449101	1.21309	0.225096	0.388039	ZNF263	protein_coding
ENSG00000006210.7	1726.58	0.46035	0.106913	4.30582	1.6637e-05	0.000237778	CX3CL1	protein_coding
ENSG00000006282.21	2646.43	0.0561586	0.0802378	0.699902	0.483988	0.646216	SPATA20	protein_coding
ENSG00000006283.18	6.0961	0.85459	0.252463	3.38501	0.000711765	0.0047622	CACNA1G	protein_coding
ENSG00000006327.14	2677.23	0.462667	0.116024	3.9877	6.67173e-05	0.000716853	TNFRSF12A	protein_coding
ENSG00000006377.11	18.4549	0.909187	0.446322	2.03707	0.0416433	0.114282	DLX6	protein_coding
ENSG00000006432.15	294.162	0.115499	0.0805305	1.43422	0.151509	0.293963	MAP3K9	protein_coding
ENSG00000006451.8	1600.81	0.162408	0.0450037	3.60876	0.00030766	0.0024376	RALA	protein_coding
ENSG00000006453.14	2587.91	0.00585792	0.108193	0.0541432	0.956821	0.97589	BAIAP2L1	protein_coding
ENSG00000006459.11	696.5	-0.115763	0.073133	-1.58291	0.113443	0.238663	KDM7A	protein_coding
ENSG00000006468.14	390.237	0.133945	0.147678	0.907006	0.364404	0.536045	ETV1	protein_coding
ENSG00000006530.18	764.504	-0.0510659	0.0556604	-0.917455	0.358904	0.530763	AGK	protein_coding
ENSG00000006534.16	729.865	0.269295	0.115713	2.32726	0.0199515	0.0653521	ALDH3B1	protein_coding
ENSG00000006555.11	369.02	0.161202	0.11991	1.34436	0.178831	0.330438	TTC22	protein_coding
ENSG00000006576.16	521.368	0.240859	0.0653162	3.68757	0.000226402	0.00189918	PHTF2	protein_coding
ENSG00000006606.9	16.5457	0.444124	0.238382	1.86308	0.0624513	0.153743	CCL26	protein_coding
ENSG00000006607.14	688.243	-0.00103135	0.0614232	-0.0167909	0.986603	0.992927	FARP2	protein_coding
ENSG00000006611.17	705.571	1.22964	0.320269	3.83939	0.000123342	0.00116318	USH1C	protein_coding
ENSG00000006625.18	792.094	0.0740059	0.0822079	0.900228	0.367999	0.539794	GGCT	protein_coding
ENSG00000006634.8	273.87	0.37545	0.0728358	5.15475	2.53968e-07	8.00462e-06	DBF4	protein_coding
ENSG00000006638.13	146.166	-0.158861	0.106991	-1.4848	0.137597	0.274146	TBXA2R	protein_coding
ENSG00000006652.15	327.138	0.0238621	0.0874891	0.272744	0.78505	0.869414	IFRD1	protein_coding
ENSG00000006659.13	21.6927	5.05583	0.708963	7.1313	9.94262e-13	2.73405e-10	LGALS14	protein_coding
ENSG00000006695.12	541.104	-0.0128387	0.0694548	-0.184849	0.853347	0.913085	COX10	protein_coding
ENSG00000006704.11	653.543	0.248073	0.0822769	3.0151	0.00256893	0.0132906	GTF2IRD1	protein_coding
ENSG00000006712.15	3265.26	0.108834	0.0566146	1.92237	0.0545594	0.139525	PAF1	protein_coding
ENSG00000006715.16	1627.68	0.0585297	0.057165	1.02387	0.305896	0.47693	VPS41	protein_coding
ENSG00000006740.17	163.438	0.465698	0.190212	2.44832	0.0143526	0.050757	ARHGAP44	protein_coding
ENSG00000006744.19	2583.8	-0.0754534	0.0559332	-1.34899	0.17734	0.328473	ELAC2	protein_coding
ENSG00000006747.15	35.0052	0.645316	0.18612	3.4672	0.000525915	0.00375179	SCIN	protein_coding
ENSG00000006756.16	2413.9	-0.232878	0.093375	-2.49401	0.0126311	0.0460261	ARSD	protein_coding
ENSG00000006757.12	920.903	-0.266942	0.0718901	-3.7132	0.000204658	0.0017456	PNPLA4	protein_coding
ENSG00000006788.14	4.52936	0.00186362	0.368681	0.00505483	0.995967	0.997596	MYH13	protein_coding
ENSG00000006831.10	6016.97	-0.26627	0.0721405	-3.69099	0.000223382	0.00187979	ADIPOR2	protein_coding
ENSG00000006837.12	12.3373	0.0676482	0.0778987	0.868412	0.385169	0.556426	CDKL3	protein_coding
ENSG00000007001.13	566.324	-1.74899	0.262208	-6.67021	2.55437e-11	3.99267e-09	UPP2	protein_coding
ENSG00000007038.11	10.901	2.04989	0.268826	7.62535	2.43375e-14	1.1361e-11	PRSS21	protein_coding
ENSG00000007047.15	2144.4	0.0813532	0.0629383	1.29259	0.196154	0.352513	MARK4	protein_coding
ENSG00000007062.12	203.334	3.03337	0.310715	9.76254	1.63013e-22	3.75408e-19	PROM1	protein_coding
ENSG00000007080.11	2771.72	0.11232	0.0744377	1.50892	0.13132	0.264493	CCDC124	protein_coding
ENSG00000007129.18	44.2977	0.510379	0.146727	3.47843	0.000504352	0.00362738	CEACAM21	protein_coding
ENSG00000007168.14	2286.81	0.0371876	0.0466103	0.797842	0.424962	0.594376	PAFAH1B1	protein_coding
ENSG00000007171.18	75.2261	-0.75018	0.145969	-5.13932	2.75735e-07	8.59658e-06	NOS2	protein_coding
ENSG00000007174.18	4.83478	1.44004	0.249765	5.76558	8.13774e-09	4.8053e-07	DNAH9	protein_coding
ENSG00000007202.15	2616.1	0.0604405	0.0621193	0.972974	0.330566	0.502468	KIAA0100	protein_coding
ENSG00000007216.15	213.353	0.490161	0.251546	1.94859	0.0513442	0.133522	SLC13A2	protein_coding
ENSG00000007237.19	310.996	0.612665	0.136828	4.47763	7.54774e-06	0.00012529	GAS7	protein_coding
ENSG00000007255.10	1561.25	0.060876	0.0928384	0.65572	0.512004	0.669874	TRAPPC6A	protein_coding
ENSG00000007264.15	141.173	0.248178	0.124953	1.98617	0.0470145	0.12503	MATK	protein_coding
ENSG00000007306.15	48.9952	4.30717	0.59592	7.22777	4.90999e-13	1.57047e-10	CEACAM7	protein_coding
ENSG00000007312.13	92.5676	0.350119	0.127542	2.74513	0.00604865	0.0260367	CD79B	protein_coding
ENSG00000007314.12	90.9254	-0.594603	0.131068	-4.5366	5.71676e-06	0.000100396	SCN4A	protein_coding
ENSG00000007341.19	298.926	0.0583014	0.0484075	1.20439	0.228439	0.391613	ST7L	protein_coding
ENSG00000007350.17	16.4834	1.16369	0.255608	4.55264	5.29762e-06	9.42818e-05	TKTL1	protein_coding
ENSG00000007372.24	14.8837	0.725787	0.334103	2.17234	0.0298298	0.0888463	PAX6	protein_coding
ENSG00000007376.8	838.972	0.196859	0.0680172	2.89425	0.00380064	0.0180814	RPUSD1	protein_coding
ENSG00000007384.15	577.605	0.189529	0.0911123	2.08017	0.0375095	0.105774	RHBDF1	protein_coding
ENSG00000007392.17	885.169	0.0200079	0.0667022	0.299959	0.764209	0.855432	LUC7L	protein_coding
ENSG00000007402.12	53.6176	0.0290795	0.142465	0.204117	0.838262	0.90338	CACNA2D2	protein_coding
ENSG00000007516.14	516.265	-0.337431	0.111713	-3.02053	0.0025233	0.0131029	BAIAP3	protein_coding
ENSG00000007520.4	1547.93	0.0373287	0.0672948	0.554704	0.579097	0.722596	TSR3	protein_coding
ENSG00000007541.17	1533.17	-0.0509521	0.0741062	-0.687555	0.491733	0.652345	PIGQ	protein_coding
ENSG00000007545.16	319.911	0.0360706	0.0586453	0.615064	0.538513	0.691588	CRAMP1	protein_coding
ENSG00000007866.22	1037.72	0.112524	0.0615123	1.82929	0.0673565	0.162768	TEAD3	protein_coding
ENSG00000007908.16	134.664	-0.987273	0.195798	-5.04231	4.59949e-07	1.3034e-05	SELE	protein_coding
ENSG00000007923.16	851.001	-0.118582	0.0782814	-1.51482	0.129818	0.262339	DNAJC11	protein_coding
ENSG00000007933.13	16478.5	-0.670761	0.162155	-4.13655	3.52565e-05	0.000436836	FMO3	protein_coding
ENSG00000007944.15	349.884	0.269553	0.0946183	2.84885	0.00438776	0.0202143	MYLIP	protein_coding
ENSG00000007952.18	47.6732	0.13702	0.119968	1.14214	0.253396	0.420148	NOX1	protein_coding
ENSG00000007968.7	132.958	0.428242	0.131649	3.25291	0.00114229	0.00693731	E2F2	protein_coding
ENSG00000008018.9	7562.73	-0.0300094	0.0790337	-0.379704	0.704165	0.815171	PSMB1	protein_coding
ENSG00000008056.14	49.8041	0.405766	0.177049	2.29183	0.0219155	0.0703512	SYN1	protein_coding
ENSG00000008083.14	617.686	0.193762	0.0640314	3.02605	0.00247768	0.0129191	JARID2	protein_coding
ENSG00000008086.13	335.696	0.330154	0.0945074	3.49342	0.000476867	0.00346798	CDKL5	protein_coding
ENSG00000008118.10	16.0768	-0.349242	0.180848	-1.93113	0.0534666	0.137391	CAMK1G	protein_coding
ENSG00000008128.23	43.0675	0.0455101	0.0874381	0.520484	0.602727	0.74092	CDK11A	protein_coding
ENSG00000008130.15	3252.75	-0.233097	0.0682055	-3.41757	0.000631838	0.00433834	NADK	protein_coding
ENSG00000008196.13	0.686884	0.236812	0.511591	0.462894	0.64344	0.771342	TFAP2B	protein_coding
ENSG00000008197.5	0.0730276	-0.0711256	1.01371	-0.0701635	0.944063		TFAP2D	protein_coding
ENSG00000008226.20	33.2875	-0.496792	0.117453	-4.22971	2.33994e-05	0.000315499	DLEC1	protein_coding
ENSG00000008256.16	529.18	0.0909098	0.0860652	1.05629	0.290835	0.461383	CYTH3	protein_coding
ENSG00000008277.14	76.8136	0.289124	0.174685	1.65512	0.0979006	0.214341	ADAM22	protein_coding
ENSG00000008282.9	3932.32	-0.0252427	0.0535234	-0.47162	0.637198	0.766279	SYPL1	protein_coding
ENSG00000008283.16	1653.47	-0.0206086	0.128849	-0.159943	0.872926	0.925128	CYB561	protein_coding
ENSG00000008294.21	2385.34	-0.175548	0.0603591	-2.90839	0.00363294	0.0174252	SPAG9	protein_coding
ENSG00000008300.17	331.894	0.129599	0.142268	0.910948	0.362323	0.534008	CELSR3	protein_coding
ENSG00000008311.15	2503.5	-0.612801	0.168645	-3.63367	0.000279421	0.00225364	AASS	protein_coding
ENSG00000008323.15	422.866	0.0767378	0.14833	0.517346	0.604915	0.742421	PLEKHG6	protein_coding
ENSG00000008324.12	776.038	0.0402253	0.0697663	0.576573	0.564228	0.711236	SS18L2	protein_coding
ENSG00000008382.16	1021.22	-0.170831	0.0801105	-2.13245	0.0329702	0.0957673	MPND	protein_coding
ENSG00000008394.13	28505.2	-0.542421	0.116192	-4.66831	3.03693e-06	5.98057e-05	MGST1	protein_coding
ENSG00000008405.12	634.376	-0.114162	0.0740589	-1.5415	0.123195	0.252786	CRY1	protein_coding
ENSG00000008438.5	1.95411	-0.136427	0.180687	-0.755044	0.450223	0.617176	PGLYRP1	protein_coding
ENSG00000008441.18	2940.9	-0.13732	0.0932971	-1.47186	0.14106	0.279225	NFIX	protein_coding
ENSG00000008513.16	7117.07	-0.380332	0.121339	-3.13444	0.0017218	0.00967748	ST3GAL1	protein_coding
ENSG00000008516.17	59.6047	0.155703	0.127735	1.21895	0.222862	0.385518	MMP25	protein_coding
ENSG00000008517.18	21169.4	-0.395131	0.144089	-2.74227	0.00610168	0.0262127	IL32	protein_coding
ENSG00000008710.20	949.543	-0.127797	0.099681	-1.28206	0.199823	0.357115	PKD1	protein_coding
ENSG00000008735.14	507.767	-0.0478698	0.182799	-0.261872	0.79342	0.874813	MAPK8IP2	protein_coding
ENSG00000008838.20	2917.27	0.0118763	0.0476847	0.249059	0.803315	0.880748	MED24	protein_coding
ENSG00000008853.17	366.051	-0.099662	0.0886843	-1.12378	0.261104	0.42883	RHOBTB2	protein_coding
ENSG00000008869.12	781.672	-0.0308003	0.0594913	-0.517727	0.604649	0.742226	HEATR5B	protein_coding
ENSG00000008952.17	5919.56	-0.287226	0.0505859	-5.67798	1.36291e-08	7.24315e-07	SEC62	protein_coding
ENSG00000008988.11	42602.4	0.301839	0.104984	2.87509	0.00403908	0.0189471	RPS20	protein_coding
ENSG00000009307.16	15012.2	0.00611836	0.0499052	0.1226	0.902424	0.943246	CSDE1	protein_coding
ENSG00000009335.18	2984.76	-0.0407216	0.0621829	-0.654869	0.512552	0.670255	UBE3C	protein_coding
ENSG00000009413.16	482.433	-0.170411	0.0758735	-2.24598	0.0247051	0.0770436	REV3L	protein_coding
ENSG00000009694.13	271.068	-0.384663	0.252489	-1.52348	0.127638	0.259177	TENM1	protein_coding
ENSG00000009709.12	0.295247	-0.740079	0.507376	-1.45864	0.144664		PAX7	protein_coding
ENSG00000009724.17	9070.66	-0.582328	0.165551	-3.51752	0.000435599	0.00322212	MASP2	protein_coding
ENSG00000009765.15	955.431	-0.856715	0.169541	-5.05314	4.34594e-07	1.24071e-05	IYD	protein_coding
ENSG00000009780.16	312.736	-0.0412436	0.053472	-0.771311	0.440523	0.607986	FAM76A	protein_coding
ENSG00000009790.15	110.888	0.196449	0.130056	1.5105	0.130917	0.26385	TRAF3IP3	protein_coding
ENSG00000009830.12	548.956	0.169451	0.0571495	2.96505	0.00302631	0.0151063	POMT2	protein_coding
ENSG00000009844.16	1313.92	-0.075229	0.053501	-1.40612	0.159688	0.305101	VTA1	protein_coding
ENSG00000009950.16	14767	-0.290416	0.108757	-2.67032	0.00757794	0.0310157	MLXIPL	protein_coding
ENSG00000009954.11	3095.56	0.17123	0.0480626	3.56265	0.000367133	0.00282141	BAZ1B	protein_coding
ENSG00000010017.13	1161.24	-0.212731	0.0678195	-3.13673	0.00170843	0.00961298	RANBP9	protein_coding
ENSG00000010030.14	196.415	0.202953	0.156747	1.29478	0.195395	0.351559	ETV7	protein_coding
ENSG00000010072.16	359.514	-0.0149109	0.0486473	-0.306509	0.759217	0.852041	SPRTN	protein_coding
ENSG00000010165.20	1719.71	0.146349	0.0515512	2.8389	0.00452691	0.0206931	EEF1AKNMT	protein_coding
ENSG00000010219.13	356.769	0.159305	0.0751344	2.12027	0.0339833	0.0980473	DYRK4	protein_coding
ENSG00000010244.19	3227.57	0.138252	0.0340977	4.05457	5.02255e-05	0.000576026	ZNF207	protein_coding
ENSG00000010256.11	13911	-0.114186	0.0713715	-1.59988	0.109624	0.232894	UQCRC1	protein_coding
ENSG00000010270.14	615.521	0.311888	0.0706164	4.41665	1.00243e-05	0.000158336	STARD3NL	protein_coding
ENSG00000010278.15	2357.79	-0.297674	0.108362	-2.74702	0.00601392	0.0259132	CD9	protein_coding
ENSG00000010282.15	3.68497	-0.192556	0.248559	-0.774689	0.438523	0.606156	HHATL	protein_coding
ENSG00000010292.13	1407.47	0.561457	0.0861561	6.51674	7.18524e-11	9.47355e-09	NCAPD2	protein_coding
ENSG00000010295.20	867.867	0.0135986	0.0618892	0.219725	0.826085	0.89554	IFFO1	protein_coding
ENSG00000010310.9	48.6424	0.788293	0.195402	4.03421	5.47874e-05	0.000615672	GIPR	protein_coding
ENSG00000010318.21	226.478	-0.189932	0.0781871	-2.4292	0.0151323	0.0528705	PHF7	protein_coding
ENSG00000010319.7	507.115	-0.316625	0.11544	-2.74277	0.0060923	0.0261822	SEMA3G	protein_coding
ENSG00000010322.16	2683.85	0.0435591	0.0451066	0.965693	0.334198	0.505962	NISCH	protein_coding
ENSG00000010327.10	2220.17	0.167919	0.10059	1.66933	0.0950519	0.209753	STAB1	protein_coding
ENSG00000010361.14	240.645	0.179135	0.114648	1.56247	0.118177	0.245803	FUZ	protein_coding
ENSG00000010379.16	391.563	-0.425866	0.177586	-2.39809	0.016481	0.0565194	SLC6A13	protein_coding
ENSG00000010404.18	83.9618	0.0466395	0.102309	0.45587	0.648484	0.774941	IDS	protein_coding
ENSG00000010438.17	299.907	-0.386616	0.300808	-1.28526	0.198702	0.355794	PRSS3	protein_coding
ENSG00000010539.12	340.165	-0.0836231	0.052022	-1.60746	0.107954	0.230267	ZNF200	protein_coding
ENSG00000010610.10	2172.04	-0.0481222	0.114976	-0.418542	0.675551	0.794371	CD4	protein_coding
ENSG00000010626.15	161.216	0.138969	0.0900346	1.54351	0.122708	0.25219	LRRC23	protein_coding
ENSG00000010671.16	138.287	0.214684	0.122282	1.75566	0.0791471	0.183481	BTK	protein_coding
ENSG00000010704.18	1075.57	-0.192071	0.0843798	-2.27627	0.0228298	0.0727253	HFE	protein_coding
ENSG00000010803.16	675.179	0.212172	0.0647716	3.27569	0.00105404	0.00650424	SCMH1	protein_coding
ENSG00000010810.17	958.994	-0.288997	0.091212	-3.1684	0.00153278	0.00880125	FYN	protein_coding
ENSG00000010818.10	559.139	-0.094217	0.0746634	-1.26189	0.206988	0.366264	HIVEP2	protein_coding
ENSG00000010932.17	249.335	0.552627	0.242689	2.27709	0.0227806	0.0726152	FMO1	protein_coding
ENSG00000011007.12	1998.71	-0.176515	0.053733	-3.28503	0.0010197	0.00633506	ELOA	protein_coding
ENSG00000011009.11	3699.17	0.0515781	0.0629439	0.819429	0.412542	0.582571	LYPLA2	protein_coding
ENSG00000011021.23	599.063	-0.0181873	0.0684306	-0.265777	0.790411	0.872833	CLCN6	protein_coding
ENSG00000011028.14	652.208	0.188125	0.151462	1.24206	0.214214	0.374807	MRC2	protein_coding
ENSG00000011052.21	0						NME1-NME2	protein_coding
ENSG00000011083.9	9.18	0.295704	0.252767	1.16987	0.242055	0.407305	SLC6A7	protein_coding
ENSG00000011105.14	3759.87	-0.141464	0.076082	-1.85936	0.0629754	0.154672	TSPAN9	protein_coding
ENSG00000011114.15	667.797	0.0787953	0.0581615	1.35477	0.175492	0.325834	BTBD7	protein_coding
ENSG00000011132.12	724.943	0.0195314	0.0530959	0.367851	0.712985	0.821167	APBA3	protein_coding
ENSG00000011143.19	375.28	0.172658	0.0570979	3.0239	0.00249538	0.0129878	MKS1	protein_coding
ENSG00000011198.10	935.617	-0.252602	0.0651872	-3.87502	0.000106615	0.00103832	ABHD5	protein_coding
ENSG00000011201.12	65.3433	0.528688	0.167632	3.15387	0.00161123	0.00916038	ANOS1	protein_coding
ENSG00000011243.18	969.702	0.0873481	0.0495871	1.76151	0.078152	0.181897	AKAP8L	protein_coding
ENSG00000011258.16	717.094	-0.0225927	0.061992	-0.364445	0.715526	0.822889	MBTD1	protein_coding
ENSG00000011260.14	1232.28	0.245367	0.0532346	4.60917	4.04286e-06	7.58179e-05	UTP18	protein_coding
ENSG00000011275.19	1693.04	0.242666	0.046227	5.24945	1.52558e-07	5.22294e-06	RNF216	protein_coding
ENSG00000011295.16	1161.1	-0.118335	0.0704771	-1.67906	0.0931408	0.206525	TTC19	protein_coding
ENSG00000011304.22	9249.84	0.120915	0.0336317	3.59527	0.000324058	0.00254358	PTBP1	protein_coding
ENSG00000011332.19	7.59551	0.786304	0.154026	5.10502	3.30759e-07	9.90098e-06	DPF1	protein_coding
ENSG00000011347.10	4336.39	-0.718677	0.19471	-3.69102	0.00022336	0.00187979	SYT7	protein_coding
ENSG00000011376.12	970.689	-0.151796	0.0581542	-2.61023	0.00904825	0.0355792	LARS2	protein_coding
ENSG00000011405.13	1377.73	0.0118727	0.0650229	0.182593	0.855117	0.914214	PIK3C2A	protein_coding
ENSG00000011422.12	309.114	0.455012	0.133597	3.40585	0.000659595	0.00448966	PLAUR	protein_coding
ENSG00000011426.11	562.919	0.679041	0.135511	5.01097	5.41572e-07	1.49306e-05	ANLN	protein_coding
ENSG00000011451.21	1987.36	0.0319822	0.0523983	0.610366	0.541619	0.69416	WIZ	protein_coding
ENSG00000011454.18	1123.11	0.0892664	0.0528748	1.68826	0.0913614	0.203652	RABGAP1	protein_coding
ENSG00000011465.18	3317.6	-0.283409	0.215141	-1.31732	0.187731	0.341889	DCN	protein_coding
ENSG00000011478.13	889.981	0.324119	0.0778227	4.16484	3.1157e-05	0.000396276	QPCTL	protein_coding
ENSG00000011485.15	1822.31	0.110198	0.0521771	2.11201	0.0346856	0.0997154	PPP5C	protein_coding
ENSG00000011523.14	603.148	0.080903	0.0552729	1.4637	0.143276	0.282108	CEP68	protein_coding
ENSG00000011566.15	1067.87	0.100892	0.0737451	1.36812	0.171275	0.320426	MAP4K3	protein_coding
ENSG00000011590.14	16.3635	0.442187	0.139174	3.17722	0.00148697	0.00859966	ZBTB32	protein_coding
ENSG00000011600.12	1568.24	0.482958	0.115671	4.17526	2.97645e-05	0.000381658	TYROBP	protein_coding
ENSG00000011638.11	140.129	0.579114	0.143823	4.02656	5.65979e-05	0.000630276	TMEM159	protein_coding
ENSG00000011677.13	39.6091	0.238601	0.432947	0.551108	0.581559	0.724464	GABRA3	protein_coding
ENSG00000012048.23	382.84	0.359221	0.0956975	3.75371	0.000174239	0.00152687	BRCA1	protein_coding
ENSG00000012061.16	1661.09	0.293708	0.0701971	4.18404	2.86373e-05	0.000371478	ERCC1	protein_coding
ENSG00000012124.17	80.9348	0.287692	0.159957	1.79856	0.0720879	0.171348	CD22	protein_coding
ENSG00000012171.20	784.667	0.175428	0.180467	0.972076	0.331013	0.502925	SEMA3B	protein_coding
ENSG00000012174.12	1236.63	-0.0602811	0.060635	-0.994164	0.320143	0.491622	MBTPS2	protein_coding
ENSG00000012211.13	222.605	-0.00223891	0.0524253	-0.0427066	0.965935	0.98139	PRICKLE3	protein_coding
ENSG00000012223.13	112.681	-0.649539	0.183416	-3.54134	0.000398096	0.00300455	LTF	protein_coding
ENSG00000012232.9	1296.15	0.235249	0.0783901	3.001	0.00269094	0.0137835	EXTL3	protein_coding
ENSG00000012504.15	3139.52	-0.219332	0.0800389	-2.74031	0.00613805	0.026346	NR1H4	protein_coding
ENSG00000012660.14	5194.76	-0.21531	0.0813768	-2.64584	0.00814872	0.0328651	ELOVL5	protein_coding
ENSG00000012779.11	340.548	0.211119	0.17477	1.20798	0.227053	0.39006	ALOX5	protein_coding
ENSG00000012817.16	692.18	-0.267901	0.289756	-0.924572	0.355188	0.52683	KDM5D	protein_coding
ENSG00000012822.16	2150.62	-0.0691037	0.0606393	-1.13958	0.254459	0.421273	CALCOCO1	protein_coding
ENSG00000012963.15	1004.54	0.0399551	0.047636	0.838758	0.401605	0.572132	UBR7	protein_coding
ENSG00000012983.11	683.598	0.0596845	0.0618165	0.965511	0.334289	0.506062	MAP4K5	protein_coding
ENSG00000013016.16	261.093	-0.183864	0.113375	-1.62173	0.104861	0.225366	EHD3	protein_coding
ENSG00000013275.8	5100.23	0.0389594	0.0596356	0.653291	0.513569	0.671147	PSMC4	protein_coding
ENSG00000013288.9	2973.82	-0.358585	0.066559	-5.38748	7.14529e-08	2.81766e-06	MAN2B2	protein_coding
ENSG00000013293.6	11.6488	-0.0813904	0.265381	-0.306693	0.759077	0.852022	SLC7A14	protein_coding
ENSG00000013297.12	110.146	0.182184	0.181538	1.00355	0.315594	0.486687	CLDN11	protein_coding
ENSG00000013306.16	8522.93	-0.00866575	0.0620102	-0.139747	0.88886	0.934867	SLC25A39	protein_coding
ENSG00000013364.19	7754.31	-0.0243458	0.091471	-0.266158	0.790117	0.872704	MVP	protein_coding
ENSG00000013374.16	2721.76	0.125774	0.0486362	2.58601	0.00970931	0.0375603	NUB1	protein_coding
ENSG00000013375.16	1573.11	-0.0851133	0.0717591	-1.1861	0.235584	0.399961	PGM3	protein_coding
ENSG00000013392.8	313.563	-0.0300131	0.0592229	-0.506781	0.612308	0.748066	RWDD2A	protein_coding
ENSG00000013441.16	2101.35	-0.299206	0.0721128	-4.14914	3.33731e-05	0.000417243	CLK1	protein_coding
ENSG00000013503.10	616.259	0.0209626	0.0513826	0.407971	0.683295	0.799937	POLR3B	protein_coding
ENSG00000013523.11	908.841	0.00776852	0.0801353	0.0969425	0.922772	0.956498	ANGEL1	protein_coding
ENSG00000013561.18	2130.05	-0.144796	0.0506086	-2.8611	0.0042217	0.0196199	RNF14	protein_coding
ENSG00000013563.14	238.352	-0.113507	0.079076	-1.43541	0.15117	0.293503	DNASE1L1	protein_coding
ENSG00000013573.17	566.42	0.266596	0.0998204	2.67075	0.00756812	0.0309918	DDX11	protein_coding
ENSG00000013583.10	2848.66	-0.140244	0.0692076	-2.02643	0.042721	0.11643	HEBP1	protein_coding
ENSG00000013588.9	54.1447	0.534718	0.209719	2.54969	0.0107818	0.0406647	GPRC5A	protein_coding
ENSG00000013619.14	360.736	0.416971	0.147914	2.819	0.00481731	0.0217309	MAMLD1	protein_coding
ENSG00000013725.14	228.708	0.261692	0.149405	1.75156	0.0798503	0.18453	CD6	protein_coding
ENSG00000013810.20	1408.72	0.516205	0.105844	4.87702	1.07699e-06	2.58897e-05	TACC3	protein_coding
ENSG00000014123.10	1396.23	-0.292588	0.0676769	-4.32331	1.53707e-05	0.00022272	UFL1	protein_coding
ENSG00000014138.9	237.784	0.585751	0.101302	5.78221	7.3724e-09	4.46793e-07	POLA2	protein_coding
ENSG00000014164.7	1720	-0.0427638	0.0748207	-0.57155	0.567627	0.713936	ZC3H3	protein_coding
ENSG00000014216.16	6039.37	0.0711475	0.058376	1.21878	0.222928	0.38558	CAPN1	protein_coding
ENSG00000014257.16	15.0896	0.653176	0.238214	2.74197	0.00610711	0.0262262	ACP3	protein_coding
ENSG00000014641.21	8028.83	-0.272471	0.0633231	-4.30287	1.68599e-05	0.000240149	MDH1	protein_coding
ENSG00000014824.14	1779.14	-0.145452	0.0550237	-2.64345	0.00820659	0.0330483	SLC30A9	protein_coding
ENSG00000014914.21	631.307	0.0481112	0.146796	0.327741	0.743108	0.842161	MTMR11	protein_coding
ENSG00000014919.13	1392.47	-0.0912009	0.047642	-1.91429	0.0555825	0.141429	COX15	protein_coding
ENSG00000015133.19	387.813	0.196505	0.117485	1.6726	0.094406	0.208614	CCDC88C	protein_coding
ENSG00000015153.15	536.724	-0.123317	0.0480719	-2.56527	0.0103096	0.0393607	YAF2	protein_coding
ENSG00000015171.20	2094.08	-0.0864213	0.0535733	-1.61314	0.106714	0.22827	ZMYND11	protein_coding
ENSG00000015285.11	372.209	0.24855	0.0994054	2.50037	0.0124065	0.0453614	WAS	protein_coding
ENSG00000015413.9	88.8452	-1.0182	0.261017	-3.90088	9.58454e-05	0.000954088	DPEP1	protein_coding
ENSG00000015475.19	2303.71	0.0435326	0.0779052	0.55879	0.576305	0.720491	BID	protein_coding
ENSG00000015479.20	44.4279	-0.177365	0.118718	-1.49401	0.135174	0.270207	MATR3	protein_coding
ENSG00000015520.15	2211.06	0.0871532	0.238826	0.364924	0.715168	0.822588	NPC1L1	protein_coding
ENSG00000015532.10	1453.79	0.170012	0.0563735	3.01582	0.00256284	0.0132653	XYLT2	protein_coding
ENSG00000015568.13	0.430975	0.114382	0.238068	0.480457	0.630903	0.761412	RGPD5	protein_coding
ENSG00000015592.16	2.48565	-0.201553	0.271213	-0.743152	0.457389	0.623227	STMN4	protein_coding
ENSG00000015676.18	3350.75	0.0679005	0.0455473	1.49077	0.136022	0.271541	NUDCD3	protein_coding
ENSG00000016082.15	0.895804	0.910955	0.474796	1.91863	0.0550317	0.140379	ISL1	protein_coding
ENSG00000016391.11	4118.11	-0.10597	0.085343	-1.2417	0.214347	0.374945	CHDH	protein_coding
ENSG00000016402.13	63.5577	1.04214	0.365489	2.85135	0.00435338	0.0200913	IL20RA	protein_coding
ENSG00000016490.16	1.03582	-2.37154	1.02507	-2.31354	0.0206927	0.0672415	CLCA1	protein_coding
ENSG00000016602.9	0.654025	-0.0277793	0.50099	-0.0554487	0.955781	0.975296	CLCA4	protein_coding
ENSG00000016864.18	2595.18	-0.038974	0.0699409	-0.557242	0.577362	0.721264	GLT8D1	protein_coding
ENSG00000017260.20	2190.39	-0.00834851	0.0510951	-0.163392	0.87021	0.923322	ATP2C1	protein_coding
ENSG00000017427.17	337.132	-0.555891	0.182992	-3.03779	0.00238322	0.0125148	IGF1	protein_coding
ENSG00000017483.15	71.7402	0.240731	0.156448	1.53874	0.123869	0.253822	SLC38A5	protein_coding
ENSG00000017797.13	2334.55	-0.0455737	0.0578135	-0.788289	0.430528	0.599515	RALBP1	protein_coding
ENSG00000018189.13	1003.25	-0.0385431	0.0579528	-0.665078	0.506001	0.664728	RUFY3	protein_coding
ENSG00000018236.15	54.2649	-0.676926	0.372832	-1.81563	0.0694268	0.166605	CNTN1	protein_coding
ENSG00000018280.17	150.013	0.363242	0.137989	2.63241	0.00847825	0.033862	SLC11A1	protein_coding
ENSG00000018408.15	1660.3	0.283692	0.100159	2.83242	0.00461967	0.0210391	WWTR1	protein_coding
ENSG00000018510.17	1997.92	0.106743	0.0561	1.90272	0.0570767	0.144285	AGPS	protein_coding
ENSG00000018607.7	0.344329	0.768735	0.357405	2.15088	0.0314856		ZNF806	transcribed_unprocessed_pseudogene
ENSG00000018610.15	706.055	0.0973226	0.0543584	1.79039	0.0733915	0.173686	CXorf56	protein_coding
ENSG00000018625.15	97.7024	0.231984	0.18343	1.2647	0.205979	0.365076	ATP1A2	protein_coding
ENSG00000018699.13	694.718	0.272097	0.0436921	6.2276	4.73621e-10	4.54466e-08	TTC27	protein_coding
ENSG00000018869.17	61.5802	0.154298	0.124357	1.24076	0.214695	0.375375	ZNF582	protein_coding
ENSG00000019102.12	144.723	-0.0202103	0.21867	-0.0924235	0.926362	0.958579	VSIG2	protein_coding
ENSG00000019144.19	597.648	0.354736	0.125833	2.81909	0.00481597	0.0217297	PHLDB1	protein_coding
ENSG00000019169.10	148.818	0.0874347	0.249051	0.351072	0.725534	0.830143	MARCO	protein_coding
ENSG00000019186.10	3.05259	1.39816	0.406268	3.44148	0.000578545	0.00403321	CYP24A1	protein_coding
ENSG00000019485.13	190.22	0.283479	0.0869068	3.26188	0.00110678	0.0067604	PRDM11	protein_coding
ENSG00000019505.8	140.201	0.807825	0.317625	2.54333	0.01098	0.0412411	SYT13	protein_coding
ENSG00000019549.13	609.696	0.0266864	0.155238	0.171906	0.863511	0.919379	SNAI2	protein_coding
ENSG00000019582.15	63497.1	0.0915775	0.132218	0.692627	0.488544	0.649664	CD74	protein_coding
ENSG00000019991.18	376.439	0.414254	0.189208	2.18941	0.0285667	0.0859889	HGF	protein_coding
ENSG00000019995.6	544.6	-0.361102	0.105338	-3.42804	0.000607949	0.00420777	ZRANB1	protein_coding
ENSG00000020129.16	704.793	0.301369	0.0720333	4.18374	2.8675e-05	0.000371828	NCDN	protein_coding
ENSG00000020181.18	506.019	-0.128353	0.150089	-0.855177	0.392453	0.563275	ADGRA2	protein_coding
ENSG00000020219.9	0.255286	0.34593	0.358922	0.963803	0.335145		CCT8L1P	processed_pseudogene
ENSG00000020256.20	580.182	0.119271	0.0469876	2.53835	0.0111377	0.0416794	ZFP64	protein_coding
ENSG00000020426.11	346.677	0.0487565	0.0548875	0.888298	0.374381	0.545976	MNAT1	protein_coding
ENSG00000020577.14	894.006	-0.0838095	0.0881077	-0.951217	0.341494	0.513163	SAMD4A	protein_coding
ENSG00000020633.19	230.85	0.294417	0.128754	2.28666	0.0222158	0.0711147	RUNX3	protein_coding
ENSG00000020922.13	549.375	0.329806	0.0507709	6.49596	8.25038e-11	1.04396e-08	MRE11	protein_coding
ENSG00000021300.14	261.622	2.13142	0.235892	9.03558	1.63128e-19	1.94313e-16	PLEKHB1	protein_coding
ENSG00000021355.13	3443.54	0.166058	0.0750793	2.21177	0.0269825	0.0822233	SERPINB1	protein_coding
ENSG00000021461.17	194.534	-1.19292	0.210158	-5.67632	1.37623e-08	7.26918e-07	CYP3A43	protein_coding
ENSG00000021488.13	749.805	-0.144094	0.121836	-1.18269	0.236932	0.401599	SLC7A9	protein_coding
ENSG00000021574.13	722.762	0.0556573	0.0457647	1.21616	0.223923	0.386721	SPAST	protein_coding
ENSG00000021645.20	168.543	0.123985	0.228122	0.543505	0.586782	0.729025	NRXN3	protein_coding
ENSG00000021762.20	260.058	0.162232	0.116366	1.39416	0.16327	0.309975	OSBPL5	protein_coding
ENSG00000021776.11	1115.98	-0.0331588	0.0454915	-0.728902	0.466062	0.630394	AQR	protein_coding
ENSG00000021826.17	73096	-1.01386	0.203731	-4.97646	6.47582e-07	1.7155e-05	CPS1	protein_coding
ENSG00000021852.13	15022.3	-0.688972	0.134138	-5.1363	2.80197e-07	8.69532e-06	C8B	protein_coding
ENSG00000022267.19	867.579	-0.264117	0.125159	-2.11025	0.0348365	0.0999993	FHL1	protein_coding
ENSG00000022277.13	2620.86	0.0671738	0.0440669	1.52436	0.127419	0.258884	RTF2	protein_coding
ENSG00000022355.18	0.228418	0.271979	0.519041	0.524004	0.600276		GABRA1	protein_coding
ENSG00000022556.16	52.0356	0.997456	0.233827	4.26578	1.99203e-05	0.000276023	NLRP2	protein_coding
ENSG00000022567.10	504.209	0.370487	0.165501	2.23857	0.0251838	0.0781624	SLC45A4	protein_coding
ENSG00000022840.16	6013.46	-0.0408208	0.0383825	-1.06353	0.287543	0.458054	RNF10	protein_coding
ENSG00000022976.15	197.752	-0.0999009	0.0735214	-1.3588	0.17421	0.324223	ZNF839	protein_coding
ENSG00000023041.11	1323.58	-0.0408026	0.0490902	-0.831178	0.405873	0.575958	ZDHHC6	protein_coding
ENSG00000023171.18	466.785	0.570205	0.194985	2.92436	0.00345167	0.0167464	GRAMD1B	protein_coding
ENSG00000023191.17	6357.16	0.239427	0.0551261	4.34327	1.40378e-05	0.000208032	RNH1	protein_coding
ENSG00000023228.14	4822.6	-0.345125	0.054692	-6.31034	2.78426e-10	2.9323e-08	NDUFS1	protein_coding
ENSG00000023287.13	2727	-0.22145	0.077615	-2.85319	0.00432825	0.0199967	RB1CC1	protein_coding
ENSG00000023318.8	4167.4	-0.264352	0.0520113	-5.08259	3.72318e-07	1.09645e-05	ERP44	protein_coding
ENSG00000023330.15	12906.6	-0.302576	0.122554	-2.46892	0.0135523	0.0485533	ALAS1	protein_coding
ENSG00000023445.16	3036.54	0.670736	0.159134	4.21491	2.49874e-05	0.000331987	BIRC3	protein_coding
ENSG00000023516.9	969.813	-0.057827	0.0731841	-0.790159	0.429435	0.598379	AKAP11	protein_coding
ENSG00000023572.10	1068.52	-0.0449115	0.0603806	-0.743806	0.456994	0.622787	GLRX2	protein_coding
ENSG00000023608.5	148.107	0.105254	0.0679644	1.54867	0.121461	0.250523	SNAPC1	protein_coding
ENSG00000023697.13	2113.12	-0.222544	0.069624	-3.19637	0.00139167	0.00815366	DERA	protein_coding
ENSG00000023734.11	3503.74	0.0392534	0.0458499	0.856129	0.391927	0.562831	STRAP	protein_coding
ENSG00000023839.12	7859.89	-0.248176	0.125421	-1.97874	0.0478457	0.126679	ABCC2	protein_coding
ENSG00000023892.11	304.887	0.313405	0.117322	2.67132	0.00755537	0.030949	DEF6	protein_coding
ENSG00000023902.14	1196.42	0.542908	0.108383	5.00916	5.46679e-07	1.50234e-05	PLEKHO1	protein_coding
ENSG00000023909.10	2983.88	0.161892	0.102669	1.57683	0.114834	0.24091	GCLM	protein_coding
ENSG00000024048.11	2037.19	-0.108781	0.052061	-2.0895	0.0366629	0.103895	UBR2	protein_coding
ENSG00000024422.12	1848.12	-0.213797	0.110401	-1.93654	0.0528013	0.136168	EHD2	protein_coding
ENSG00000024526.17	227.325	0.414201	0.14342	2.88802	0.00387673	0.0183302	DEPDC1	protein_coding
ENSG00000024862.18	1130.32	-0.361134	0.0682955	-5.28782	1.23781e-07	4.42638e-06	CCDC28A	protein_coding
ENSG00000025039.15	1540.99	-0.0028236	0.108284	-0.026076	0.979197	0.988868	RRAGD	protein_coding
ENSG00000025156.13	317.437	0.0879978	0.065691	1.33957	0.180384	0.332614	HSF2	protein_coding
ENSG00000025293.17	1067.41	0.159316	0.0398545	3.99745	6.40272e-05	0.000694621	PHF20	protein_coding
ENSG00000025423.11	19938	-0.941075	0.157492	-5.97538	2.29548e-09	1.67998e-07	HSD17B6	protein_coding
ENSG00000025434.19	3034.08	0.118911	0.0663881	1.79115	0.0732699	0.173477	NR1H3	protein_coding
ENSG00000025708.14	4074.23	-0.521178	0.118728	-4.38969	1.13512e-05	0.000175304	TYMP	protein_coding
ENSG00000025770.19	2096.98	0.213764	0.0696626	3.06857	0.00215089	0.0115256	NCAPH2	protein_coding
ENSG00000025772.8	1343.12	0.174502	0.0592981	2.94279	0.00325271	0.0159945	TOMM34	protein_coding
ENSG00000025796.14	4452.47	-0.236619	0.0529685	-4.46716	7.9266e-06	0.000130203	SEC63	protein_coding
ENSG00000025800.14	1725.85	-0.00693778	0.0563941	-0.123023	0.902089	0.943124	KPNA6	protein_coding
ENSG00000026025.16	7016.56	0.121895	0.0999096	1.22006	0.222444	0.385146	VIM	protein_coding
ENSG00000026036.22	32.4627	-0.0877172	0.121615	-0.721269	0.470744	0.634665	RTEL1-TNFRSF6B	protein_coding
ENSG00000026103.22	578.602	-0.215086	0.120747	-1.7813	0.0748637	0.176212	FAS	protein_coding
ENSG00000026297.16	1072.69	0.0487946	0.113255	0.430839	0.666586	0.787876	RNASET2	protein_coding
ENSG00000026508.20	2517.14	0.291325	0.162098	1.79721	0.0723015	0.171761	CD44	protein_coding
ENSG00000026559.14	24.6459	0.394109	0.256851	1.53439	0.124934	0.255294	KCNG1	protein_coding
ENSG00000026652.15	224.422	0.327296	0.141344	2.3156	0.0205801	0.0669729	AGPAT4	protein_coding
ENSG00000026751.17	347.793	0.44876	0.174467	2.57217	0.0101062	0.0387167	SLAMF7	protein_coding
ENSG00000026950.17	1382.13	-0.181638	0.0916965	-1.98086	0.0476075	0.126213	BTN3A1	protein_coding
ENSG00000027001.10	515.166	-0.175768	0.0728002	-2.41439	0.0157614	0.0546373	MIPEP	protein_coding
ENSG00000027075.15	396.313	-0.101788	0.0907777	-1.12129	0.262166	0.42998	PRKCH	protein_coding
ENSG00000027644.5	7.48305	0.563107	0.253252	2.22351	0.0261817	0.0804716	INSRR	protein_coding
ENSG00000027697.15	3740.52	-0.0694648	0.105276	-0.659833	0.509361	0.667604	IFNGR1	protein_coding
ENSG00000027847.14	1539.75	0.0971704	0.0665815	1.45942	0.144449	0.283742	B4GALT7	protein_coding
ENSG00000027869.12	140.991	0.552306	0.145992	3.78313	0.000154866	0.0013917	SH2D2A	protein_coding
ENSG00000028116.18	228.988	0.197	0.0878473	2.24253	0.0249272	0.0775885	VRK2	protein_coding
ENSG00000028137.19	2363.36	-0.146483	0.0970252	-1.50974	0.131109	0.264114	TNFRSF1B	protein_coding
ENSG00000028203.18	1461.66	0.17637	0.059815	2.94859	0.00319223	0.015742	VEZT	protein_coding
ENSG00000028277.21	112.293	0.464141	0.126577	3.66687	0.000245533	0.00203106	POU2F2	protein_coding
ENSG00000028310.18	1082.47	0.246625	0.0554678	4.44628	8.73708e-06	0.000140836	BRD9	protein_coding
ENSG00000028528.15	3740.36	-0.0833404	0.0504863	-1.65075	0.0987887	0.215657	SNX1	protein_coding
ENSG00000028839.10	371.706	0.111261	0.0667795	1.66609	0.0956954	0.210742	TBPL1	protein_coding
ENSG00000029153.14	468.182	0.206573	0.138263	1.49406	0.13516	0.270195	ARNTL2	protein_coding
ENSG00000029363.17	2406.76	-0.0386264	0.0416659	-0.92705	0.353901	0.525609	BCLAF1	protein_coding
ENSG00000029364.12	4096.53	-0.236738	0.0529833	-4.46816	7.88964e-06	0.000129657	SLC39A9	protein_coding
ENSG00000029534.21	19.3132	-0.0330961	0.173818	-0.190407	0.84899	0.910171	ANK1	protein_coding
ENSG00000029559.7	16.3569	0.58813	0.314793	1.8683	0.0617198	0.152562	IBSP	protein_coding
ENSG00000029639.11	389.358	-0.263349	0.0740779	-3.55503	0.000377936	0.00288709	TFB1M	protein_coding
ENSG00000029725.17	896.688	0.013153	0.0747531	0.175953	0.860331	0.91713	RABEP1	protein_coding
ENSG00000029993.15	3020.02	-0.123293	0.119771	-1.0294	0.303291	0.474024	HMGB3	protein_coding
ENSG00000030066.13	1315.65	0.266392	0.0584864	4.55477	5.24428e-06	9.34289e-05	NUP160	protein_coding
ENSG00000030110.13	657.621	0.328771	0.0857119	3.83577	0.000125172	0.00117755	BAK1	protein_coding
ENSG00000030304.14	6.83815	0.0444013	0.315769	0.140613	0.888176	0.934404	MUSK	protein_coding
ENSG00000030419.16	103.434	-0.0389545	0.120031	-0.324537	0.745532	0.843483	IKZF2	protein_coding
ENSG00000030582.18	16299.7	0.18902	0.063308	2.98572	0.00282912	0.0143508	GRN	protein_coding
ENSG00000031003.10	455.415	0.121843	0.0622773	1.95646	0.0504105	0.131753	FAM13B	protein_coding
ENSG00000031081.11	413.476	-0.167529	0.099956	-1.67603	0.0937332	0.207535	ARHGAP31	protein_coding
ENSG00000031691.7	208.932	0.18736	0.0842393	2.22414	0.0261394	0.0803629	CENPQ	protein_coding
ENSG00000031698.13	5858.22	0.136874	0.0633951	2.15906	0.0308452	0.0910619	SARS1	protein_coding
ENSG00000031823.14	1894.2	0.0593128	0.0427992	1.38584	0.165796	0.313272	RANBP3	protein_coding
ENSG00000032219.19	747.953	-0.186158	0.0723613	-2.57261	0.0100934	0.038672	ARID4A	protein_coding
ENSG00000032389.13	876.531	0.176746	0.0570862	3.09613	0.00196065	0.0106949	EIPR1	protein_coding
ENSG00000032444.17	2312.76	0.0470992	0.0584479	0.805833	0.420339	0.589701	PNPLA6	protein_coding
ENSG00000032742.18	610.996	-0.139077	0.0690199	-2.01503	0.043901	0.118784	IFT88	protein_coding
ENSG00000033011.13	898.68	-0.104231	0.0569392	-1.83056	0.0671661	0.162466	ALG1	protein_coding
ENSG00000033030.15	845.312	-0.0640458	0.0531607	-1.20476	0.228297	0.39149	ZCCHC8	protein_coding
ENSG00000033050.9	589.567	0.373061	0.07136	5.22787	1.7147e-07	5.70091e-06	ABCF2	protein_coding
ENSG00000033100.16	1674.05	0.159492	0.0586764	2.71816	0.00656454	0.0277967	CHPF2	protein_coding
ENSG00000033122.21	30.9137	0.012744	0.12851	0.099167	0.921006	0.955297	LRRC7	protein_coding
ENSG00000033170.17	192.51	0.227878	0.121042	1.88264	0.0597495	0.148906	FUT8	protein_coding
ENSG00000033178.13	1079.42	-0.0144522	0.0595678	-0.242617	0.808302	0.883887	UBA6	protein_coding
ENSG00000033327.13	772.78	-0.124509	0.0838793	-1.48439	0.137707	0.274317	GAB2	protein_coding
ENSG00000033627.17	3895.3	0.0168299	0.0692438	0.243053	0.807964	0.883629	ATP6V0A1	protein_coding
ENSG00000033800.14	794.387	0.19229	0.0577704	3.32851	0.000873117	0.00559214	PIAS1	protein_coding
ENSG00000033867.16	308.027	0.183935	0.108197	1.70001	0.0891288	0.200107	SLC4A7	protein_coding
ENSG00000034053.14	96.1576	0.503554	0.186316	2.70268	0.00687822	0.0288351	APBA2	protein_coding
ENSG00000034152.19	2646.9	0.00178625	0.0750031	0.0238156	0.981	0.989961	MAP2K3	protein_coding
ENSG00000034239.11	15.2317	-0.70503	0.221413	-3.18422	0.00145144	0.00843939	EFCAB1	protein_coding
ENSG00000034510.6	25605.1	0.880703	0.142378	6.18565	6.18463e-10	5.70336e-08	TMSB10	protein_coding
ENSG00000034533.12	188.281	0.0728187	0.0441723	1.64851	0.0992476	0.216467	ASTE1	protein_coding
ENSG00000034677.13	2379.49	-0.156221	0.0802374	-1.94699	0.0515363	0.133956	RNF19A	protein_coding
ENSG00000034693.15	452.889	-0.399234	0.075035	-5.32063	1.03407e-07	3.84509e-06	PEX3	protein_coding
ENSG00000034713.8	2453.97	-0.108429	0.0519069	-2.0889	0.0367163	0.104004	GABARAPL2	protein_coding
ENSG00000034971.17	1.14225	-0.745901	0.348064	-2.143	0.0321131	0.0938349	MYOC	protein_coding
ENSG00000035115.22	539.182	0.3469	0.154369	2.24721	0.0246267	0.0768617	SH3YL1	protein_coding
ENSG00000035141.8	1695.44	0.285714	0.061921	4.61416	3.9468e-06	7.42179e-05	FAM136A	protein_coding
ENSG00000035403.18	1991.7	0.135451	0.0780832	1.7347	0.0827944	0.189558	VCL	protein_coding
ENSG00000035499.13	259.288	0.82859	0.156783	5.28495	1.25736e-07	4.47403e-06	DEPDC1B	protein_coding
ENSG00000035664.11	582.337	0.06899	0.119677	0.57647	0.564298	0.711245	DAPK2	protein_coding
ENSG00000035681.9	541.855	0.258537	0.0763109	3.38794	0.000704193	0.00472251	NSMAF	protein_coding
ENSG00000035687.10	1199.99	0.0270998	0.0619935	0.43714	0.66201	0.784517	ADSS2	protein_coding
ENSG00000035720.8	10.6059	0.597088	0.191341	3.12055	0.00180516	0.010035	STAP1	protein_coding
ENSG00000035862.12	3951.73	0.289592	0.143677	2.01558	0.0438438	0.118676	TIMP2	protein_coding
ENSG00000035928.16	2736.12	0.0126279	0.0592431	0.213154	0.831207	0.89908	RFC1	protein_coding
ENSG00000036054.13	1110.69	-0.144355	0.0529585	-2.72582	0.0064142	0.0273087	TBC1D23	protein_coding
ENSG00000036257.13	1308.88	-0.00733608	0.0694811	-0.105584	0.915913	0.95213	CUL3	protein_coding
ENSG00000036448.10	77.628	-0.397247	0.177032	-2.24392	0.0248372	0.077358	MYOM2	protein_coding
ENSG00000036473.8	4781.53	-0.64055	0.180783	-3.5432	0.000395299	0.00298671	OTC	protein_coding
ENSG00000036530.9	33.6053	-0.366741	0.123809	-2.96215	0.00305503	0.0152153	CYP46A1	protein_coding
ENSG00000036549.13	1167.83	0.019559	0.0493254	0.39653	0.691714	0.80597	ZZZ3	protein_coding
ENSG00000036565.15	1.47817	0.312401	0.244169	1.27945	0.20074	0.358387	SLC18A1	protein_coding
ENSG00000036672.16	470.271	-0.444051	0.136031	-3.26433	0.00109724	0.00671562	USP2	protein_coding
ENSG00000036828.17	18.5984	-0.0171934	0.279243	-0.0615712	0.950904	0.972635	CASR	protein_coding
ENSG00000037042.9	446.501	0.168197	0.0685417	2.45394	0.0141301	0.050123	TUBG2	protein_coding
ENSG00000037241.7	939.166	0.00457237	0.0655742	0.0697282	0.94441	0.968321	RPL26L1	protein_coding
ENSG00000037280.16	662.965	-0.399438	0.093577	-4.26854	1.96753e-05	0.000273396	FLT4	protein_coding
ENSG00000037474.15	2345.46	-0.157242	0.0447388	-3.51467	0.000440304	0.00324985	NSUN2	protein_coding
ENSG00000037637.11	797.479	0.0359982	0.0473765	0.759833	0.447354	0.614327	FBXO42	protein_coding
ENSG00000037749.12	325.946	-0.0450407	0.0974398	-0.462241	0.643909	0.771716	MFAP3	protein_coding
ENSG00000037757.14	321.853	-0.0505537	0.0664899	-0.760321	0.447063	0.614122	MRI1	protein_coding
ENSG00000037897.17	531.793	0.414168	0.0678664	6.1027	1.04291e-09	8.53703e-08	METTL1	protein_coding
ENSG00000037965.6	9.81828	0.782053	0.390811	2.0011	0.0453813	0.121693	HOXC8	protein_coding
ENSG00000038002.9	1051.6	-0.305689	0.091452	-3.34262	0.000829906	0.00536056	AGA	protein_coding
ENSG00000038210.14	1964.67	-0.409181	0.0772738	-5.29521	1.18882e-07	4.28669e-06	PI4K2B	protein_coding
ENSG00000038219.13	995.928	0.0557755	0.0794314	0.702184	0.482565	0.645212	BOD1L1	protein_coding
ENSG00000038274.17	2548.86	-0.157281	0.0615111	-2.55695	0.0105594	0.0400354	MAT2B	protein_coding
ENSG00000038295.8	15.4664	0.123162	0.172184	0.715291	0.474429	0.637989	TLL1	protein_coding
ENSG00000038358.15	862.367	0.00895891	0.0858509	0.104354	0.916888	0.952686	EDC4	protein_coding
ENSG00000038382.20	1591.93	0.0789454	0.0717965	1.09957	0.271518	0.440447	TRIO	protein_coding
ENSG00000038427.16	1496.09	-0.358671	0.21513	-1.66723	0.0954687	0.210417	VCAN	protein_coding
ENSG00000038532.16	1147.52	-0.190359	0.0597937	-3.1836	0.00145456	0.00845186	CLEC16A	protein_coding
ENSG00000038945.15	496.472	0.335191	0.11854	2.82766	0.00468892	0.0212792	MSR1	protein_coding
ENSG00000039068.19	7889.81	-0.361708	0.122923	-2.94254	0.00325527	0.0160049	CDH1	protein_coding
ENSG00000039123.16	1580.11	0.0184311	0.0504386	0.365416	0.714801	0.822437	MTREX	protein_coding
ENSG00000039139.9	183.664	-0.257392	0.189794	-1.35617	0.175046	0.325342	DNAH5	protein_coding
ENSG00000039319.17	661.007	-0.0332004	0.0791169	-0.419637	0.674751	0.793935	ZFYVE16	protein_coding
ENSG00000039523.20	1289.52	0.0644123	0.0609524	1.05676	0.290619	0.461167	RIPOR1	protein_coding
ENSG00000039537.14	12158.9	-1.00006	0.163179	-6.12864	8.86357e-10	7.50449e-08	C6	protein_coding
ENSG00000039560.14	2033.6	0.0253296	0.0726749	0.348534	0.72744	0.831332	RAI14	protein_coding
ENSG00000039600.11	3.1425	-0.640427	0.187618	-3.41346	0.000641444	0.00438426	SOX30	protein_coding
ENSG00000039650.12	1264.54	0.132802	0.0613769	2.16371	0.030487	0.0903674	PNKP	protein_coding
ENSG00000039987.7	0.499222	0.315923	0.267169	1.18248	0.237014	0.401661	BEST2	protein_coding
ENSG00000040199.18	378.398	-0.0257058	0.0814715	-0.315519	0.752368	0.84812	PHLPP2	protein_coding
ENSG00000040275.17	319.365	0.32435	0.0813222	3.98845	6.65053e-05	0.00071502	SPDL1	protein_coding
ENSG00000040341.18	1400.9	-0.0510984	0.0610626	-0.83682	0.402694	0.573045	STAU2	protein_coding
ENSG00000040487.13	1111.29	0.159581	0.0730759	2.18377	0.0289793	0.0869557	SLC66A1	protein_coding
ENSG00000040531.16	807.515	0.0500979	0.0571447	0.876686	0.380657	0.551848	CTNS	protein_coding
ENSG00000040608.14	450.597	-0.223032	0.132093	-1.68845	0.0913246	0.203596	RTN4R	protein_coding
ENSG00000040633.13	1265.8	0.167338	0.0599495	2.79131	0.00524948	0.0232306	PHF23	protein_coding
ENSG00000040731.10	6.88466	2.66396	0.492644	5.40748	6.39165e-08	2.57035e-06	CDH10	protein_coding
ENSG00000040933.16	550.344	0.052889	0.0627676	0.842617	0.399443	0.569992	INPP4A	protein_coding
ENSG00000041353.10	157.494	0.847168	0.199095	4.2551	2.08959e-05	0.000287695	RAB27B	protein_coding
ENSG00000041357.16	4938.81	0.0702389	0.0526577	1.33388	0.182244	0.334866	PSMA4	protein_coding
ENSG00000041515.16	118.051	-0.426777	0.149476	-2.85516	0.00430157	0.0198947	MYO16	protein_coding
ENSG00000041802.11	1351.98	0.0581343	0.0379488	1.53191	0.125544	0.256236	LSG1	protein_coding
ENSG00000041880.14	835.848	-0.0438315	0.069453	-0.631096	0.527977	0.683011	PARP3	protein_coding
ENSG00000041982.16	855.623	0.0671781	0.160789	0.417804	0.67609	0.794789	TNC	protein_coding
ENSG00000041988.15	527.964	0.11563	0.0697598	1.65755	0.0974088	0.2136	THAP3	protein_coding
ENSG00000042062.13	85.204	-0.163931	0.153343	-1.06905	0.285049	0.455549	RIPOR3	protein_coding
ENSG00000042088.14	428.652	0.232141	0.0541914	4.28372	1.83798e-05	0.000258831	TDP1	protein_coding
ENSG00000042286.15	2282.78	0.134314	0.0860455	1.56096	0.118533	0.246306	AIFM2	protein_coding
ENSG00000042304.12	0.898029	1.62619	0.405678	4.00858	6.10855e-05	0.000668188	C2orf83	protein_coding
ENSG00000042317.17	205.248	0.0418451	0.0672857	0.621902	0.534006	0.687925	SPATA7	protein_coding
ENSG00000042429.12	100.429	0.194571	0.0491496	3.95876	7.53408e-05	0.000790095	MED17	protein_coding
ENSG00000042445.14	7048.39	-0.376596	0.0844452	-4.45964	8.20961e-06	0.000133783	RETSAT	protein_coding
ENSG00000042493.16	1536.26	0.466033	0.145284	3.20773	0.00133786	0.00790661	CAPG	protein_coding
ENSG00000042753.12	4077.2	0.146061	0.0772824	1.88997	0.0587625	0.147211	AP2S1	protein_coding
ENSG00000042781.14	464.541	-0.458944	0.193991	-2.36581	0.0179909	0.0604668	USH2A	protein_coding
ENSG00000042813.8	0.230924	0.106977	0.557321	0.191948	0.847783		ZPBP	protein_coding
ENSG00000042832.12	58.3897	-0.331811	0.209476	-1.58401	0.113192	0.238233	TG	protein_coding
ENSG00000042980.13	115.177	0.864441	0.177419	4.87232	1.10294e-06	2.63303e-05	ADAM28	protein_coding
ENSG00000043039.7	6.73975	0.9702	0.264429	3.66904	0.000243464	0.00201729	BARX2	protein_coding
ENSG00000043093.15	1375.52	-0.215903	0.0552378	-3.90861	9.2828e-05	0.000932246	DCUN1D1	protein_coding
ENSG00000043143.20	936.642	0.267185	0.0711263	3.75649	0.000172313	0.00151345	JADE2	protein_coding
ENSG00000043355.12	281.013	0.695368	0.205369	3.38595	0.000709319	0.00474859	ZIC2	protein_coding
ENSG00000043462.13	507.379	0.213731	0.108983	1.96114	0.0498622	0.130656	LCP2	protein_coding
ENSG00000043514.17	493.115	0.131958	0.0510482	2.58496	0.0097389	0.0376458	TRIT1	protein_coding
ENSG00000043591.6	25.3525	-0.931736	0.204724	-4.55118	5.33453e-06	9.47434e-05	ADRB1	protein_coding
ENSG00000044012.4	129.635	-0.28668	0.242277	-1.18327	0.236702	0.401346	GUCA2B	protein_coding
ENSG00000044090.10	1460.71	0.199022	0.0654456	3.04102	0.00235777	0.0124081	CUL7	protein_coding
ENSG00000044115.21	11891.6	-0.0029868	0.0461602	-0.0647051	0.948409	0.97098	CTNNA1	protein_coding
ENSG00000044446.12	1695.26	-0.0890371	0.0734963	-1.21145	0.225723	0.388708	PHKA2	protein_coding
ENSG00000044459.15	642.844	-0.210348	0.086476	-2.43244	0.0149973	0.052521	CNTLN	protein_coding
ENSG00000044524.11	241.214	-0.21636	0.186977	-1.15714	0.247213	0.413066	EPHA3	protein_coding
ENSG00000044574.8	43904.9	-0.0478252	0.067992	-0.703394	0.48181	0.644578	HSPA5	protein_coding
ENSG00000046604.13	1697.91	0.498356	0.153712	3.24214	0.00118634	0.0071445	DSG2	protein_coding
ENSG00000046647.13	468.234	0.116263	0.0541623	2.14656	0.0318286	0.0932005	GEMIN8	protein_coding
ENSG00000046651.15	758.684	0.102466	0.0581716	1.76145	0.0781628	0.181897	OFD1	protein_coding
ENSG00000046653.15	26.8982	0.447574	0.115753	3.86662	0.000110354	0.00106542	GPM6B	protein_coding
ENSG00000046774.10	424.668	0.537533	0.433184	1.24089	0.214647	0.375349	MAGEC2	protein_coding
ENSG00000046889.19	192.883	-0.114725	0.14711	-0.779857	0.435475	0.603651	PREX2	protein_coding
ENSG00000047056.16	581.232	-0.0617772	0.0517604	-1.19352	0.232665	0.396577	WDR37	protein_coding
ENSG00000047188.16	1084.67	-0.158524	0.0602265	-2.63214	0.008485	0.0338811	YTHDC2	protein_coding
ENSG00000047230.15	828.6	0.17295	0.059718	2.89612	0.00377812	0.0179941	CTPS2	protein_coding
ENSG00000047249.18	1695.43	-0.0647857	0.0695898	-0.930966	0.351871	0.523653	ATP6V1H	protein_coding
ENSG00000047315.17	1748.42	0.117959	0.0750022	1.57274	0.11578	0.242379	POLR2B	protein_coding
ENSG00000047346.12	1065.57	-0.395359	0.0719043	-5.49841	3.83223e-08	1.68638e-06	FAM214A	protein_coding
ENSG00000047365.12	397.227	0.30618	0.100828	3.03664	0.00239231	0.0125478	ARAP2	protein_coding
ENSG00000047410.14	3570.22	0.100471	0.0708106	1.41887	0.155938	0.300021	TPR	protein_coding
ENSG00000047457.14	29959	-0.489779	0.146335	-3.34696	0.000817025	0.00529022	CP	protein_coding
ENSG00000047578.13	562.92	0.0902181	0.0698439	1.29171	0.196457	0.352834	KATNIP	protein_coding
ENSG00000047579.20	527.904	0.357128	0.0791458	4.51228	6.41355e-06	0.000110224	DTNBP1	protein_coding
ENSG00000047597.7	192.624	0.0341535	0.194644	0.175467	0.860713	0.917347	XK	protein_coding
ENSG00000047617.15	53.2891	-0.264034	0.204423	-1.29161	0.196493	0.352862	ANO2	protein_coding
ENSG00000047621.12	392.551	0.178237	0.0451627	3.94654	7.92885e-05	0.000823494	C12orf4	protein_coding
ENSG00000047634.15	1285.22	-0.180131	0.0835781	-2.15524	0.031143	0.0917375	SCML1	protein_coding
ENSG00000047644.19	872.773	0.0804993	0.0781658	1.02985	0.303079	0.473842	WWC3	protein_coding
ENSG00000047648.23	81.6801	-0.242638	0.108662	-2.23297	0.0255512	0.0789766	ARHGAP6	protein_coding
ENSG00000047662.5	9.70186	0.101303	0.0989241	1.02405	0.305811	0.476863	FAM184B	protein_coding
ENSG00000047849.21	7702.23	0.169294	0.0480382	3.52415	0.000424847	0.00315543	MAP4	protein_coding
ENSG00000047932.14	890.165	-0.202897	0.0521425	-3.89121	9.97469e-05	0.000985036	GOPC	protein_coding
ENSG00000047936.11	27.7224	-0.383476	0.275763	-1.3906	0.164348	0.31139	ROS1	protein_coding
ENSG00000048028.11	640.43	0.0830183	0.0566034	1.46666	0.142467	0.281046	USP28	protein_coding
ENSG00000048052.22	85.9255	0.694572	0.138059	5.03097	4.88017e-07	1.37169e-05	HDAC9	protein_coding
ENSG00000048140.18	1817.43	0.127791	0.0608428	2.10034	0.0356989	0.101807	TSPAN17	protein_coding
ENSG00000048162.21	786.43	0.201861	0.0927808	2.17567	0.0295797	0.088307	NOP16	protein_coding
ENSG00000048342.17	191.709	0.357514	0.0879983	4.06274	4.84999e-05	0.000560891	CC2D2A	protein_coding
ENSG00000048392.12	1510.21	-0.218165	0.0715711	-3.04823	0.00230194	0.0121662	RRM2B	protein_coding
ENSG00000048405.10	565.76	0.0167013	0.0536996	0.311013	0.755791	0.850225	ZNF800	protein_coding
ENSG00000048462.11	13.3133	0.00619506	0.271423	0.0228244	0.98179	0.990247	TNFRSF17	protein_coding
ENSG00000048471.14	536.783	0.239661	0.0805342	2.97589	0.00292143	0.0146982	SNX29	protein_coding
ENSG00000048540.15	20.4541	0.481333	0.152516	3.15595	0.00159977	0.00911319	LMO3	protein_coding
ENSG00000048544.6	2019.2	0.0126101	0.0489587	0.257566	0.796742	0.876992	MRPS10	protein_coding
ENSG00000048545.16	0.419298	-0.208973	0.31334	-0.666924	0.504821	0.663895	GUCA1A	protein_coding
ENSG00000048649.13	942.987	0.046134	0.0523016	0.882075	0.377736	0.549111	RSF1	protein_coding
ENSG00000048707.15	1766.83	-0.146134	0.0603688	-2.42069	0.015491	0.0539051	VPS13D	protein_coding
ENSG00000048740.18	314.933	0.259788	0.13296	1.95388	0.0507154	0.13227	CELF2	protein_coding
ENSG00000048828.17	6397.89	-0.0593919	0.0408396	-1.45427	0.145871	0.285884	FAM120A	protein_coding
ENSG00000048991.16	857.27	0.204724	0.0490593	4.17298	3.00637e-05	0.000384922	R3HDM1	protein_coding
ENSG00000049089.15	207.558	1.58525	0.178658	8.87312	7.11257e-19	7.01991e-16	COL9A2	protein_coding
ENSG00000049130.16	362.227	0.362428	0.122217	2.96544	0.00302251	0.0150968	KITLG	protein_coding
ENSG00000049167.15	297.068	0.052865	0.0479772	1.10188	0.270515	0.439396	ERCC8	protein_coding
ENSG00000049192.15	39.5286	0.235731	0.153018	1.54055	0.123427	0.253157	ADAMTS6	protein_coding
ENSG00000049239.13	10272.9	-0.266873	0.0932037	-2.86333	0.00419213	0.0194982	H6PD	protein_coding
ENSG00000049245.13	2319.31	0.0448173	0.0594944	0.753304	0.451268	0.618056	VAMP3	protein_coding
ENSG00000049246.14	797.406	-0.335511	0.105298	-3.1863	0.00144104	0.00839023	PER3	protein_coding
ENSG00000049247.14	15.6573	1.07845	0.254493	4.23766	2.25864e-05	0.000305851	UTS2	protein_coding
ENSG00000049249.9	91.2296	1.1071	0.194102	5.70371	1.17229e-08	6.38731e-07	TNFRSF9	protein_coding
ENSG00000049283.18	13.2881	0.77208	0.190001	4.06356	4.83306e-05	0.00055912	EPN3	protein_coding
ENSG00000049323.16	1001.34	0.220553	0.136941	1.61057	0.107273	0.229195	LTBP1	protein_coding
ENSG00000049449.10	2258.73	0.134624	0.122937	1.09506	0.273488	0.442708	RCN1	protein_coding
ENSG00000049540.18	1268.81	-0.0720141	0.188169	-0.38271	0.701935	0.813713	ELN	protein_coding
ENSG00000049541.11	1273.43	0.196435	0.0653712	3.00491	0.00265661	0.0136478	RFC2	protein_coding
ENSG00000049618.24	1417.03	-0.00936849	0.0595075	-0.157434	0.874903	0.926393	ARID1B	protein_coding
ENSG00000049656.14	6431.23	-0.128282	0.0624119	-2.05541	0.0398393	0.110503	CLPTM1L	protein_coding
ENSG00000049759.19	2768.32	-0.00114731	0.0857033	-0.013387	0.989319	0.994575	NEDD4L	protein_coding
ENSG00000049768.16	223.608	-0.289322	0.182475	-1.58555	0.112842	0.237716	FOXP3	protein_coding
ENSG00000049769.14	200.94	0.0791873	0.111109	0.712699	0.476032	0.639376	PPP1R3F	protein_coding
ENSG00000049860.14	7058.56	-0.0610524	0.0660547	-0.924269	0.355346	0.52694	HEXB	protein_coding
ENSG00000049883.15	361.905	-0.0304644	0.0539727	-0.564441	0.572454	0.71752	PTCD2	protein_coding
ENSG00000050030.16	4.59969	-0.315408	0.282512	-1.11644	0.264234	0.432429	NEXMIF	protein_coding
ENSG00000050130.18	1064.48	-0.106311	0.0511874	-2.0769	0.0378108	0.106328	JKAMP	protein_coding
ENSG00000050165.18	1497.91	-0.0722512	0.175529	-0.411619	0.680618	0.797966	DKK3	protein_coding
ENSG00000050327.15	524.271	0.0940425	0.100867	0.932338	0.351162	0.523093	ARHGEF5	protein_coding
ENSG00000050344.9	231.973	0.915639	0.132031	6.93506	4.06061e-12	8.76685e-10	NFE2L3	protein_coding
ENSG00000050393.11	1780.87	-0.0256154	0.0724323	-0.353646	0.723604	0.829088	MCUR1	protein_coding
ENSG00000050405.13	1215.59	0.13665	0.0824732	1.6569	0.0975402	0.213777	LIMA1	protein_coding
ENSG00000050426.16	2080.91	0.112984	0.0510697	2.21235	0.0269427	0.0821237	LETMD1	protein_coding
ENSG00000050438.17	20.193	0.479069	0.132599	3.61293	0.000302758	0.00240756	SLC4A8	protein_coding
ENSG00000050555.19	841.696	-0.115735	0.167994	-0.688921	0.490873	0.651605	LAMC3	protein_coding
ENSG00000050628.20	51.613	-0.457949	0.162302	-2.82159	0.00477866	0.0216	PTGER3	protein_coding
ENSG00000050730.16	7.68179	0.77623	0.206847	3.75267	0.000174959	0.00153201	TNIP3	protein_coding
ENSG00000050748.18	1515.55	0.0327091	0.0495919	0.659565	0.509533	0.667728	MAPK9	protein_coding
ENSG00000050767.17	62.4271	-0.248033	0.172491	-1.43795	0.150449	0.292548	COL23A1	protein_coding
ENSG00000050820.17	2575.84	0.0963462	0.0684534	1.40747	0.159287	0.304522	BCAR1	protein_coding
ENSG00000051009.11	1565.08	-0.0547481	0.055686	-0.983156	0.325531	0.497349	FAM160A2	protein_coding
ENSG00000051108.15	5765.17	-0.324315	0.0717664	-4.51904	6.21212e-06	0.000107135	HERPUD1	protein_coding
ENSG00000051128.19	231.689	0.632379	0.122715	5.15322	2.56057e-07	8.04112e-06	HOMER3	protein_coding
ENSG00000051180.17	160.197	0.551704	0.115418	4.78006	1.75243e-06	3.85379e-05	RAD51	protein_coding
ENSG00000051341.14	137.973	0.437083	0.131306	3.32873	0.000872425	0.00558921	POLQ	protein_coding
ENSG00000051382.9	1230.79	0.0320801	0.0531004	0.604141	0.54575	0.69692	PIK3CB	protein_coding
ENSG00000051523.11	3143.38	0.498294	0.168067	2.96485	0.00302827	0.0151101	CYBA	protein_coding
ENSG00000051596.10	373.09	0.154268	0.0616457	2.5025	0.0123319	0.0451312	THOC3	protein_coding
ENSG00000051620.11	2895.86	-0.283953	0.0786319	-3.61117	0.000304819	0.00241894	HEBP2	protein_coding
ENSG00000051825.15	511.367	0.0370933	0.0736736	0.503482	0.614626	0.74989	MPHOSPH9	protein_coding
ENSG00000052126.14	1055.83	0.0343987	0.0739712	0.465028	0.641912	0.770224	PLEKHA5	protein_coding
ENSG00000052344.16	627.791	0.00160328	0.276568	0.00579707	0.995375	0.997306	PRSS8	protein_coding
ENSG00000052723.12	1020.11	-0.0422136	0.0489851	-0.861764	0.388818	0.559941	SIKE1	protein_coding
ENSG00000052749.14	1520.82	0.440348	0.0757716	5.81152	6.19081e-09	3.85325e-07	RRP12	protein_coding
ENSG00000052795.13	1962.31	-0.221584	0.119182	-1.85921	0.0629981	0.154692	FNIP2	protein_coding
ENSG00000052802.13	12426.6	-0.264055	0.110529	-2.38901	0.0168938	0.0576205	MSMO1	protein_coding
ENSG00000052841.15	2941.21	-0.124659	0.0556139	-2.24152	0.0249927	0.0777371	TTC17	protein_coding
ENSG00000052850.8	1.87974	0.4469	0.249411	1.79182	0.0731614	0.173327	ALX4	protein_coding
ENSG00000053108.17	109.087	-0.0424854	0.214466	-0.198098	0.842968	0.906302	FSTL4	protein_coding
ENSG00000053254.16	2234.86	-0.112846	0.0755192	-1.49427	0.135105	0.270117	FOXN3	protein_coding
ENSG00000053328.8	20.9653	0.553726	0.203874	2.71603	0.00660705	0.0279313	METTL24	protein_coding
ENSG00000053371.12	2457.1	-0.00315394	0.0728244	-0.0433089	0.965455	0.981249	AKR7A2	protein_coding
ENSG00000053372.5	1549.87	0.349478	0.0663413	5.26788	1.38007e-07	4.83501e-06	MRTO4	protein_coding
ENSG00000053438.11	10.5841	-0.231455	0.162913	-1.42073	0.155395	0.299285	NNAT	protein_coding
ENSG00000053501.13	1400.98	-0.0101587	0.0851655	-0.119282	0.905052	0.944878	USE1	protein_coding
ENSG00000053524.12	49.1631	0.00382526	0.211176	0.0181141	0.985548	0.992385	MCF2L2	protein_coding
ENSG00000053702.15	134.855	-0.0186958	0.0943347	-0.198185	0.8429	0.906257	NRIP2	protein_coding
ENSG00000053747.17	1427.86	0.284028	0.183814	1.54519	0.1223	0.251655	LAMA3	protein_coding
ENSG00000053770.12	1095.77	-0.338345	0.061087	-5.53874	3.04663e-08	1.39951e-06	AP5M1	protein_coding
ENSG00000053900.11	767.365	0.0677739	0.0495573	1.36759	0.171442	0.32063	ANAPC4	protein_coding
ENSG00000053918.18	315.264	0.516818	0.150857	3.42589	0.000612784	0.0042336	KCNQ1	protein_coding
ENSG00000054116.12	1997.28	0.0524744	0.0483509	1.08528	0.277797	0.44773	TRAPPC3	protein_coding
ENSG00000054118.15	4061.94	-0.0626723	0.0364028	-1.72164	0.0851356	0.193304	THRAP3	protein_coding
ENSG00000054148.18	3044.82	0.186793	0.0932873	2.00234	0.0452481	0.121402	PHPT1	protein_coding
ENSG00000054179.12	228.622	0.247999	0.156879	1.58083	0.113917	0.239436	ENTPD2	protein_coding
ENSG00000054219.11	91.0354	0.0624711	0.126149	0.495217	0.620447	0.754202	LY75	protein_coding
ENSG00000054267.22	1379.95	0.055219	0.0633498	0.871653	0.383398	0.55454	ARID4B	protein_coding
ENSG00000054277.14	165.479	-0.252067	0.11638	-2.16591	0.0303184	0.0899914	OPN3	protein_coding
ENSG00000054282.16	547.489	0.0693749	0.0525065	1.32126	0.186414	0.340132	SDCCAG8	protein_coding
ENSG00000054356.14	4.11043	0.458637	0.199853	2.29487	0.0217404	0.0699059	PTPRN	protein_coding
ENSG00000054392.13	441.698	0.056016	0.106155	0.527679	0.597722	0.737245	HHAT	protein_coding
ENSG00000054523.18	1981.88	-0.0984431	0.0684448	-1.43828	0.150353	0.292394	KIF1B	protein_coding
ENSG00000054598.9	202.813	0.0502145	0.162683	0.308665	0.757576	0.851038	FOXC1	protein_coding
ENSG00000054611.14	1649.72	0.21284	0.0582153	3.65608	0.000256097	0.00210041	TBC1D22A	protein_coding
ENSG00000054654.19	2273.89	0.0110757	0.0922882	0.120012	0.904473	0.944516	SYNE2	protein_coding
ENSG00000054690.14	180.084	0.0879062	0.111134	0.790994	0.428947	0.597892	PLEKHH1	protein_coding
ENSG00000054793.14	2295.59	0.167478	0.0985887	1.69876	0.0893653	0.200431	ATP9A	protein_coding
ENSG00000054796.13	0.0867385	-0.443287	1.51577	-0.292449	0.769943		SPO11	protein_coding
ENSG00000054803.4	56.1781	-0.326268	0.285238	-1.14385	0.252688	0.419374	CBLN4	protein_coding
ENSG00000054938.16	376.556	-0.268982	0.176663	-1.52257	0.127866	0.259488	CHRDL2	protein_coding
ENSG00000054965.11	1834.32	0.0774948	0.0554412	1.39778	0.162178	0.308564	FAM168A	protein_coding
ENSG00000054967.13	88.2129	0.43743	0.0979434	4.46615	7.96388e-06	0.000130629	RELT	protein_coding
ENSG00000054983.17	551.528	-0.0689879	0.119929	-0.575241	0.565128	0.711944	GALC	protein_coding
ENSG00000055044.11	1579.28	0.130299	0.0557145	2.3387	0.0193512	0.063907	NOP58	protein_coding
ENSG00000055070.17	2912.84	0.0518557	0.051006	1.01666	0.309316	0.480114	SZRD1	protein_coding
ENSG00000055118.16	78.2117	1.06138	0.267655	3.96549	7.32447e-05	0.000772806	KCNH2	protein_coding
ENSG00000055130.17	3233.45	0.0413735	0.050651	0.816834	0.414023	0.583923	CUL1	protein_coding
ENSG00000055147.19	795.649	-0.10888	0.0479231	-2.27197	0.0230886	0.0733309	FAM114A2	protein_coding
ENSG00000055163.20	2109.58	-0.218193	0.154866	-1.40891	0.158861	0.303935	CYFIP2	protein_coding
ENSG00000055208.19	2274.03	-0.277774	0.0725433	-3.82908	0.000128624	0.00120118	TAB2	protein_coding
ENSG00000055211.14	1143.74	-0.28538	0.0523813	-5.44813	5.09018e-08	2.11595e-06	GINM1	protein_coding
ENSG00000055332.18	1647.2	0.0297525	0.0578111	0.51465	0.606798	0.743898	EIF2AK2	protein_coding
ENSG00000055483.19	1757.55	0.138556	0.0543973	2.54712	0.0108616	0.0408986	USP36	protein_coding
ENSG00000055609.19	1731.02	-0.0343683	0.0709332	-0.484517	0.628019	0.759551	KMT2C	protein_coding
ENSG00000055732.13	104.899	0.576884	0.291576	1.9785	0.0478718	0.126709	MCOLN3	protein_coding
ENSG00000055813.6	6.18223	-0.412574	0.178101	-2.31652	0.0205299	0.0668664	CCDC85A	protein_coding
ENSG00000055917.16	4138.13	-0.0203721	0.0417477	-0.487982	0.625563	0.757801	PUM2	protein_coding
ENSG00000055950.16	2270.1	0.0886675	0.0614183	1.44367	0.148833	0.290287	MRPL43	protein_coding
ENSG00000055955.17	832.73	0.0773687	0.148883	0.519662	0.603299	0.741439	ITIH4	protein_coding
ENSG00000055957.11	76732.2	-0.547878	0.132477	-4.13564	3.53972e-05	0.000438265	ITIH1	protein_coding
ENSG00000056050.7	629.318	0.112828	0.0560255	2.01387	0.0440236	0.119004	HPF1	protein_coding
ENSG00000056097.16	2544.08	0.0790029	0.0471126	1.67689	0.0935631	0.207222	ZFR	protein_coding
ENSG00000056277.16	109.655	0.0685345	0.0759529	0.902329	0.366882	0.538677	ZNF280C	protein_coding
ENSG00000056291.17	65.9431	0.305932	0.37768	0.810031	0.417922	0.587488	NPFFR2	protein_coding
ENSG00000056487.16	1.36099	0.363794	0.35267	1.03154	0.302287	0.47299	PHF21B	protein_coding
ENSG00000056558.11	400.471	0.0476797	0.0786055	0.606569	0.544137	0.695966	TRAF1	protein_coding
ENSG00000056586.16	1331.97	0.0224298	0.0499586	0.448968	0.653455	0.778189	RC3H2	protein_coding
ENSG00000056736.10	2452.29	0.0416772	0.118875	0.350598	0.72589	0.830331	IL17RB	protein_coding
ENSG00000056972.20	547.321	-0.0795427	0.0882598	-0.901233	0.367464	0.539262	TRAF3IP2	protein_coding
ENSG00000056998.20	1142.57	-0.161393	0.126432	-1.27652	0.201771	0.359723	GYG2	protein_coding
ENSG00000057019.16	1027.41	0.0188685	0.0681345	0.27693	0.781834	0.867131	DCBLD2	protein_coding
ENSG00000057149.16	1.67305	0.401508	0.584171	0.687311	0.491887	0.652474	SERPINB3	protein_coding
ENSG00000057252.13	1590.67	0.164031	0.0661138	2.48104	0.0131001	0.0472962	SOAT1	protein_coding
ENSG00000057294.15	1168.9	-0.195054	0.109714	-1.77784	0.0754307	0.177124	PKP2	protein_coding
ENSG00000057468.7	6.76393	0.576273	0.193969	2.97095	0.00296878	0.0148817	MSH4	protein_coding
ENSG00000057593.14	7870.49	-0.550138	0.120949	-4.54852	5.40237e-06	9.58498e-05	F7	protein_coding
ENSG00000057608.17	9828.55	0.0712411	0.0442386	1.61038	0.107314	0.229242	GDI2	protein_coding
ENSG00000057657.17	223.075	-0.00582636	0.110832	-0.0525695	0.958075	0.97665	PRDM1	protein_coding
ENSG00000057663.16	1059.64	-0.195867	0.0472321	-4.1469	3.37e-05	0.000420417	ATG5	protein_coding
ENSG00000057704.13	423.524	-0.0721353	0.0934437	-0.771965	0.440135	0.607723	TMCC3	protein_coding
ENSG00000057757.10	1513.72	-0.0650869	0.0570874	-1.14013	0.254233	0.420986	PITHD1	protein_coding
ENSG00000057935.14	928.748	0.216809	0.0587062	3.69312	0.000221521	0.00186639	MTA3	protein_coding
ENSG00000058056.9	798.554	0.0796838	0.070457	1.13096	0.258073	0.42541	USP13	protein_coding
ENSG00000058063.16	1189.64	-0.0309086	0.0780593	-0.395963	0.692132	0.806246	ATP11B	protein_coding
ENSG00000058085.15	198.921	1.68497	0.23312	7.22791	4.90467e-13	1.57047e-10	LAMC2	protein_coding
ENSG00000058091.17	1182.5	0.0357296	0.0918124	0.389158	0.697159	0.810182	CDK14	protein_coding
ENSG00000058262.10	17587.1	0.0222141	0.05485	0.404998	0.685479	0.80157	SEC61A1	protein_coding
ENSG00000058272.19	1020.48	0.0895818	0.0577066	1.55237	0.120575	0.249327	PPP1R12A	protein_coding
ENSG00000058335.16	45.7392	-0.176912	0.213374	-0.829117	0.407038	0.577131	RASGRF1	protein_coding
ENSG00000058404.20	193.743	-0.723969	0.237255	-3.05144	0.00227746	0.0120569	CAMK2B	protein_coding
ENSG00000058453.17	581.743	0.0383592	0.0771598	0.49714	0.61909	0.753102	CROCC	protein_coding
ENSG00000058600.16	1048.06	0.00408274	0.0459593	0.0888338	0.929214	0.960279	POLR3E	protein_coding
ENSG00000058668.15	3008.2	-0.269667	0.105309	-2.56073	0.0104453	0.0397169	ATP2B4	protein_coding
ENSG00000058673.17	3.2133	-0.156681	0.1369	-1.14449	0.252419	0.419058	ZC3H11A	protein_coding
ENSG00000058729.11	755.324	0.0194046	0.0456336	0.425227	0.670671	0.790624	RIOK2	protein_coding
ENSG00000058799.15	1833.88	-0.0785534	0.0537982	-1.46015	0.144249	0.283476	YIPF1	protein_coding
ENSG00000058804.12	941.403	0.230782	0.0602162	3.83257	0.000126813	0.00118975	NDC1	protein_coding
ENSG00000058866.15	107.263	0.286587	0.147571	1.94202	0.0521344	0.135023	DGKG	protein_coding
ENSG00000059122.17	1106.42	-0.0157783	0.060123	-0.262434	0.792987	0.874643	FLYWCH1	protein_coding
ENSG00000059145.19	369.278	0.0512614	0.0890508	0.575642	0.564857	0.711724	UNKL	protein_coding
ENSG00000059377.18	327.672	0.440293	0.10623	4.14471	3.40251e-05	0.000423554	TBXAS1	protein_coding
ENSG00000059378.13	2145.15	0.157045	0.0745545	2.10645	0.0351654	0.100659	PARP12	protein_coding
ENSG00000059573.9	2752.99	0.127212	0.0747265	1.70237	0.0886869	0.199362	ALDH18A1	protein_coding
ENSG00000059588.10	1495.52	0.214453	0.0835548	2.56662	0.0102696	0.0392338	TARBP1	protein_coding
ENSG00000059691.12	1155.83	-0.148437	0.0706453	-2.10116	0.035627	0.101643	GATB	protein_coding
ENSG00000059728.11	509.633	-0.0278608	0.089616	-0.310891	0.755883	0.850252	MXD1	protein_coding
ENSG00000059758.8	728.345	-0.0278112	0.058134	-0.478399	0.632366	0.76241	CDK17	protein_coding
ENSG00000059769.20	876.831	-0.448361	0.083289	-5.3832	7.31747e-08	2.86593e-06	DNAJC25	protein_coding
ENSG00000059804.16	642.986	-0.141119	0.136162	-1.0364	0.300014	0.470499	SLC2A3	protein_coding
ENSG00000059915.17	84.2138	-0.338162	0.123545	-2.73716	0.00619724	0.0265506	PSD	protein_coding
ENSG00000060069.17	961.875	0.120452	0.0456238	2.64011	0.00828793	0.0332827	CTDP1	protein_coding
ENSG00000060138.13	1523.45	0.273004	0.137203	1.98978	0.0466151	0.124249	YBX3	protein_coding
ENSG00000060140.9	5.89724	0.60827	0.213008	2.85562	0.00429535	0.0198766	STYK1	protein_coding
ENSG00000060237.18	5020.27	0.00699482	0.0632077	0.110664	0.911883	0.949369	WNK1	protein_coding
ENSG00000060303.5	0.661324	0.36734	0.238703	1.5389	0.123829	0.253756	RPS17P5	processed_pseudogene
ENSG00000060339.14	1769.83	0.0491871	0.0489625	1.00459	0.315095	0.48603	CCAR1	protein_coding
ENSG00000060491.16	3666.78	0.00474936	0.0644575	0.0736819	0.941263	0.966789	OGFR	protein_coding
ENSG00000060558.4	119.549	0.444921	0.118087	3.76775	0.000164723	0.00146315	GNA15	protein_coding
ENSG00000060566.14	12260.7	-0.662578	0.13636	-4.85902	1.17969e-06	2.78545e-05	CREB3L3	protein_coding
ENSG00000060642.11	989.213	-0.279128	0.0758437	-3.6803	0.000232961	0.00194617	PIGV	protein_coding
ENSG00000060656.20	1135.01	-0.209011	0.134095	-1.55868	0.119073	0.247101	PTPRU	protein_coding
ENSG00000060688.13	861.709	0.33807	0.0511577	6.60839	3.8851e-11	5.56391e-09	SNRNP40	protein_coding
ENSG00000060709.15	7.74434	-0.734607	0.393987	-1.86455	0.0622446	0.153398	RIMBP2	protein_coding
ENSG00000060718.22	62.1745	0.328925	0.279822	1.17548	0.239802	0.404795	COL11A1	protein_coding
ENSG00000060749.16	831.243	0.336801	0.0587763	5.73021	1.00306e-08	5.66169e-07	QSER1	protein_coding
ENSG00000060762.19	3547.41	-0.667066	0.0941406	-7.08584	1.38201e-12	3.58949e-10	MPC1	protein_coding
ENSG00000060971.19	7397.39	-0.483524	0.100138	-4.82858	1.37509e-06	3.1416e-05	ACAA1	protein_coding
ENSG00000060982.15	282.365	0.649474	0.126449	5.13624	2.80284e-07	8.69532e-06	BCAT1	protein_coding
ENSG00000061273.18	1267.45	0.346895	0.0857313	4.0463	5.20332e-05	0.000592822	HDAC7	protein_coding
ENSG00000061337.15	245.951	-0.0873005	0.117089	-0.745589	0.455916	0.621909	LZTS1	protein_coding
ENSG00000061455.11	30.5084	0.105913	0.150996	0.701429	0.483036	0.645592	PRDM6	protein_coding
ENSG00000061492.12	0.184736	-0.00456061	0.834728	-0.00546359	0.995641		WNT8A	protein_coding
ENSG00000061656.10	312.017	0.27055	0.137485	1.96785	0.0490857	0.12918	SPAG4	protein_coding
ENSG00000061676.15	3720.44	0.018924	0.0595069	0.318014	0.750475	0.84684	NCKAP1	protein_coding
ENSG00000061794.13	3250.91	-0.0740285	0.0484712	-1.52727	0.126694	0.257834	MRPS35	protein_coding
ENSG00000061918.14	331.271	-0.0429262	0.113794	-0.377228	0.706004	0.816588	GUCY1B1	protein_coding
ENSG00000061936.10	1298.87	0.126619	0.0450891	2.80821	0.00498182	0.0222872	SFSWAP	protein_coding
ENSG00000061938.20	1495.08	0.00070324	0.0739969	0.00950364	0.992417	0.996033	TNK2	protein_coding
ENSG00000061987.16	1380.25	-0.112219	0.0548626	-2.04546	0.0408092	0.11248	MON2	protein_coding
ENSG00000062038.14	20.2111	0.317205	0.207046	1.53205	0.12551	0.256197	CDH3	protein_coding
ENSG00000062096.15	118.225	-0.412588	0.328253	-1.25692	0.208783	0.368406	ARSF	protein_coding
ENSG00000062194.16	2889.3	0.0560949	0.0369161	1.51952	0.128631	0.260611	GPBP1	protein_coding
ENSG00000062282.15	5961.33	-0.523447	0.131202	-3.98962	6.61791e-05	0.0007124	DGAT2	protein_coding
ENSG00000062370.17	76.5385	0.455201	0.0992439	4.58669	4.50323e-06	8.24375e-05	ZNF112	protein_coding
ENSG00000062485.19	3789.23	0.257172	0.0616516	4.17138	3.02763e-05	0.000387357	CS	protein_coding
ENSG00000062524.16	61.7667	-0.137825	0.176108	-0.782615	0.433853	0.602354	LTK	protein_coding
ENSG00000062582.14	4.54015	-0.0331062	0.114514	-0.289101	0.772504	0.860456	MRPS24	protein_coding
ENSG00000062598.18	814.974	0.0374899	0.0481412	0.77875	0.436127	0.603997	ELMO2	protein_coding
ENSG00000062650.19	1805.78	0.0502853	0.0452432	1.11144	0.266377	0.434659	WAPL	protein_coding
ENSG00000062716.13	6767	0.00823299	0.0610902	0.134768	0.892795	0.937095	VMP1	protein_coding
ENSG00000062725.10	1053.57	0.0380036	0.0549902	0.691097	0.489504	0.650537	APPBP2	protein_coding
ENSG00000062822.15	772.211	0.40261	0.0758316	5.30927	1.10067e-07	4.02771e-06	POLD1	protein_coding
ENSG00000063015.20	134.061	1.65642	0.308066	5.37683	7.58066e-08	2.94895e-06	SEZ6	protein_coding
ENSG00000063046.18	9415.38	0.214059	0.0575428	3.72	0.000199226	0.00170771	EIF4B	protein_coding
ENSG00000063127.16	182.203	-0.227825	0.120928	-1.88397	0.0595691	0.148585	SLC6A16	protein_coding
ENSG00000063169.11	572.54	-0.0515377	0.0504769	-1.02102	0.307247	0.47826	BICRA	protein_coding
ENSG00000063176.16	755.134	0.115894	0.0886292	1.30763	0.190999	0.346036	SPHK2	protein_coding
ENSG00000063177.13	27712.8	0.387713	0.0938234	4.13237	3.59046e-05	0.000442171	RPL18	protein_coding
ENSG00000063180.9	99.7621	0.539878	0.137034	3.93975	8.15675e-05	0.000840844	CA11	protein_coding
ENSG00000063241.8	6778.6	-0.132334	0.0951849	-1.39028	0.164444	0.311477	ISOC2	protein_coding
ENSG00000063244.13	4434.73	0.16923	0.0399453	4.23655	2.26984e-05	0.000306886	U2AF2	protein_coding
ENSG00000063245.15	9115.71	0.029524	0.0602906	0.489695	0.62435	0.757092	EPN1	protein_coding
ENSG00000063322.15	2886.32	-0.0119671	0.045928	-0.260561	0.794431	0.875453	MED29	protein_coding
ENSG00000063438.19	1.64559	0.0501414	0.219552	0.22838	0.819351	0.89078	AHRR	protein_coding
ENSG00000063515.3	0.253999	-0.562502	0.373752	-1.50501	0.13232		GSC2	protein_coding
ENSG00000063587.15	1313.97	-0.265378	0.0832391	-3.18814	0.0014319	0.00834908	ZNF275	protein_coding
ENSG00000063601.17	886.006	0.113759	0.0604921	1.88056	0.0600315	0.149372	MTMR1	protein_coding
ENSG00000063660.9	2938.41	0.212711	0.143018	1.48731	0.136934	0.273124	GPC1	protein_coding
ENSG00000063761.16	412.727	-0.101108	0.0613767	-1.64733	0.0994893	0.216926	ADCK1	protein_coding
ENSG00000063854.13	8158.51	-0.555341	0.10101	-5.49786	3.84436e-08	1.6873e-06	HAGH	protein_coding
ENSG00000063978.16	1708.38	0.0798198	0.0487383	1.63772	0.10148	0.220251	RNF4	protein_coding
ENSG00000064012.22	933.195	0.0584215	0.0593442	0.984453	0.324893	0.496773	CASP8	protein_coding
ENSG00000064042.18	628.407	0.338143	0.147232	2.29666	0.0216379	0.0696348	LIMCH1	protein_coding
ENSG00000064102.15	725.23	0.24113	0.0572646	4.21081	2.54461e-05	0.000337043	INTS13	protein_coding
ENSG00000064115.11	3439.22	-0.141339	0.0816134	-1.73181	0.0833072	0.190303	TM7SF3	protein_coding
ENSG00000064195.7	7.1924	1.58459	0.354186	4.4739	7.68046e-06	0.000126884	DLX3	protein_coding
ENSG00000064199.7	38.6748	0.22796	0.106891	2.13265	0.0329532	0.0957549	SPA17	protein_coding
ENSG00000064201.16	35.8975	0.154971	0.127921	1.21146	0.22572	0.388708	TSPAN32	protein_coding
ENSG00000064205.10	76.9429	-0.408586	0.231675	-1.76361	0.0777971	0.18124	CCN5	protein_coding
ENSG00000064218.5	0.669135	0.825144	0.447493	1.84393	0.065194	0.15873	DMRT3	protein_coding
ENSG00000064225.12	1136.54	-0.505243	0.119125	-4.24129	2.22236e-05	0.000302122	ST3GAL6	protein_coding
ENSG00000064270.13	14.0323	0.68785	0.252658	2.72246	0.00647984	0.0275292	ATP2C2	protein_coding
ENSG00000064300.9	475.796	-0.166162	0.181354	-0.916226	0.359549	0.531393	NGFR	protein_coding
ENSG00000064309.14	133.192	0.153046	0.122476	1.2496	0.211445	0.371468	CDON	protein_coding
ENSG00000064313.12	878.877	-0.0843544	0.0812313	-1.03845	0.299062	0.469411	TAF2	protein_coding
ENSG00000064393.16	3382.92	-0.252578	0.0910026	-2.7755	0.00551167	0.0241557	HIPK2	protein_coding
ENSG00000064419.13	2125.43	0.0623455	0.0465748	1.33861	0.180698	0.332996	TNPO3	protein_coding
ENSG00000064489.23	0.535916	0.0911247	0.266405	0.342053	0.732311	0.834525	BORCS8-MEF2B	protein_coding
ENSG00000064490.14	1032.93	0.387827	0.069245	5.60079	2.13372e-08	1.04401e-06	RFXANK	protein_coding
ENSG00000064545.15	2602.57	0.15127	0.0685994	2.20512	0.0274455	0.0833622	TMEM161A	protein_coding
ENSG00000064547.14	227.073	0.803875	0.158357	5.07633	3.84788e-07	1.12932e-05	LPAR2	protein_coding
ENSG00000064601.20	9979.18	-0.11253	0.0752055	-1.4963	0.134574	0.26942	CTSA	protein_coding
ENSG00000064607.17	2187.04	0.150167	0.0569617	2.63628	0.00838211	0.0335985	SUGP2	protein_coding
ENSG00000064651.14	1058.65	0.458481	0.14178	3.23374	0.00122179	0.00732864	SLC12A2	protein_coding
ENSG00000064652.11	480.696	-0.052816	0.0581625	-0.908078	0.363837	0.5356	SNX24	protein_coding
ENSG00000064655.19	49.7269	0.100267	0.205643	0.487576	0.62585	0.757989	EYA2	protein_coding
ENSG00000064666.15	2259.23	-0.0647813	0.0901686	-0.718447	0.472482	0.636387	CNN2	protein_coding
ENSG00000064687.13	601.785	-0.253123	0.104196	-2.4293	0.015128	0.0528662	ABCA7	protein_coding
ENSG00000064692.20	153.356	0.784068	0.181123	4.32894	1.49832e-05	0.00021888	SNCAIP	protein_coding
ENSG00000064703.12	467.845	0.11386	0.0457439	2.48908	0.0128075	0.0465021	DDX20	protein_coding
ENSG00000064726.10	1484.21	-0.0112281	0.0499784	-0.224659	0.822244	0.892886	BTBD1	protein_coding
ENSG00000064763.11	128.695	0.0141463	0.122933	0.115073	0.908387	0.946929	FAR2	protein_coding
ENSG00000064787.13	159.332	1.23757	0.233607	5.29765	1.17299e-07	4.23406e-06	BCAS1	protein_coding
ENSG00000064835.11	2.01229	-0.17546	0.170442	-1.02944	0.303272	0.474024	POU1F1	protein_coding
ENSG00000064886.14	40.2117	1.44249	0.196397	7.34476	2.06127e-13	7.41715e-11	CHI3L2	protein_coding
ENSG00000064932.16	1928.49	0.0501838	0.0619413	0.810184	0.417835	0.587451	SBNO2	protein_coding
ENSG00000064933.18	376.179	0.139943	0.0465116	3.00878	0.00262303	0.0135158	PMS1	protein_coding
ENSG00000064961.19	2243.1	-0.0657477	0.0563954	-1.16584	0.243681	0.408891	HMG20B	protein_coding
ENSG00000064989.13	889.895	-0.376746	0.119664	-3.14837	0.00164185	0.00930841	CALCRL	protein_coding
ENSG00000064995.18	1033.67	0.0963507	0.054085	1.78147	0.0748359	0.176183	TAF11	protein_coding
ENSG00000064999.15	860.46	0.0768136	0.0624164	1.23066	0.218448	0.380185	ANKS1A	protein_coding
ENSG00000065000.19	6890.97	-0.00059532	0.0552631	-0.0107725	0.991405	0.995642	AP3D1	protein_coding
ENSG00000065029.15	1439.41	-0.0351482	0.0521303	-0.674237	0.50016	0.659791	ZNF76	protein_coding
ENSG00000065054.14	9997.4	-0.225089	0.0997106	-2.25743	0.0239815	0.0754065	SLC9A3R2	protein_coding
ENSG00000065057.9	1617.3	-0.035037	0.101088	-0.346599	0.728893	0.832362	NTHL1	protein_coding
ENSG00000065060.17	788.285	0.236536	0.06997	3.38054	0.000723426	0.00481875	UHRF1BP1	protein_coding
ENSG00000065135.12	2706.81	0.10079	0.0430492	2.34128	0.0192178	0.0635759	GNAI3	protein_coding
ENSG00000065150.21	4437.71	0.292005	0.0683301	4.27345	1.9247e-05	0.000268646	IPO5	protein_coding
ENSG00000065154.12	3248.76	-0.91765	0.211004	-4.34898	1.36774e-05	0.000203389	OAT	protein_coding
ENSG00000065183.16	1117.79	0.172245	0.069999	2.46068	0.0138674	0.0493798	WDR3	protein_coding
ENSG00000065243.20	1172.05	-0.0705426	0.0617547	-1.1423	0.253328	0.420135	PKN2	protein_coding
ENSG00000065268.11	1828.96	0.0790638	0.0680466	1.16191	0.245273	0.410853	WDR18	protein_coding
ENSG00000065308.5	1184.28	-0.0522536	0.069351	-0.753466	0.45117	0.618002	TRAM2	protein_coding
ENSG00000065320.9	717.781	-0.227648	0.140285	-1.62275	0.104643	0.225039	NTN1	protein_coding
ENSG00000065325.13	17.5581	0.469136	0.253322	1.85193	0.0640356	0.156561	GLP2R	protein_coding
ENSG00000065328.17	185.187	0.621451	0.137485	4.52012	6.18051e-06	0.000106696	MCM10	protein_coding
ENSG00000065357.20	281.01	0.21929	0.113785	1.92722	0.0539522	0.138285	DGKA	protein_coding
ENSG00000065361.16	10280	0.11694	0.0828787	1.41098	0.15825	0.30311	ERBB3	protein_coding
ENSG00000065371.17	1.2401	-0.104226	0.308831	-0.337485	0.735751	0.837118	ROPN1	protein_coding
ENSG00000065413.20	375.114	0.0850909	0.0805697	1.05612	0.290916	0.461468	ANKRD44	protein_coding
ENSG00000065427.15	4596.34	0.0700577	0.057741	1.21331	0.225012	0.387961	KARS1	protein_coding
ENSG00000065457.10	504.324	-0.0502876	0.0591967	-0.849501	0.395603	0.566014	ADAT1	protein_coding
ENSG00000065485.20	2750.47	-0.0685859	0.0738584	-0.928613	0.35309	0.524698	PDIA5	protein_coding
ENSG00000065491.8	415.454	0.136323	0.06249	2.18151	0.0291456	0.0873357	TBC1D22B	protein_coding
ENSG00000065518.8	4140.68	-0.0591606	0.0534241	-1.10738	0.268131	0.436532	NDUFB4	protein_coding
ENSG00000065526.12	2192.08	-0.118967	0.0661098	-1.79953	0.0719351	0.171069	SPEN	protein_coding
ENSG00000065534.19	2979.97	-0.371023	0.118612	-3.12803	0.00175981	0.00983878	MYLK	protein_coding
ENSG00000065548.18	2268.49	0.0222132	0.0416683	0.533096	0.593967	0.734517	ZC3H15	protein_coding
ENSG00000065559.15	869.218	-0.0865365	0.0555097	-1.55894	0.11901	0.24703	MAP2K4	protein_coding
ENSG00000065600.13	211.047	0.315771	0.0666204	4.73986	2.1387e-06	4.52138e-05	PACC1	protein_coding
ENSG00000065609.14	3.15939	2.02629	0.400335	5.06148	4.16012e-07	1.20056e-05	SNAP91	protein_coding
ENSG00000065613.15	1817.89	-0.0576769	0.055534	-1.03859	0.298997	0.469373	SLK	protein_coding
ENSG00000065615.14	468.045	-0.0581935	0.0616959	-0.943231	0.345563	0.517273	CYB5R4	protein_coding
ENSG00000065618.21	17.7754	-0.229054	0.177648	-1.28937	0.197269	0.353856	COL17A1	protein_coding
ENSG00000065621.15	414.121	0.237751	0.152846	1.5555	0.119828	0.248277	GSTO2	protein_coding
ENSG00000065665.21	312.859	-0.0311123	0.0737869	-0.421651	0.67328	0.792726	SEC61A2	protein_coding
ENSG00000065675.15	48.122	0.411749	0.1478	2.78585	0.00533871	0.023547	PRKCQ	protein_coding
ENSG00000065717.15	673.525	-0.0682965	0.114772	-0.595063	0.551801	0.701381	TLE2	protein_coding
ENSG00000065802.12	703.022	0.344186	0.0648603	5.30657	1.11705e-07	4.06808e-06	ASB1	protein_coding
ENSG00000065809.13	4552.32	-0.07484	0.0696338	-1.07477	0.28248	0.452701	FAM107B	protein_coding
ENSG00000065833.9	1323.38	0.292183	0.166552	1.75431	0.0793773	0.183731	ME1	protein_coding
ENSG00000065882.16	1850.13	0.151481	0.0752554	2.0129	0.0441255	0.119158	TBC1D1	protein_coding
ENSG00000065883.16	1733.48	-0.0128018	0.0474811	-0.26962	0.787453	0.870746	CDK13	protein_coding
ENSG00000065911.13	207.828	0.181927	0.124055	1.46651	0.14251	0.281098	MTHFD2	protein_coding
ENSG00000065923.10	649.317	0.136311	0.0883025	1.54368	0.122667	0.252151	SLC9A7	protein_coding
ENSG00000065970.9	610.901	-0.00556924	0.0587018	-0.0948734	0.924415	0.957425	FOXJ2	protein_coding
ENSG00000065978.19	12358.2	0.215433	0.0600098	3.58996	0.000330729	0.00258931	YBX1	protein_coding
ENSG00000065989.16	389.011	0.0818002	0.132825	0.615852	0.537992	0.691127	PDE4A	protein_coding
ENSG00000066027.12	5218.42	-0.140472	0.0663338	-2.11766	0.0342042	0.0985611	PPP2R5A	protein_coding
ENSG00000066032.18	337.722	0.326003	0.379783	0.858393	0.390675	0.561563	CTNNA2	protein_coding
ENSG00000066044.15	2610.32	-0.0511697	0.0403092	-1.26943	0.204288	0.362954	ELAVL1	protein_coding
ENSG00000066056.14	1119.46	-0.343115	0.0967199	-3.54751	0.000388891	0.00295007	TIE1	protein_coding
ENSG00000066084.13	1669.55	0.100146	0.0556196	1.80056	0.071773	0.170776	DIP2B	protein_coding
ENSG00000066117.15	1676.46	0.321035	0.0485834	6.60791	3.89783e-11	5.56391e-09	SMARCD1	protein_coding
ENSG00000066135.13	617.028	-0.021322	0.0517331	-0.412153	0.680227	0.79767	KDM4A	protein_coding
ENSG00000066136.20	1979.48	-0.0389987	0.0458076	-0.851359	0.39457	0.565068	NFYC	protein_coding
ENSG00000066185.13	120.728	-0.400771	0.14168	-2.8287	0.00467372	0.0212293	ZMYND12	protein_coding
ENSG00000066230.12	103.448	-1.29771	0.221318	-5.86355	4.5307e-09	2.98112e-07	SLC9A3	protein_coding
ENSG00000066248.15	1578.86	0.00385516	0.0787864	0.0489318	0.960974	0.978623	NGEF	protein_coding
ENSG00000066279.18	959.831	0.431125	0.131552	3.27724	0.00104828	0.00647566	ASPM	protein_coding
ENSG00000066294.15	260.711	0.243311	0.1303	1.86732	0.0618572	0.152727	CD84	protein_coding
ENSG00000066322.15	2573.67	0.175552	0.0534424	3.28489	0.00102024	0.00633527	ELOVL1	protein_coding
ENSG00000066336.12	575.431	0.411288	0.112729	3.64846	0.000263817	0.00214633	SPI1	protein_coding
ENSG00000066379.15	486.879	0.369693	0.085637	4.31698	1.58181e-05	0.00022796	POLR1H	protein_coding
ENSG00000066382.16	66.7051	-0.148263	0.166341	-0.891316	0.37276	0.544627	MPPED2	protein_coding
ENSG00000066405.13	14.5018	2.04233	0.258417	7.90322	2.71779e-15	1.53907e-12	CLDN18	protein_coding
ENSG00000066422.5	670.585	0.032487	0.0478348	0.67915	0.497043	0.656944	ZBTB11	protein_coding
ENSG00000066427.24	545.731	-0.259098	0.051867	-4.99544	5.87009e-07	1.58359e-05	ATXN3	protein_coding
ENSG00000066455.13	2385.49	-0.270159	0.0499007	-5.41393	6.16561e-08	2.49105e-06	GOLGA5	protein_coding
ENSG00000066468.23	2885.55	0.207901	0.221459	0.938778	0.347845	0.519743	FGFR2	protein_coding
ENSG00000066557.6	522.411	-0.0705898	0.0710329	-0.993762	0.320339	0.491834	LRRC40	protein_coding
ENSG00000066583.12	2250.6	-0.305625	0.0717022	-4.26242	2.02227e-05	0.000279429	ISOC1	protein_coding
ENSG00000066629.18	234.808	0.106309	0.10421	1.02014	0.307664	0.47865	EML1	protein_coding
ENSG00000066651.20	493.015	-0.195755	0.0747278	-2.61957	0.00880401	0.0348608	TRMT11	protein_coding
ENSG00000066654.14	1191.95	-0.0560682	0.0509707	-1.10001	0.271328	0.44025	THUMPD1	protein_coding
ENSG00000066697.15	495.103	0.312509	0.0660081	4.7344	2.197e-06	4.61077e-05	MSANTD3	protein_coding
ENSG00000066735.14	102.646	-0.125153	0.142377	-0.879026	0.379387	0.550677	KIF26A	protein_coding
ENSG00000066739.12	1325	-0.206609	0.0676732	-3.05304	0.00226538	0.0120152	ATG2B	protein_coding
ENSG00000066777.9	1878.49	-0.0290908	0.061403	-0.473769	0.635665	0.764861	ARFGEF1	protein_coding
ENSG00000066813.14	13053.6	-0.742182	0.155754	-4.76508	1.8878e-06	4.10139e-05	ACSM2B	protein_coding
ENSG00000066827.16	362.206	0.0900755	0.0616743	1.4605	0.144152	0.283347	ZFAT	protein_coding
ENSG00000066855.16	1971.41	-0.238639	0.0753607	-3.16662	0.00154224	0.0088438	MTFR1	protein_coding
ENSG00000066923.17	152.977	-0.25888	0.127242	-2.03454	0.041897	0.114789	STAG3	protein_coding
ENSG00000066926.12	1413.47	-0.168542	0.0679904	-2.47891	0.0131785	0.0475097	FECH	protein_coding
ENSG00000066933.16	259.894	0.0563789	0.101744	0.554128	0.579491	0.722941	MYO9A	protein_coding
ENSG00000067048.17	946.737	-0.292511	0.287594	-1.0171	0.309107	0.479879	DDX3Y	protein_coding
ENSG00000067057.18	695.404	0.998689	0.172249	5.79794	6.71348e-09	4.11189e-07	PFKP	protein_coding
ENSG00000067064.11	6617.04	-0.210733	0.0933004	-2.25865	0.0239049	0.0752443	IDI1	protein_coding
ENSG00000067066.17	2891.08	-0.167929	0.058778	-2.857	0.00427666	0.019806	SP100	protein_coding
ENSG00000067082.15	5811.08	-0.385403	0.0964463	-3.99604	6.4412e-05	0.000697289	KLF6	protein_coding
ENSG00000067113.17	2148.59	-0.251372	0.105795	-2.37602	0.0175007	0.0592457	PLPP1	protein_coding
ENSG00000067141.17	1357.31	0.350978	0.0832477	4.21607	2.486e-05	0.000331141	NEO1	protein_coding
ENSG00000067167.8	12595.6	-0.0696819	0.0711467	-0.979411	0.327377	0.499069	TRAM1	protein_coding
ENSG00000067177.15	153.631	0.0630198	0.13787	0.457097	0.647601	0.774369	PHKA1	protein_coding
ENSG00000067182.8	6541.17	-0.138206	0.0567223	-2.43653	0.0148288	0.052068	TNFRSF1A	protein_coding
ENSG00000067191.16	55.5017	0.292937	0.112952	2.59346	0.00950157	0.036962	CACNB1	protein_coding
ENSG00000067208.14	829.563	-0.0637964	0.0637026	-1.00147	0.316598	0.487913	EVI5	protein_coding
ENSG00000067221.14	917.836	0.0578519	0.0688808	0.839884	0.400974	0.571483	STOML1	protein_coding
ENSG00000067225.18	8662.25	1.07003	0.149149	7.17426	7.26989e-13	2.24224e-10	PKM	protein_coding
ENSG00000067248.10	1447.17	-0.0470608	0.046055	-1.02184	0.306857	0.477932	DHX29	protein_coding
ENSG00000067334.14	1986.33	0.191856	0.0454766	4.21879	2.45621e-05	0.000327976	DNTTIP2	protein_coding
ENSG00000067365.15	388.691	-0.00211919	0.0552784	-0.0383367	0.969419	0.983455	METTL22	protein_coding
ENSG00000067369.14	436.877	0.223556	0.0971091	2.30211	0.0213288	0.0688775	TP53BP1	protein_coding
ENSG00000067445.21	463.223	-0.81757	0.144468	-5.65917	1.52107e-08	7.88626e-07	TRO	protein_coding
ENSG00000067533.6	955.233	0.173989	0.0564076	3.0845	0.00203892	0.0110378	RRP15	protein_coding
ENSG00000067560.13	14016.3	0.0819188	0.0379076	2.16101	0.0306944	0.0907563	RHOA	protein_coding
ENSG00000067596.12	1638.31	0.120961	0.0422554	2.86261	0.00420168	0.0195373	DHX8	protein_coding
ENSG00000067601.8	51.8269	0.209022	0.0659614	3.16885	0.00153045	0.00879225	PMS2P4	transcribed_unprocessed_pseudogene
ENSG00000067606.17	356.886	-0.271775	0.113268	-2.39939	0.0164222	0.0563558	PRKCZ	protein_coding
ENSG00000067646.12	165.476	-0.322745	0.284431	-1.1347	0.2565	0.423683	ZFY	protein_coding
ENSG00000067704.10	6557.22	-0.0800117	0.0631527	-1.26696	0.205171	0.364073	IARS2	protein_coding
ENSG00000067715.14	208.77	0.0664164	0.23463	0.283069	0.777124	0.864043	SYT1	protein_coding
ENSG00000067798.16	302.944	0.108518	0.214121	0.506807	0.61229	0.748066	NAV3	protein_coding
ENSG00000067829.19	2319.57	-0.0059021	0.0740494	-0.0797049	0.936472	0.964219	IDH3G	protein_coding
ENSG00000067836.13	492.5	-0.167215	0.0873157	-1.91506	0.0554847	0.141243	ROGDI	protein_coding
ENSG00000067840.12	96.9239	-0.100423	0.147797	-0.67947	0.49684	0.656826	PDZD4	protein_coding
ENSG00000067842.17	2.59245	0.153679	0.269919	0.56935	0.569119	0.715052	ATP2B3	protein_coding
ENSG00000067900.8	1416.44	-0.0708798	0.0627519	-1.12953	0.258676	0.426206	ROCK1	protein_coding
ENSG00000067955.15	920.898	0.108532	0.0609804	1.77978	0.0751113	0.176628	CBFB	protein_coding
ENSG00000067992.16	667.67	-0.0805464	0.0975686	-0.825536	0.409067	0.579234	PDK3	protein_coding
ENSG00000068001.14	1956.31	-0.012911	0.0579081	-0.222957	0.823569	0.893707	HYAL2	protein_coding
ENSG00000068024.17	454.834	0.141604	0.075659	1.87161	0.0612609	0.151666	HDAC4	protein_coding
ENSG00000068028.17	951.948	0.208183	0.0533608	3.90141	9.56323e-05	0.000952954	RASSF1	protein_coding
ENSG00000068078.20	3726.99	0.557869	0.128763	4.33253	1.47403e-05	0.000216308	FGFR3	protein_coding
ENSG00000068079.8	2397.18	0.185812	0.0971933	1.91178	0.0559045	0.142039	IFI35	protein_coding
ENSG00000068097.15	493.591	0.164652	0.0523476	3.14536	0.00165884	0.00939084	HEATR6	protein_coding
ENSG00000068120.15	4355.79	-0.00367141	0.0596103	-0.0615901	0.950889	0.972635	COASY	protein_coding
ENSG00000068137.15	985.012	-0.0327113	0.0779813	-0.419477	0.674868	0.793946	PLEKHH3	protein_coding
ENSG00000068305.17	1093.08	-0.151297	0.0783251	-1.93166	0.053402	0.137285	MEF2A	protein_coding
ENSG00000068308.14	2622.92	0.00646384	0.0416562	0.155171	0.876687	0.927539	OTUD5	protein_coding
ENSG00000068323.17	2055.11	-0.00721322	0.047597	-0.151548	0.879544	0.929178	TFE3	protein_coding
ENSG00000068354.16	592.396	0.0973804	0.0465812	2.09055	0.0365682	0.103704	TBC1D25	protein_coding
ENSG00000068366.20	14096.6	-0.0837693	0.18726	-0.447342	0.654628	0.779023	ACSL4	protein_coding
ENSG00000068383.19	674.037	-0.0395502	0.0645095	-0.61309	0.539817	0.692569	INPP5A	protein_coding
ENSG00000068394.11	1192.97	0.0660651	0.0524762	1.25895	0.208047	0.367611	GPKOW	protein_coding
ENSG00000068400.13	1972.55	-0.156932	0.0396199	-3.96093	7.46581e-05	0.000785319	GRIPAP1	protein_coding
ENSG00000068438.15	929.326	0.138315	0.0530308	2.60819	0.00910213	0.0357341	FTSJ1	protein_coding
ENSG00000068489.13	418.982	0.870502	0.123238	7.06361	1.62236e-12	4.04403e-10	PRR11	protein_coding
ENSG00000068615.19	102.699	0.138451	0.192609	0.718822	0.472251	0.636172	REEP1	protein_coding
ENSG00000068650.18	1923.63	0.060129	0.0925233	0.649879	0.51577	0.672967	ATP11A	protein_coding
ENSG00000068654.16	1674.81	0.206611	0.0489272	4.22282	2.41267e-05	0.000323663	POLR1A	protein_coding
ENSG00000068697.7	11744.4	-0.00158372	0.0493924	-0.0320641	0.974421	0.986241	LAPTM4A	protein_coding
ENSG00000068724.17	1408.85	-0.256723	0.076162	-3.37075	0.000749637	0.00494471	TTC7A	protein_coding
ENSG00000068745.15	1922.76	0.150103	0.0557796	2.691	0.00712392	0.029572	IP6K2	protein_coding
ENSG00000068781.21	0.447305	0.227576	0.418008	0.544429	0.586146	0.728338	STON1-GTF2A1L	protein_coding
ENSG00000068784.13	513.933	-0.0586592	0.0529446	-1.10794	0.26789	0.436285	SRBD1	protein_coding
ENSG00000068796.19	584.424	0.326127	0.056893	5.73229	9.90854e-09	5.62037e-07	KIF2A	protein_coding
ENSG00000068831.19	298.869	0.231299	0.142146	1.62718	0.103698	0.223688	RASGRP2	protein_coding
ENSG00000068878.15	3346.48	-0.0244875	0.0440223	-0.556252	0.578039	0.721848	PSME4	protein_coding
ENSG00000068885.15	236.333	0.293926	0.0926163	3.17359	0.00150568	0.0086803	IFT80	protein_coding
ENSG00000068903.20	2525.66	-0.0436097	0.0557453	-0.782303	0.434037	0.602369	SIRT2	protein_coding
ENSG00000068912.14	2635.68	0.0814921	0.0466308	1.7476	0.0805326	0.18561	ERLEC1	protein_coding
ENSG00000068971.14	640.21	-0.000514884	0.0556304	-0.00925544	0.992615	0.996033	PPP2R5B	protein_coding
ENSG00000068976.14	26.9363	-0.15434	0.114007	-1.35378	0.175806	0.326315	PYGM	protein_coding
ENSG00000068985.5	58.4023	0.627831	0.508588	1.23446	0.217031	0.378433	PAGE1	protein_coding
ENSG00000069011.16	260.307	1.13007	0.275563	4.10095	4.11449e-05	0.000493168	PITX1	protein_coding
ENSG00000069018.19	1.49363	0.634939	0.314028	2.02191	0.0431851	0.11741	TRPC7	protein_coding
ENSG00000069020.18	963.555	-0.0495896	0.0999633	-0.496078	0.619839	0.753746	MAST4	protein_coding
ENSG00000069122.19	877.205	-0.366057	0.0937245	-3.90567	9.39648e-05	0.000940847	ADGRF5	protein_coding
ENSG00000069188.17	122.501	0.126456	0.247253	0.511446	0.609039	0.745707	SDK2	protein_coding
ENSG00000069206.15	0.168816	-0.240442	0.642981	-0.373948	0.708443		ADAM7	protein_coding
ENSG00000069248.12	1580.05	0.121043	0.0511521	2.36633	0.0179652	0.0604182	NUP133	protein_coding
ENSG00000069275.13	15277.9	-0.0486327	0.0558022	-0.871519	0.383471	0.5546	NUCKS1	protein_coding
ENSG00000069329.18	2814.91	0.0763175	0.0556486	1.37142	0.170244	0.319165	VPS35	protein_coding
ENSG00000069345.12	2891.95	-0.170038	0.0648252	-2.62303	0.00871523	0.0345965	DNAJA2	protein_coding
ENSG00000069399.15	3041.67	0.0662993	0.0944639	0.701848	0.482774	0.645349	BCL3	protein_coding
ENSG00000069424.15	1340.72	-0.155601	0.159266	-0.976985	0.328576	0.500236	KCNAB2	protein_coding
ENSG00000069431.11	1152.39	-0.742823	0.152371	-4.87509	1.0876e-06	2.60721e-05	ABCC9	protein_coding
ENSG00000069482.7	10.2317	-0.135909	0.345931	-0.392879	0.694409	0.808101	GAL	protein_coding
ENSG00000069493.15	157.271	0.167049	0.118916	1.40477	0.160091	0.305602	CLEC2D	protein_coding
ENSG00000069509.6	363.761	0.126796	0.0605026	2.09572	0.0361073	0.102699	FUNDC1	protein_coding
ENSG00000069535.14	10802.3	-0.4656	0.0911758	-5.10662	3.27977e-07	9.83262e-06	MAOB	protein_coding
ENSG00000069667.16	1469.85	-0.453972	0.111095	-4.08635	4.38209e-05	0.000518684	RORA	protein_coding
ENSG00000069696.7	45.1535	0.0660274	0.143833	0.459058	0.646193	0.773338	DRD4	protein_coding
ENSG00000069702.11	1109.94	-0.281189	0.125437	-2.24167	0.0249828	0.0777132	TGFBR3	protein_coding
ENSG00000069764.10	2.68785	0.188477	0.1909	0.98731	0.323491	0.495375	PLA2G10	protein_coding
ENSG00000069812.11	35.1273	-0.322591	0.215402	-1.49763	0.134231	0.268906	HES2	protein_coding
ENSG00000069849.11	1428.15	0.352079	0.105538	3.33604	0.00084981	0.0054646	ATP1B3	protein_coding
ENSG00000069869.16	2006.03	-0.361585	0.105854	-3.41587	0.000635781	0.00435704	NEDD4	protein_coding
ENSG00000069943.10	242.603	-0.1068	0.0659632	-1.61909	0.105428	0.226262	PIGB	protein_coding
ENSG00000069956.12	2682.47	-0.0693698	0.0662082	-1.04775	0.294753	0.465417	MAPK6	protein_coding
ENSG00000069966.19	1545.77	-0.567489	0.0948883	-5.98061	2.22308e-09	1.64151e-07	GNB5	protein_coding
ENSG00000069974.16	1254.69	-0.224786	0.0883328	-2.54477	0.0109351	0.0411126	RAB27A	protein_coding
ENSG00000069998.12	1968.52	-0.0250744	0.0581272	-0.431371	0.666198	0.787556	HDHD5	protein_coding
ENSG00000070010.19	1969.37	0.0293023	0.0552694	0.530172	0.595993	0.735942	UFD1	protein_coding
ENSG00000070018.9	2240.55	-0.2713	0.0809552	-3.35124	0.000804506	0.00522876	LRP6	protein_coding
ENSG00000070019.5	126.605	-0.190507	0.297684	-0.639963	0.522197	0.678098	GUCY2C	protein_coding
ENSG00000070031.4	7.16016	0.0649018	0.188625	0.344078	0.730787	0.833614	SCT	protein_coding
ENSG00000070047.13	2190.14	0.101371	0.0465385	2.17822	0.02939	0.0879384	PHRF1	protein_coding
ENSG00000070061.16	1997.62	0.301023	0.0851907	3.53352	0.000410069	0.00307543	ELP1	protein_coding
ENSG00000070081.17	3314.07	-0.0635066	0.0876415	-0.724618	0.468686	0.632804	NUCB2	protein_coding
ENSG00000070087.14	632.768	0.764554	0.170605	4.48143	7.41455e-06	0.000123457	PFN2	protein_coding
ENSG00000070159.14	2021.21	-0.210587	0.0736821	-2.85804	0.00426261	0.0197595	PTPN3	protein_coding
ENSG00000070182.21	61.0221	0.6061	0.154023	3.93512	8.31538e-05	0.000851353	SPTB	protein_coding
ENSG00000070190.13	58.0616	0.466225	0.142097	3.28103	0.00103427	0.00640171	DAPP1	protein_coding
ENSG00000070193.5	4.02584	-0.892812	0.267679	-3.33538	0.000851839	0.00547626	FGF10	protein_coding
ENSG00000070214.16	3487.07	-0.156303	0.0660816	-2.3653	0.0180153	0.060531	SLC44A1	protein_coding
ENSG00000070269.14	479.509	-0.0272885	0.0681942	-0.400159	0.689039	0.804073	TMEM260	protein_coding
ENSG00000070366.14	341.559	0.063879	0.0981905	0.650563	0.515329	0.672746	SMG6	protein_coding
ENSG00000070367.16	1318.49	-0.0469245	0.0535801	-0.875781	0.381149	0.552399	EXOC5	protein_coding
ENSG00000070371.16	618.881	-0.327732	0.116417	-2.81516	0.0048753	0.0219459	CLTCL1	protein_coding
ENSG00000070388.11	11.8481	-0.229538	0.192969	-1.18951	0.234241	0.398385	FGF22	protein_coding
ENSG00000070404.10	1495.36	0.147724	0.171614	0.860793	0.389352	0.56043	FSTL3	protein_coding
ENSG00000070413.20	4644.71	0.0769977	0.0552274	1.39419	0.163259	0.309971	DGCR2	protein_coding
ENSG00000070423.18	1754.34	-0.0188031	0.0609589	-0.308456	0.757736	0.85106	RNF126	protein_coding
ENSG00000070444.15	427.036	0.0504026	0.0539809	0.933711	0.350453	0.522399	MNT	protein_coding
ENSG00000070476.15	1149.83	-0.0291192	0.0478461	-0.608602	0.542788	0.694868	ZXDC	protein_coding
ENSG00000070495.15	1119.38	0.320368	0.0692173	4.62844	3.68427e-06	7.00823e-05	JMJD6	protein_coding
ENSG00000070501.12	916.321	-0.0550096	0.0961459	-0.572147	0.567222	0.713697	POLB	protein_coding
ENSG00000070526.15	9.30292	-0.0813547	0.176213	-0.461685	0.644307	0.771936	ST6GALNAC1	protein_coding
ENSG00000070540.13	594.787	-0.0535138	0.0980255	-0.545917	0.585123	0.727478	WIPI1	protein_coding
ENSG00000070601.10	153.023	-0.0256469	0.211851	-0.121061	0.903642	0.944052	FRMPD1	protein_coding
ENSG00000070610.14	2172.37	-0.0848366	0.0530161	-1.6002	0.109553	0.232787	GBA2	protein_coding
ENSG00000070614.15	5973.52	-0.211065	0.0728613	-2.89681	0.00376978	0.0179643	NDST1	protein_coding
ENSG00000070669.17	7.57154	0.35664	0.175583	2.03118	0.0422367	0.115475	ASNS	protein_coding
ENSG00000070718.12	364.37	0.388512	0.0741007	5.24302	1.57968e-07	5.37622e-06	AP3M2	protein_coding
ENSG00000070729.14	5.2219	0.63877	0.214767	2.97424	0.00293716	0.0147591	CNGB1	protein_coding
ENSG00000070731.11	35.5897	0.104501	0.191647	0.54528	0.585561	0.727848	ST6GALNAC2	protein_coding
ENSG00000070748.19	0.253826	-0.253371	0.645822	-0.392323	0.69482		CHAT	protein_coding
ENSG00000070756.17	41744.3	0.176183	0.0937441	1.8794	0.0601895	0.149689	PABPC1	protein_coding
ENSG00000070759.17	190.966	-0.180645	0.084148	-2.14675	0.031813	0.0931628	TESK2	protein_coding
ENSG00000070761.8	934.861	-0.22359	0.055321	-4.04168	5.30693e-05	0.000601255	CFAP20	protein_coding
ENSG00000070770.10	824.417	0.0812436	0.0556685	1.45942	0.14445	0.283742	CSNK2A2	protein_coding
ENSG00000070778.13	518.71	-0.125701	0.0808971	-1.55384	0.120223	0.248845	PTPN21	protein_coding
ENSG00000070785.17	1083.8	0.138691	0.0647907	2.1406	0.0323067	0.0943127	EIF2B3	protein_coding
ENSG00000070808.16	26.8979	0.17557	0.25081	0.70001	0.483921	0.646151	CAMK2A	protein_coding
ENSG00000070814.22	1651.22	0.40998	0.0611264	6.70708	1.98554e-11	3.25064e-09	TCOF1	protein_coding
ENSG00000070831.17	6154.88	-0.0231644	0.0433313	-0.534587	0.592935	0.733767	CDC42	protein_coding
ENSG00000070882.13	416.206	0.298581	0.10424	2.86435	0.00417862	0.0194563	OSBPL3	protein_coding
ENSG00000070886.12	1.09026	-0.0655624	0.284269	-0.230635	0.817598	0.889714	EPHA8	protein_coding
ENSG00000070915.10	3.84991	0.23366	0.1907	1.22528	0.220471	0.382673	SLC12A3	protein_coding
ENSG00000070950.10	485.497	0.16491	0.0562352	2.93251	0.00336232	0.0164144	RAD18	protein_coding
ENSG00000070961.16	1493.25	0.231368	0.0783845	2.9517	0.00316029	0.0156201	ATP2B1	protein_coding
ENSG00000070985.13	3.12215	0.435941	0.249249	1.74902	0.0802877	0.185228	TRPM5	protein_coding
ENSG00000071051.14	865.973	0.517126	0.127322	4.06157	4.87446e-05	0.000562591	NCK2	protein_coding
ENSG00000071054.16	5148.24	0.255347	0.0649633	3.93064	8.47202e-05	0.000863551	MAP4K4	protein_coding
ENSG00000071073.13	1167.96	0.0951412	0.0737893	1.28936	0.197272	0.353856	MGAT4A	protein_coding
ENSG00000071082.11	24329.9	0.291927	0.0817839	3.56949	0.00035768	0.00276166	RPL31	protein_coding
ENSG00000071127.17	7954.4	0.0565495	0.05026	1.12514	0.26053	0.428213	WDR1	protein_coding
ENSG00000071189.21	957.613	-0.0607394	0.0570394	-1.06487	0.286935	0.457465	SNX13	protein_coding
ENSG00000071203.9	0.0977044	-0.598542	1.25246	-0.477892	0.632727		MS4A12	protein_coding
ENSG00000071205.12	274.148	-0.0378307	0.125749	-0.300844	0.763533	0.855083	ARHGAP10	protein_coding
ENSG00000071242.12	762.063	-0.482282	0.11616	-4.15188	3.29757e-05	0.000413621	RPS6KA2	protein_coding
ENSG00000071243.16	267.062	0.0776011	0.0524015	1.48089	0.138635	0.27561	ING3	protein_coding
ENSG00000071246.11	280.299	0.114115	0.0988044	1.15495	0.248109	0.414094	VASH1	protein_coding
ENSG00000071282.12	750.824	0.302999	0.0932336	3.24988	0.00115452	0.00700047	LMCD1	protein_coding
ENSG00000071462.12	3209.66	0.110552	0.0578554	1.91083	0.056027	0.142298	BUD23	protein_coding
ENSG00000071537.14	6814.15	-0.293457	0.0713719	-4.11165	3.92835e-05	0.00047549	SEL1L	protein_coding
ENSG00000071539.14	269.129	0.780364	0.131531	5.93294	2.97549e-09	2.10626e-07	TRIP13	protein_coding
ENSG00000071553.18	6842.07	0.0834345	0.0582324	1.43278	0.151919	0.294495	ATP6AP1	protein_coding
ENSG00000071564.17	1640.79	0.39391	0.0656024	6.0045	1.91918e-09	1.45386e-07	TCF3	protein_coding
ENSG00000071575.11	1320.16	0.0520138	0.125754	0.413615	0.679156	0.797199	TRIB2	protein_coding
ENSG00000071626.17	3774.84	0.131928	0.0418636	3.15137	0.00162509	0.00922644	DAZAP1	protein_coding
ENSG00000071655.18	2265.17	0.145591	0.0709277	2.05267	0.0401041	0.111033	MBD3	protein_coding
ENSG00000071677.1	0.154667	-0.0540229	0.586924	-0.092044	0.926663		PRLH	protein_coding
ENSG00000071794.16	567.291	0.0727468	0.139071	0.523093	0.60091	0.739554	HLTF	protein_coding
ENSG00000071859.15	4280.62	0.194531	0.088862	2.18914	0.0285868	0.0860344	FAM50A	protein_coding
ENSG00000071889.17	3180.57	-0.0200671	0.0718103	-0.279446	0.779902	0.866101	FAM3A	protein_coding
ENSG00000071894.17	4039.57	0.146339	0.0695826	2.1031	0.0354567	0.101275	CPSF1	protein_coding
ENSG00000071909.19	21.4476	0.0485807	0.221783	0.219046	0.826614	0.895863	MYO3B	protein_coding
ENSG00000071967.12	1075.87	-0.153132	0.135699	-1.12847	0.259121	0.426608	CYBRD1	protein_coding
ENSG00000071991.9	56.4411	-0.284194	0.259384	-1.09565	0.273232	0.442459	CDH19	protein_coding
ENSG00000071994.11	1347.65	0.0532898	0.0578831	0.920644	0.357236	0.529107	PDCD2	protein_coding
ENSG00000072041.17	6.55904	2.93021	0.520203	5.63283	1.77277e-08	8.93992e-07	SLC6A15	protein_coding
ENSG00000072042.13	4887.01	-0.172506	0.0793661	-2.17355	0.0297387	0.088632	RDH11	protein_coding
ENSG00000072062.15	5457.68	-0.353274	0.0729093	-4.84539	1.26366e-06	2.92769e-05	PRKACA	protein_coding
ENSG00000072071.16	526.539	-0.00572905	0.171152	-0.0334734	0.973297	0.985822	ADGRL1	protein_coding
ENSG00000072080.11	4325.56	-0.358299	0.219777	-1.63029	0.103041	0.222661	SPP2	protein_coding
ENSG00000072110.15	6260.26	0.11562	0.0731082	1.58149	0.113767	0.239179	ACTN1	protein_coding
ENSG00000072121.17	947.062	0.0823299	0.0500149	1.64611	0.0997414	0.217352	ZFYVE26	protein_coding
ENSG00000072133.11	26.0953	0.417658	0.321835	1.29774	0.194377	0.350264	RPS6KA6	protein_coding
ENSG00000072134.15	215.321	0.0549239	0.108371	0.506811	0.612287	0.748066	EPN2	protein_coding
ENSG00000072135.13	2181.67	-0.0190017	0.0446232	-0.425826	0.670234	0.790299	PTPN18	protein_coding
ENSG00000072163.20	1700.73	-0.452157	0.101819	-4.44077	8.96362e-06	0.000144085	LIMS2	protein_coding
ENSG00000072182.13	2.1796	0.371813	0.215861	1.72246	0.0849858	0.19304	ASIC4	protein_coding
ENSG00000072195.15	52.8046	1.28593	0.207862	6.18649	6.15202e-10	5.69747e-08	SPEG	protein_coding
ENSG00000072201.14	264.145	0.0630041	0.107004	0.5888	0.555996	0.704793	LNX1	protein_coding
ENSG00000072210.19	15190.7	-0.210921	0.0975613	-2.16194	0.0306231	0.090631	ALDH3A2	protein_coding
ENSG00000072274.13	3941.15	0.345515	0.0875477	3.94659	7.92718e-05	0.000823494	TFRC	protein_coding
ENSG00000072310.17	9016.17	0.0469894	0.112467	0.417805	0.67609	0.794789	SREBF1	protein_coding
ENSG00000072315.3	22.6681	-0.0107981	0.26258	-0.0411232	0.967198	0.982156	TRPC5	protein_coding
ENSG00000072364.13	3908.56	-0.210112	0.0661073	-3.17834	0.00148121	0.00857543	AFF4	protein_coding
ENSG00000072401.15	540.638	0.158757	0.0584358	2.71677	0.00659228	0.0278834	UBE2D1	protein_coding
ENSG00000072415.10	1048.88	-0.141172	0.0581725	-2.42678	0.0152336	0.0531703	MPP5	protein_coding
ENSG00000072422.17	1183.86	0.268979	0.188189	1.4293	0.152918	0.29595	RHOBTB1	protein_coding
ENSG00000072501.19	3237.75	-0.0141815	0.0693625	-0.204455	0.837998	0.903219	SMC1A	protein_coding
ENSG00000072506.13	6216.11	-0.295067	0.0847907	-3.47995	0.000501511	0.00361099	HSD17B10	protein_coding
ENSG00000072518.21	1293.89	0.212683	0.052601	4.04332	5.2699e-05	0.00059863	MARK2	protein_coding
ENSG00000072571.20	389.282	0.360771	0.121292	2.97439	0.00293569	0.0147574	HMMR	protein_coding
ENSG00000072609.18	767.249	0.213477	0.0702427	3.03913	0.00237259	0.0124747	CHFR	protein_coding
ENSG00000072657.9	111.726	-0.144294	0.306691	-0.470485	0.638008	0.76688	TRHDE	protein_coding
ENSG00000072682.19	1533.6	0.138321	0.0997683	1.38642	0.165619	0.313014	P4HA2	protein_coding
ENSG00000072694.21	186.439	-0.282443	0.187686	-1.50487	0.132356	0.266006	FCGR2B	protein_coding
ENSG00000072736.19	503.639	-0.0979985	0.0925388	-1.059	0.2896	0.460259	NFATC3	protein_coding
ENSG00000072756.17	458.246	0.0110688	0.0480218	0.230495	0.817707	0.889749	TRNT1	protein_coding
ENSG00000072778.20	22602.6	-0.270907	0.0827328	-3.27447	0.00105859	0.00652627	ACADVL	protein_coding
ENSG00000072786.13	978.339	0.087268	0.069683	1.25236	0.21044	0.370285	STK10	protein_coding
ENSG00000072803.17	1871.55	0.0881836	0.0541528	1.62842	0.103436	0.223262	FBXW11	protein_coding
ENSG00000072818.12	309.739	0.166151	0.117768	1.41084	0.158292	0.30312	ACAP1	protein_coding
ENSG00000072832.15	266.442	0.341549	0.157478	2.16887	0.0300924	0.0894372	CRMP1	protein_coding
ENSG00000072840.13	426.446	0.319243	0.200992	1.58834	0.112209	0.236791	EVC	protein_coding
ENSG00000072849.11	1797.57	-0.0238815	0.064844	-0.368292	0.712656	0.8209	DERL2	protein_coding
ENSG00000072858.11	60.929	0.0899043	0.136712	0.65762	0.510782	0.668756	SIDT1	protein_coding
ENSG00000072864.16	334.348	0.178307	0.0755163	2.36118	0.018217	0.0610365	NDE1	protein_coding
ENSG00000072952.19	230.302	-0.192716	0.118603	-1.62488	0.104188	0.224325	IRAG1	protein_coding
ENSG00000072954.7	603.11	-0.244158	0.0967898	-2.52255	0.0116506	0.0431452	TMEM38A	protein_coding
ENSG00000072958.9	4467.15	-0.0608601	0.0555192	-1.0962	0.272992	0.44225	AP1M1	protein_coding
ENSG00000073008.15	2971.68	-0.000938091	0.0711658	-0.0131818	0.989483	0.994608	PVR	protein_coding
ENSG00000073050.12	983.803	0.23635	0.0585091	4.03955	5.35541e-05	0.00060516	XRCC1	protein_coding
ENSG00000073060.16	15795.9	-0.0921806	0.0873241	-1.05562	0.291144	0.461557	SCARB1	protein_coding
ENSG00000073067.14	18.1025	0.701033	0.196463	3.56827	0.000359349	0.00277146	CYP2W1	protein_coding
ENSG00000073111.14	646.154	0.5805	0.142428	4.07573	4.58708e-05	0.000537504	MCM2	protein_coding
ENSG00000073146.16	53.1257	-0.454519	0.15913	-2.85627	0.00428647	0.0198408	MOV10L1	protein_coding
ENSG00000073150.14	1095.24	0.0260288	0.172623	0.150784	0.880146	0.929552	PANX2	protein_coding
ENSG00000073169.14	2784.45	-0.201929	0.0853389	-2.3662	0.0179717	0.060427	SELENOO	protein_coding
ENSG00000073282.14	34.7391	0.181503	0.183686	0.988117	0.323095	0.494901	TP63	protein_coding
ENSG00000073331.18	382.911	-0.161874	0.0926246	-1.74764	0.0805265	0.185608	ALPK1	protein_coding
ENSG00000073350.14	3880.17	0.0998665	0.0740514	1.34861	0.177462	0.328646	LLGL2	protein_coding
ENSG00000073417.15	1464.75	-0.289887	0.0579221	-5.00478	5.5927e-07	1.52361e-05	PDE8A	protein_coding
ENSG00000073464.13	514.082	-0.00416916	0.0714978	-0.0583118	0.9535	0.973926	CLCN4	protein_coding
ENSG00000073536.18	725.936	0.510532	0.0780377	6.54212	6.06516e-11	8.15233e-09	NLE1	protein_coding
ENSG00000073578.17	702.013	-0.183891	0.102564	-1.79294	0.0729824	0.173046	SDHA	protein_coding
ENSG00000073584.20	238.637	0.0526765	0.0693405	0.759679	0.447447	0.614405	SMARCE1	protein_coding
ENSG00000073598.6	0.857677	0.474558	0.228047	2.08096	0.0374375	0.105605	FNDC8	protein_coding
ENSG00000073605.18	1023.82	-0.398643	0.10878	-3.66468	0.00024765	0.00204465	GSDMB	protein_coding
ENSG00000073614.13	1403.75	0.0473273	0.0493752	0.958525	0.337798	0.509448	KDM5A	protein_coding
ENSG00000073670.14	36.9854	0.0241837	0.165971	0.145711	0.88415	0.931806	ADAM11	protein_coding
ENSG00000073711.11	150.971	0.28861	0.1282	2.25124	0.0243702	0.0762679	PPP2R3A	protein_coding
ENSG00000073712.15	2445.31	-0.169196	0.0712016	-2.37629	0.0174875	0.0592301	FERMT2	protein_coding
ENSG00000073734.10	3875.94	-0.615671	0.198347	-3.104	0.00190923	0.0104918	ABCB11	protein_coding
ENSG00000073737.17	71.7336	0.188988	0.138549	1.36405	0.172552	0.321957	DHRS9	protein_coding
ENSG00000073754.6	589.126	-0.109095	0.250194	-0.436044	0.662805	0.785033	CD5L	protein_coding
ENSG00000073756.12	43.7121	0.0606715	0.178172	0.340522	0.733464	0.835287	PTGS2	protein_coding
ENSG00000073792.16	855.429	0.461979	0.196549	2.35045	0.0187507	0.0623588	IGF2BP2	protein_coding
ENSG00000073803.14	1821.17	-0.233603	0.074037	-3.15522	0.00160377	0.00913448	MAP3K13	protein_coding
ENSG00000073849.16	30990.3	-0.473038	0.0929839	-5.08731	3.63175e-07	1.0735e-05	ST6GAL1	protein_coding
ENSG00000073861.3	44.8112	0.0926348	0.132184	0.700804	0.483426	0.645839	TBX21	protein_coding
ENSG00000073905.8	5.68352	-0.126326	0.11287	-1.11922	0.263048	0.43104	VDAC1P1	processed_pseudogene
ENSG00000073910.22	1224.48	-0.230824	0.0884447	-2.60982	0.00905906	0.0355973	FRY	protein_coding
ENSG00000073921.18	5236.35	0.00721921	0.0439365	0.16431	0.869487	0.922962	PICALM	protein_coding
ENSG00000073969.18	1471.14	0.045524	0.0462611	0.984066	0.325083	0.496976	NSF	protein_coding
ENSG00000074047.22	32.8367	0.102547	0.191859	0.534492	0.593001	0.733795	GLI2	protein_coding
ENSG00000074054.20	1519.41	-0.0302875	0.0494411	-0.612597	0.540143	0.692859	CLASP1	protein_coding
ENSG00000074071.15	2806.44	0.117627	0.0823748	1.42795	0.153307	0.296406	MRPS34	protein_coding
ENSG00000074181.9	2241.2	-0.138529	0.12094	-1.14544	0.252027	0.418659	NOTCH3	protein_coding
ENSG00000074201.9	3231.51	0.0985158	0.0585551	1.68245	0.0924821	0.205341	CLNS1A	protein_coding
ENSG00000074211.14	187.882	0.157501	0.329467	0.478048	0.632616	0.762494	PPP2R2C	protein_coding
ENSG00000074219.14	696.734	0.443085	0.120253	3.6846	0.00022906	0.00191962	TEAD2	protein_coding
ENSG00000074266.22	532.595	0.228166	0.0469043	4.86449	1.1475e-06	2.72247e-05	EED	protein_coding
ENSG00000074276.10	1508.39	-0.28813	0.251175	-1.14713	0.251329	0.417813	CDHR2	protein_coding
ENSG00000074317.11	1.46837	0.678219	0.285442	2.37603	0.0175001	0.0592457	SNCB	protein_coding
ENSG00000074319.13	2612.83	0.136296	0.0374788	3.63661	0.000276253	0.00223487	TSG101	protein_coding
ENSG00000074356.17	939.019	0.0333192	0.0536741	0.620769	0.534752	0.688628	NCBP3	protein_coding
ENSG00000074370.18	584.345	0.0234295	0.132495	0.176832	0.85964	0.916751	ATP2A3	protein_coding
ENSG00000074410.14	1243.95	-0.527081	0.249306	-2.11419	0.0344988	0.0992445	CA12	protein_coding
ENSG00000074416.14	5927.8	-0.293331	0.11455	-2.56072	0.0104455	0.0397169	MGLL	protein_coding
ENSG00000074527.13	648.35	0.185748	0.119552	1.5537	0.120255	0.248868	NTN4	protein_coding
ENSG00000074582.15	1087.28	0.0165528	0.0577673	0.286543	0.774462	0.86181	BCS1L	protein_coding
ENSG00000074590.13	783.727	0.17869	0.0809164	2.20833	0.0272211	0.0828044	NUAK1	protein_coding
ENSG00000074603.19	842.638	0.0235422	0.0518345	0.45418	0.649699	0.775562	DPP8	protein_coding
ENSG00000074621.14	268.092	0.0360497	0.0874876	0.412055	0.680299	0.797673	SLC24A1	protein_coding
ENSG00000074657.14	488.155	0.444655	0.1103	4.03134	5.54603e-05	0.000620409	ZNF532	protein_coding
ENSG00000074660.16	424.698	-0.275386	0.0685008	-4.02019	5.81522e-05	0.000644055	SCARF1	protein_coding
ENSG00000074695.6	8039.87	-0.146389	0.0694464	-2.10794	0.0350364	0.100415	LMAN1	protein_coding
ENSG00000074696.13	7701.61	-0.132304	0.0680441	-1.94438	0.0518495	0.134496	HACD3	protein_coding
ENSG00000074706.13	51.5899	0.206957	0.13319	1.55384	0.120222	0.248845	IPCEF1	protein_coding
ENSG00000074755.15	1181.8	-0.115952	0.061985	-1.87065	0.0613939	0.15193	ZZEF1	protein_coding
ENSG00000074771.4	0.296563	0.419097	0.638553	0.656322	0.511617		NOX3	protein_coding
ENSG00000074800.16	42502.1	0.335945	0.0920965	3.64775	0.000264542	0.0021507	ENO1	protein_coding
ENSG00000074803.20	110.239	0.0774484	0.343096	0.225734	0.821408	0.892343	SLC12A1	protein_coding
ENSG00000074842.8	6937.74	0.0709864	0.0728659	0.974206	0.329954	0.501849	MYDGF	protein_coding
ENSG00000074855.11	444.005	-0.178214	0.0934486	-1.90708	0.0565101	0.143209	ANO8	protein_coding
ENSG00000074935.14	473.156	-0.54659	0.0935461	-5.843	5.12687e-09	3.32275e-07	TUBE1	protein_coding
ENSG00000074964.17	4771.31	-0.285309	0.0733025	-3.89221	9.93356e-05	0.000982081	ARHGEF10L	protein_coding
ENSG00000074966.11	23.9847	-0.113012	0.116362	-0.971213	0.331442	0.503425	TXK	protein_coding
ENSG00000075035.10	3.93993	-0.12354	0.189482	-0.651989	0.514408	0.67195	WSCD2	protein_coding
ENSG00000075043.19	2.64982	0.823984	0.289904	2.84227	0.00447941	0.0205384	KCNQ2	protein_coding
ENSG00000075073.15	18.6103	0.533132	0.176379	3.02266	0.00250565	0.0130342	TACR2	protein_coding
ENSG00000075089.9	719.725	0.105153	0.0507817	2.07068	0.0383884	0.107594	ACTR6	protein_coding
ENSG00000075131.10	179.126	0.264517	0.0681565	3.88103	0.000104017	0.0010187	TIPIN	protein_coding
ENSG00000075142.14	1122.97	0.396932	0.0978907	4.05485	5.01656e-05	0.000575559	SRI	protein_coding
ENSG00000075151.21	2032.65	-0.160017	0.0628239	-2.54708	0.0108629	0.0408991	EIF4G3	protein_coding
ENSG00000075188.9	401.657	0.357569	0.0562169	6.36053	2.01053e-10	2.24038e-08	NUP37	protein_coding
ENSG00000075213.11	58.0933	0.942994	0.198413	4.75269	2.00724e-06	4.27516e-05	SEMA3A	protein_coding
ENSG00000075218.19	251.546	0.638199	0.136581	4.67267	2.97307e-06	5.87539e-05	GTSE1	protein_coding
ENSG00000075223.14	112.697	0.924873	0.219101	4.22121	2.42989e-05	0.000325332	SEMA3C	protein_coding
ENSG00000075234.17	7948.8	-0.343096	0.0887744	-3.86481	0.000111174	0.00107124	TTC38	protein_coding
ENSG00000075239.14	9978.98	-0.523075	0.0943478	-5.54412	2.95438e-08	1.36557e-06	ACAT1	protein_coding
ENSG00000075240.17	3177.85	-0.727307	0.12992	-5.59812	2.1669e-08	1.0562e-06	GRAMD4	protein_coding
ENSG00000075275.18	709.279	0.364731	0.135391	2.69391	0.00706201	0.0293951	CELSR1	protein_coding
ENSG00000075290.8	3.13698	-0.154667	0.252943	-0.611469	0.540889	0.693574	WNT8B	protein_coding
ENSG00000075292.19	3054.66	-0.0771323	0.0354302	-2.17702	0.0294788	0.0881053	ZNF638	protein_coding
ENSG00000075303.13	526.917	-0.0317336	0.0612514	-0.518088	0.604397	0.741996	SLC25A40	protein_coding
ENSG00000075336.12	781.335	-0.0339621	0.0493045	-0.688823	0.490935	0.651637	TIMM21	protein_coding
ENSG00000075340.23	24.0939	0.319392	0.166014	1.92389	0.0543684	0.13915	ADD2	protein_coding
ENSG00000075388.4	2.01557	1.20497	0.603416	1.99691	0.045835	0.122567	FGF4	protein_coding
ENSG00000075391.17	732.623	0.268005	0.0919801	2.91373	0.00357136	0.0171795	RASAL2	protein_coding
ENSG00000075399.14	718.225	-0.1756	0.0740175	-2.37241	0.0176726	0.0596699	VPS9D1	protein_coding
ENSG00000075407.18	558.254	0.105217	0.0626871	1.67845	0.0932599	0.206723	ZNF37A	protein_coding
ENSG00000075413.19	1620.02	-0.0235925	0.0422906	-0.557865	0.576936	0.720941	MARK3	protein_coding
ENSG00000075415.13	17788.2	0.00806879	0.053899	0.149702	0.881	0.930197	SLC25A3	protein_coding
ENSG00000075420.13	3609.9	0.202469	0.0736193	2.75021	0.00595566	0.0257223	FNDC3B	protein_coding
ENSG00000075426.12	2272.25	0.10803	0.0958877	1.12663	0.259898	0.4276	FOSL2	protein_coding
ENSG00000075429.9	1.1997	0.762495	0.286918	2.65754	0.00787136	0.0319779	CACNG5	protein_coding
ENSG00000075461.6	182.967	1.42937	0.304434	4.69516	2.66403e-06	5.38796e-05	CACNG4	protein_coding
ENSG00000075539.15	871.973	-0.0838937	0.0585826	-1.43206	0.152127	0.294814	FRYL	protein_coding
ENSG00000075568.17	2153.88	-0.0107234	0.0504166	-0.212695	0.831565	0.899332	TMEM131	protein_coding
ENSG00000075618.18	1633.55	0.545169	0.120019	4.54236	5.56273e-06	9.81405e-05	FSCN1	protein_coding
ENSG00000075624.17	125631	0.107036	0.0564089	1.8975	0.0577616	0.145547	ACTB	protein_coding
ENSG00000075643.6	1647.67	-0.248706	0.089945	-2.76509	0.00569067	0.0247908	MOCOS	protein_coding
ENSG00000075651.16	1340.18	0.0179111	0.112041	0.159862	0.87299	0.925161	PLD1	protein_coding
ENSG00000075673.12	3.52159	1.94548	0.468699	4.15082	3.31293e-05	0.000415095	ATP12A	protein_coding
ENSG00000075702.18	336.885	0.600032	0.11876	5.05248	4.36102e-07	1.24399e-05	WDR62	protein_coding
ENSG00000075711.21	1758.45	-0.0185738	0.0519854	-0.357289	0.720876	0.827059	DLG1	protein_coding
ENSG00000075785.14	8927.52	-0.0561588	0.0352069	-1.59511	0.110688	0.234534	RAB7A	protein_coding
ENSG00000075790.12	22.617	0.0968332	0.080276	1.20625	0.22772	0.390914	BCAP29	protein_coding
ENSG00000075826.17	209.551	-0.421484	0.100833	-4.18003	2.91469e-05	0.000376534	SEC31B	protein_coding
ENSG00000075856.12	1313.75	0.136068	0.036536	3.72423	0.000195914	0.00168433	SART3	protein_coding
ENSG00000075884.14	228.443	-0.014942	0.116046	-0.12876	0.897548	0.940254	ARHGAP15	protein_coding
ENSG00000075886.11	20.3205	-0.350008	0.196057	-1.78524	0.0742221	0.175156	TUBA3D	protein_coding
ENSG00000075891.22	9.80191	-1.07052	0.337512	-3.17181	0.00151492	0.00872188	PAX2	protein_coding
ENSG00000075914.13	872.886	0.184551	0.0597451	3.08897	0.00200853	0.0109042	EXOSC7	protein_coding
ENSG00000075945.13	1275.09	-0.0724388	0.0670993	-1.07958	0.280331	0.450428	KIFAP3	protein_coding
ENSG00000075975.17	959.2	0.00383127	0.0493321	0.0776629	0.938096	0.965081	MKRN2	protein_coding
ENSG00000076003.5	1494.67	0.537874	0.0889998	6.04354	1.50771e-09	1.16255e-07	MCM6	protein_coding
ENSG00000076043.11	899.97	0.128763	0.0593852	2.16827	0.0301385	0.0895391	REXO2	protein_coding
ENSG00000076053.12	613.5	0.0667819	0.0491847	1.35778	0.174534	0.324616	RBM7	protein_coding
ENSG00000076067.13	449.324	0.186377	0.0925672	2.01343	0.0440699	0.119073	RBMS2	protein_coding
ENSG00000076108.12	2258.27	0.136339	0.0646761	2.10803	0.0350287	0.100409	BAZ2A	protein_coding
ENSG00000076201.15	2347.55	0.187312	0.0467412	4.00743	6.13821e-05	0.000671007	PTPN23	protein_coding
ENSG00000076242.16	1170.7	0.0408446	0.0419394	0.973897	0.330108	0.501969	MLH1	protein_coding
ENSG00000076248.11	1873	0.117573	0.055063	2.13524	0.0327412	0.0953699	UNG	protein_coding
ENSG00000076258.10	1186.73	-0.606805	0.125677	-4.82827	1.37726e-06	3.14448e-05	FMO4	protein_coding
ENSG00000076321.11	647.273	-0.189252	0.075266	-2.51445	0.011922	0.0439428	KLHL20	protein_coding
ENSG00000076344.16	16.1741	-0.265164	0.176939	-1.49862	0.133972	0.268489	RGS11	protein_coding
ENSG00000076351.13	1063.92	-0.144097	0.0807053	-1.78547	0.0741845	0.175103	SLC46A1	protein_coding
ENSG00000076356.7	1251.92	0.0848236	0.0706547	1.20054	0.229931	0.393224	PLXNA2	protein_coding
ENSG00000076382.17	1181.2	0.0393186	0.107765	0.364855	0.71522	0.82262	SPAG5	protein_coding
ENSG00000076513.17	1458.71	0.0246191	0.0568408	0.433124	0.664925	0.786561	ANKRD13A	protein_coding
ENSG00000076554.15	2343.86	-0.086366	0.0903436	-0.955973	0.339086	0.510654	TPD52	protein_coding
ENSG00000076555.15	4044.11	-0.432085	0.107637	-4.01427	5.9629e-05	0.000655994	ACACB	protein_coding
ENSG00000076604.15	2031.31	0.0554653	0.0616862	0.899153	0.368571	0.540244	TRAF4	protein_coding
ENSG00000076641.4	995.052	0.136904	0.126266	1.08425	0.278252	0.448142	PAG1	protein_coding
ENSG00000076650.7	468.866	0.0917353	0.0489082	1.87566	0.0607017	0.150627	GPATCH1	protein_coding
ENSG00000076662.10	19.9018	-0.0395137	0.146045	-0.270558	0.786731	0.870383	ICAM3	protein_coding
ENSG00000076685.19	460.131	-0.00313757	0.108024	-0.0290451	0.976829	0.987578	NT5C2	protein_coding
ENSG00000076706.17	2646.39	0.112862	0.0966044	1.16829	0.24269	0.408055	MCAM	protein_coding
ENSG00000076716.9	390.021	0.502315	0.21198	2.36963	0.0178059	0.0600203	GPC4	protein_coding
ENSG00000076770.14	7929.68	0.0943683	0.139092	0.678461	0.497479	0.657172	MBNL3	protein_coding
ENSG00000076826.10	2032.8	0.0365678	0.082913	0.441038	0.659185	0.782556	CAMSAP3	protein_coding
ENSG00000076864.19	2470.81	0.417434	0.146908	2.84146	0.00449073	0.0205794	RAP1GAP	protein_coding
ENSG00000076924.12	2671.07	0.0664504	0.059175	1.12295	0.261459	0.429311	XAB2	protein_coding
ENSG00000076928.18	2968.87	0.160511	0.0509344	3.15134	0.00162526	0.00922644	ARHGEF1	protein_coding
ENSG00000076944.16	1165.53	0.1052	0.0864514	1.21687	0.223653	0.386371	STXBP2	protein_coding
ENSG00000076984.18	1468.56	0.0359032	0.0469893	0.764073	0.444824	0.612093	MAP2K7	protein_coding
ENSG00000077009.13	1.82749	-0.52824	0.321021	-1.6455	0.0998669	0.217591	NMRK2	protein_coding
ENSG00000077044.11	845.086	0.0650323	0.0641084	1.01441	0.310386	0.481189	DGKD	protein_coding
ENSG00000077063.11	123.788	0.306474	0.23664	1.29511	0.195284	0.351425	CTTNBP2	protein_coding
ENSG00000077080.10	7.1709	-0.319188	0.183734	-1.73723	0.0823464	0.188718	ACTL6B	protein_coding
ENSG00000077092.19	129.179	0.127445	0.126004	1.01144	0.311808	0.482662	RARB	protein_coding
ENSG00000077097.15	3249.39	0.20616	0.0458801	4.49347	7.00733e-06	0.00011831	TOP2B	protein_coding
ENSG00000077147.16	7113.56	-0.110867	0.0402934	-2.75148	0.00593267	0.0256654	TM9SF3	protein_coding
ENSG00000077150.20	3130.61	0.155491	0.0745977	2.0844	0.0371242	0.104927	NFKB2	protein_coding
ENSG00000077152.11	429.946	0.440861	0.104214	4.23032	2.33359e-05	0.000314766	UBE2T	protein_coding
ENSG00000077157.22	937.983	-0.177077	0.078506	-2.25558	0.0240969	0.0757004	PPP1R12B	protein_coding
ENSG00000077232.18	2260.26	0.27265	0.0641116	4.25274	2.11168e-05	0.000290386	DNAJC10	protein_coding
ENSG00000077235.18	2546.99	0.00759829	0.0469995	0.161668	0.871568	0.924371	GTF3C1	protein_coding
ENSG00000077238.14	2948.98	-0.142717	0.0825371	-1.72912	0.0837872	0.191058	IL4R	protein_coding
ENSG00000077254.14	1457.01	-0.0058382	0.0524558	-0.111298	0.91138	0.948932	USP33	protein_coding
ENSG00000077264.15	67.2599	-1.84812	0.2817	-6.5606	5.35933e-11	7.28869e-09	PAK3	protein_coding
ENSG00000077274.9	93.4615	1.63823	0.319867	5.12161	3.02942e-07	9.25273e-06	CAPN6	protein_coding
ENSG00000077279.19	13.4327	-0.823206	0.245492	-3.35329	0.000798562	0.00519991	DCX	protein_coding
ENSG00000077312.9	1892.58	0.278691	0.0737429	3.77922	0.00015732	0.00140862	SNRPA	protein_coding
ENSG00000077327.16	3.8275	1.04951	0.238729	4.39626	1.10134e-05	0.000171095	SPAG6	protein_coding
ENSG00000077348.9	1230.57	0.26553	0.0806841	3.29099	0.000998363	0.00622967	EXOSC5	protein_coding
ENSG00000077380.16	1648.53	0.143312	0.0625889	2.28974	0.0220365	0.0706609	DYNC1I2	protein_coding
ENSG00000077420.16	1099.52	-0.120897	0.134495	-0.898894	0.368709	0.540377	APBB1IP	protein_coding
ENSG00000077454.16	247.715	-0.132565	0.0871299	-1.52146	0.128144	0.259793	LRCH4	protein_coding
ENSG00000077458.13	488.855	-0.134007	0.0730643	-1.8341	0.0666386	0.161507	FAM76B	protein_coding
ENSG00000077463.15	771.07	0.152963	0.06935	2.20567	0.0274072	0.0832677	SIRT6	protein_coding
ENSG00000077498.9	1.35982	1.15614	0.661744	1.7471	0.0806195	0.18578	TYR	protein_coding
ENSG00000077514.9	511.009	0.187876	0.0709389	2.64842	0.00808692	0.0326824	POLD3	protein_coding
ENSG00000077522.14	374.615	1.15	0.264374	4.34992	1.3619e-05	0.000202782	ACTN2	protein_coding
ENSG00000077549.19	6557.84	0.0545858	0.0477456	1.14326	0.252929	0.419673	CAPZB	protein_coding
ENSG00000077585.14	683.244	0.220503	0.116918	1.88597	0.0592993	0.148115	GPR137B	protein_coding
ENSG00000077616.11	68.3725	0.157028	0.176585	0.88925	0.373869	0.54544	NAALAD2	protein_coding
ENSG00000077684.16	1017.21	-0.0865799	0.0722042	-1.1991	0.23049	0.393926	JADE1	protein_coding
ENSG00000077713.19	831.665	-0.0963605	0.0748084	-1.2881	0.197712	0.354406	SLC25A43	protein_coding
ENSG00000077721.16	2086.22	0.0175716	0.0534679	0.328638	0.74243	0.841752	UBE2A	protein_coding
ENSG00000077782.21	689.102	0.59688	0.153158	3.89715	9.73309e-05	0.000966149	FGFR1	protein_coding
ENSG00000077800.13	2.37945	0.64204	0.21864	2.93652	0.00331919	0.0162313	FKBP6	protein_coding
ENSG00000077935.17	54.9888	0.704869	0.225862	3.12079	0.00180365	0.0100298	SMC1B	protein_coding
ENSG00000077942.19	2299.6	0.598269	0.179032	3.34168	0.000832718	0.0053727	FBLN1	protein_coding
ENSG00000077943.8	99.5175	0.0817354	0.129955	0.628951	0.529381	0.684238	ITGA8	protein_coding
ENSG00000077984.6	191.986	0.462291	0.147892	3.12587	0.00177281	0.00990141	CST7	protein_coding
ENSG00000078018.20	1110.49	-0.012146	0.157757	-0.0769915	0.93863	0.965378	MAP2	protein_coding
ENSG00000078043.16	691.067	0.0461615	0.0472835	0.976269	0.328931	0.500665	PIAS2	protein_coding
ENSG00000078053.17	17.9038	0.669271	0.188688	3.54698	0.000389674	0.00295325	AMPH	protein_coding
ENSG00000078061.13	3555.13	-0.0659543	0.0607138	-1.08631	0.27734	0.447182	ARAF	protein_coding
ENSG00000078070.13	1713.85	-0.29831	0.0805769	-3.70218	0.000213753	0.0018111	MCCC1	protein_coding
ENSG00000078081.8	150.544	0.5407	0.155608	3.47475	0.000511321	0.0036653	LAMP3	protein_coding
ENSG00000078098.14	99.7354	0.0385919	0.193532	0.199409	0.841943	0.905595	FAP	protein_coding
ENSG00000078114.19	335.79	0.223153	0.229095	0.974064	0.330025	0.501865	NEBL	protein_coding
ENSG00000078124.12	545.93	0.127304	0.0689502	1.84632	0.0648457	0.158116	ACER3	protein_coding
ENSG00000078140.14	3516.09	-0.0752976	0.0481612	-1.56345	0.117947	0.245473	UBE2K	protein_coding
ENSG00000078142.13	889.49	0.0322149	0.0443497	0.726384	0.467603	0.631886	PIK3C3	protein_coding
ENSG00000078177.14	591.47	-0.105048	0.0916483	-1.14621	0.251708	0.418229	N4BP2	protein_coding
ENSG00000078237.7	115.557	-0.261103	0.0897368	-2.90965	0.00361833	0.0173744	TIGAR	protein_coding
ENSG00000078246.17	584.384	0.256455	0.063747	4.02301	5.7458e-05	0.000638121	TULP3	protein_coding
ENSG00000078269.15	1052.37	0.1564	0.0929355	1.68289	0.0923966	0.205231	SYNJ2	protein_coding
ENSG00000078295.17	2.70419	0.312657	0.244324	1.27968	0.200658	0.358311	ADCY2	protein_coding
ENSG00000078304.19	3353.43	-0.127405	0.0510638	-2.49502	0.0125949	0.0459232	PPP2R5C	protein_coding
ENSG00000078319.10	515.318	0.0213377	0.0612378	0.34844	0.72751	0.831385	PMS2P1	transcribed_unprocessed_pseudogene
ENSG00000078328.22	1.41995	0.251113	0.229377	1.09476	0.273622	0.442852	RBFOX1	protein_coding
ENSG00000078369.18	9376.8	0.0128581	0.0462769	0.277851	0.781127	0.866653	GNB1	protein_coding
ENSG00000078399.19	5.12002	-0.0795645	0.222735	-0.357216	0.72093	0.827094	HOXA9	protein_coding
ENSG00000078401.7	133.799	0.353335	0.142237	2.48412	0.0129872	0.046982	EDN1	protein_coding
ENSG00000078403.17	991.605	-0.00900054	0.0658475	-0.136688	0.891278	0.936186	MLLT10	protein_coding
ENSG00000078487.17	240.512	-0.149786	0.100132	-1.49589	0.134683	0.269602	ZCWPW1	protein_coding
ENSG00000078549.15	23.7116	-0.257523	0.200507	-1.28436	0.199015	0.356151	ADCYAP1R1	protein_coding
ENSG00000078579.9	1.92346	1.00068	0.332039	3.01375	0.00258043	0.0133381	FGF20	protein_coding
ENSG00000078589.13	64.4285	0.535821	0.169366	3.16369	0.00155783	0.00891696	P2RY10	protein_coding
ENSG00000078596.11	337.756	-0.0212474	0.141447	-0.150215	0.880595	0.929918	ITM2A	protein_coding
ENSG00000078618.22	5109.22	-0.0291228	0.046098	-0.631759	0.527544	0.682704	NRDC	protein_coding
ENSG00000078668.14	3192.67	0.127898	0.0738941	1.73083	0.0834818	0.190576	VDAC3	protein_coding
ENSG00000078674.18	3009.6	-0.064314	0.0824389	-0.780141	0.435308	0.603479	PCM1	protein_coding
ENSG00000078687.17	601.878	-0.398848	0.0906539	-4.39968	1.08409e-05	0.000168765	TNRC6C	protein_coding
ENSG00000078699.22	879.65	0.14227	0.0641361	2.21825	0.0265378	0.0812409	CBFA2T2	protein_coding
ENSG00000078725.13	14.4402	-0.873776	0.263053	-3.32167	0.000894797	0.00571238	BRINP1	protein_coding
ENSG00000078747.16	2579.88	-0.234357	0.0600003	-3.90593	9.38642e-05	0.000940112	ITCH	protein_coding
ENSG00000078795.17	1.95323	0.0575051	0.177516	0.323944	0.745981	0.843784	PKD2L2	protein_coding
ENSG00000078804.13	3255.25	-0.395068	0.092215	-4.2842	1.83395e-05	0.000258369	TP53INP2	protein_coding
ENSG00000078808.19	7516.15	-0.190531	0.0559388	-3.40606	0.000659083	0.00448706	SDF4	protein_coding
ENSG00000078814.17	130.065	0.116224	0.154042	0.754492	0.450554	0.617436	MYH7B	protein_coding
ENSG00000078898.7	346.941	0.610424	0.335085	1.8217	0.0685008	0.164876	BPIFB2	protein_coding
ENSG00000078900.15	146.207	0.063475	0.164305	0.386325	0.699256	0.811854	TP73	protein_coding
ENSG00000078902.16	6758.86	-0.015336	0.0577364	-0.265622	0.79053	0.872853	TOLLIP	protein_coding
ENSG00000078967.13	719.877	-0.0634463	0.0720083	-0.881097	0.378265	0.549599	UBE2D4	protein_coding
ENSG00000079101.16	5.56602	0.280409	0.20494	1.36825	0.171232	0.320426	CLUL1	protein_coding
ENSG00000079102.16	64.2212	-0.367405	0.132983	-2.7628	0.00573079	0.024942	RUNX1T1	protein_coding
ENSG00000079112.10	25.2949	1.23541	0.292325	4.22614	2.37739e-05	0.000319925	CDH17	protein_coding
ENSG00000079134.12	696.384	0.0573697	0.0567112	1.01161	0.311724	0.482554	THOC1	protein_coding
ENSG00000079150.18	262.629	-0.146551	0.0775029	-1.89091	0.0586364	0.147044	FKBP7	protein_coding
ENSG00000079156.17	247.878	0.031554	0.131052	0.240774	0.80973	0.884665	OSBPL6	protein_coding
ENSG00000079215.14	368.356	0.491211	0.139765	3.51455	0.000440492	0.00324997	SLC1A3	protein_coding
ENSG00000079246.16	9061.77	0.0740024	0.0402363	1.83919	0.0658866	0.1601	XRCC5	protein_coding
ENSG00000079257.8	150.047	0.136579	0.13136	1.03973	0.298465	0.468934	LXN	protein_coding
ENSG00000079263.19	121.2	0.427559	0.156621	2.7299	0.00633543	0.027032	SP140	protein_coding
ENSG00000079277.22	741.844	0.00616457	0.0429294	0.143598	0.885818	0.933031	MKNK1	protein_coding
ENSG00000079308.19	4268.6	-0.150528	0.0832229	-1.80874	0.0704917	0.168505	TNS1	protein_coding
ENSG00000079313.15	843.938	-0.125889	0.0672153	-1.87293	0.0610785	0.151301	REXO1	protein_coding
ENSG00000079332.15	4162.81	-0.0061505	0.0415069	-0.14818	0.882201	0.930806	SAR1A	protein_coding
ENSG00000079335.20	129.51	-0.0360629	0.101766	-0.354371	0.723061	0.828686	CDC14A	protein_coding
ENSG00000079337.16	273.641	-0.376276	0.093488	-4.02486	5.70084e-05	0.000634235	RAPGEF3	protein_coding
ENSG00000079385.23	3152.8	-0.284293	0.102116	-2.78401	0.00536919	0.0236392	CEACAM1	protein_coding
ENSG00000079387.14	422.233	0.273035	0.0497459	5.48858	4.05173e-08	1.75612e-06	SENP1	protein_coding
ENSG00000079393.20	9.55083	1.44511	0.290011	4.98294	6.26255e-07	1.66795e-05	DUSP13	protein_coding
ENSG00000079432.7	2756.77	0.102978	0.0541099	1.90312	0.0570246	0.144175	CIC	protein_coding
ENSG00000079435.10	97.8279	0.0505471	0.134271	0.376456	0.706578	0.817005	LIPE	protein_coding
ENSG00000079459.13	5302.5	-0.0445982	0.0916801	-0.486454	0.626645	0.758385	FDFT1	protein_coding
ENSG00000079462.8	683.25	0.923334	0.140671	6.56378	5.24598e-11	7.16273e-09	PAFAH1B3	protein_coding
ENSG00000079482.13	88.8396	-0.0832885	0.126079	-0.660606	0.508865	0.667156	OPHN1	protein_coding
ENSG00000079557.5	7252.66	-0.805327	0.17263	-4.66505	3.08545e-06	6.04559e-05	AFM	protein_coding
ENSG00000079616.13	1002.98	0.188821	0.0740252	2.55077	0.0107487	0.0405794	KIF22	protein_coding
ENSG00000079689.14	693.977	-0.0812865	0.228987	-0.354983	0.722602	0.82827	SCGN	protein_coding
ENSG00000079691.18	399.426	0.23192	0.128939	1.79867	0.0720706	0.171319	CARMIL1	protein_coding
ENSG00000079739.17	7223.64	-0.276283	0.0848453	-3.25631	0.00112869	0.00686797	PGM1	protein_coding
ENSG00000079785.16	3773.9	0.0504992	0.041573	1.21471	0.224476	0.387308	DDX1	protein_coding
ENSG00000079805.18	4748.19	0.00912927	0.0511425	0.178507	0.858325	0.915999	DNM2	protein_coding
ENSG00000079819.19	1331.1	0.119814	0.0933282	1.2838	0.199213	0.356401	EPB41L2	protein_coding
ENSG00000079841.18	1.75644	-0.490246	0.243974	-2.00941	0.0444932	0.119857	RIMS1	protein_coding
ENSG00000079931.15	220.334	-0.0995433	0.206115	-0.48295	0.629131	0.760204	MOXD1	protein_coding
ENSG00000079950.14	1312.02	0.0223483	0.0628659	0.355492	0.722221	0.828026	STX7	protein_coding
ENSG00000079974.18	298.912	0.0818672	0.0556951	1.46992	0.141584	0.279895	RABL2B	protein_coding
ENSG00000079999.14	3817.34	0.0316243	0.0559733	0.564988	0.572082	0.717222	KEAP1	protein_coding
ENSG00000080007.8	16.363	0.633548	0.232961	2.71954	0.00653725	0.0277151	DDX43	protein_coding
ENSG00000080031.10	1842.22	-0.280619	0.150382	-1.86604	0.0620363	0.153048	PTPRH	protein_coding
ENSG00000080166.16	11.8471	-0.240604	0.221907	-1.08426	0.27825	0.448142	DCT	protein_coding
ENSG00000080189.15	2904.68	0.0696138	0.0493825	1.40968	0.158633	0.303574	SLC35C2	protein_coding
ENSG00000080200.10	160.725	-0.0502586	0.162388	-0.309496	0.756944	0.850783	CRYBG3	protein_coding
ENSG00000080224.17	7.53087	3.04908	0.381663	7.98895	1.36098e-15	8.39528e-13	EPHA6	protein_coding
ENSG00000080293.10	118.081	1.23009	0.20542	5.98815	2.12247e-09	1.58356e-07	SCTR	protein_coding
ENSG00000080298.15	161.032	0.230852	0.0807606	2.85847	0.00425689	0.0197409	RFX3	protein_coding
ENSG00000080345.18	1310.53	0.140259	0.0573901	2.44395	0.0145274	0.0512336	RIF1	protein_coding
ENSG00000080371.6	2204.87	-0.142268	0.038291	-3.71543	0.000202856	0.00173324	RAB21	protein_coding
ENSG00000080493.18	1305.35	-0.20525	0.166672	-1.23146	0.218149	0.379826	SLC4A4	protein_coding
ENSG00000080503.24	2663.66	-0.198267	0.0902197	-2.1976	0.0279775	0.0845911	SMARCA2	protein_coding
ENSG00000080511.5	7.55163	-0.152107	0.350183	-0.434366	0.664023	0.785854	RDH8	protein_coding
ENSG00000080546.13	927.722	-0.319999	0.0790557	-4.04776	5.17095e-05	0.000590302	SESN1	protein_coding
ENSG00000080561.14	664.315	-0.0865693	0.0989173	-0.875168	0.381482	0.552742	MID2	protein_coding
ENSG00000080572.13	0.224361	0.336799	0.433203	0.777462	0.436887		DNAAF6	protein_coding
ENSG00000080573.7	2816.24	-0.517249	0.151096	-3.42331	0.000618634	0.00426634	COL5A3	protein_coding
ENSG00000080603.17	81.0572	-0.0256456	0.0725751	-0.353366	0.723814	0.829246	SRCAP	protein_coding
ENSG00000080608.10	796.625	0.351078	0.0675573	5.19674	2.02809e-07	6.59061e-06	PUM3	protein_coding
ENSG00000080618.17	23448.4	-0.693282	0.117934	-5.87854	4.13896e-09	2.76016e-07	CPB2	protein_coding
ENSG00000080644.16	5.98919	-0.122962	0.272149	-0.45182	0.651399	0.776705	CHRNA3	protein_coding
ENSG00000080709.16	67.9087	-1.4223	0.209835	-6.77815	1.21723e-11	2.17866e-09	KCNN2	protein_coding
ENSG00000080802.19	759.431	0.0240692	0.0405226	0.593969	0.552533	0.701897	CNOT4	protein_coding
ENSG00000080815.19	2263.73	-0.0992202	0.0442655	-2.24148	0.024995	0.0777372	PSEN1	protein_coding
ENSG00000080819.9	783.45	-0.142685	0.0608598	-2.34448	0.0190536	0.0631899	CPOX	protein_coding
ENSG00000080822.17	1150.44	-0.151026	0.0424924	-3.55418	0.000379153	0.0028951	CLDND1	protein_coding
ENSG00000080823.23	163.116	0.270847	0.0845742	3.20247	0.00136253	0.00802239	MOK	protein_coding
ENSG00000080824.19	35358.7	-0.0254567	0.0651237	-0.390898	0.695873	0.809205	HSP90AA1	protein_coding
ENSG00000080839.12	268.557	0.405987	0.0918291	4.42112	9.81927e-06	0.000155881	RBL1	protein_coding
ENSG00000080845.18	2120.35	0.239124	0.0573927	4.16646	3.09371e-05	0.00039377	DLGAP4	protein_coding
ENSG00000080854.16	22.2154	0.152091	0.169587	0.89683	0.36981	0.541691	IGSF9B	protein_coding
ENSG00000080910.13	16755.6	-0.609736	0.153378	-3.97539	7.02654e-05	0.000747536	CFHR2	protein_coding
ENSG00000080947.15	50.8538	0.120485	0.0908616	1.32603	0.18483	0.33814	CROCCP3	transcribed_unprocessed_pseudogene
ENSG00000080986.13	379.966	0.528834	0.118608	4.45868	8.24666e-06	0.00013414	NDC80	protein_coding
ENSG00000081014.11	399.409	-0.0195001	0.0508945	-0.383148	0.70161	0.813439	AP4E1	protein_coding
ENSG00000081019.13	425.748	0.0527912	0.055953	0.943492	0.345429	0.517208	RSBN1	protein_coding
ENSG00000081026.19	552.667	0.0575418	0.0825365	0.697168	0.485698	0.647654	MAGI3	protein_coding
ENSG00000081041.9	1731.62	-0.330087	0.166359	-1.98419	0.047235	0.125447	CXCL2	protein_coding
ENSG00000081051.8	23425.1	2.80286	0.315462	8.88495	6.39519e-19	6.49751e-16	AFP	protein_coding
ENSG00000081052.13	194.597	-0.1977	0.164021	-1.20533	0.228075	0.39133	COL4A4	protein_coding
ENSG00000081059.20	963.122	0.21703	0.141088	1.53826	0.123985	0.253939	TCF7	protein_coding
ENSG00000081087.15	1099.02	-0.124677	0.0776619	-1.60538	0.108411	0.230928	OSTM1	protein_coding
ENSG00000081138.14	2.53785	-0.556757	0.357047	-1.55934	0.118916	0.246879	CDH7	protein_coding
ENSG00000081148.12	10.3198	0.0272681	0.116557	0.233946	0.815027	0.888148	IMPG2	protein_coding
ENSG00000081154.12	2712.96	0.0527996	0.0368303	1.43359	0.151689	0.29423	PCNP	protein_coding
ENSG00000081177.18	541.66	0.0717839	0.0583359	1.23053	0.2185	0.380244	EXD2	protein_coding
ENSG00000081181.8	149.358	-0.997239	0.174027	-5.73036	1.00216e-08	5.66169e-07	ARG2	protein_coding
ENSG00000081189.16	561.369	-0.143922	0.0840177	-1.71299	0.0867143	0.196076	MEF2C	protein_coding
ENSG00000081237.20	765.35	0.345811	0.146914	2.35383	0.018581	0.0619449	PTPRC	protein_coding
ENSG00000081248.11	4.65404	0.173551	0.192865	0.899857	0.368196	0.539946	CACNA1S	protein_coding
ENSG00000081277.13	21.3588	-0.272457	0.235472	-1.15706	0.247246	0.413086	PKP1	protein_coding
ENSG00000081307.14	1721.65	-0.108071	0.0421836	-2.56193	0.0104091	0.0396207	UBA5	protein_coding
ENSG00000081320.11	454.544	0.237267	0.11579	2.04912	0.04045	0.11182	STK17B	protein_coding
ENSG00000081377.17	1539.9	-0.324236	0.111212	-2.91547	0.00355148	0.0171105	CDC14B	protein_coding
ENSG00000081386.12	261.63	0.0370408	0.0746887	0.495935	0.61994	0.753791	ZNF510	protein_coding
ENSG00000081479.15	118.177	1.16331	0.29808	3.90268	9.51324e-05	0.00094951	LRP2	protein_coding
ENSG00000081665.14	301.195	0.489496	0.107929	4.53533	5.75132e-06	0.00010085	ZNF506	protein_coding
ENSG00000081692.12	439.623	0.23335	0.0767471	3.04051	0.00236175	0.0124234	JMJD4	protein_coding
ENSG00000081721.12	493.888	0.264743	0.055847	4.74051	2.13183e-06	4.50962e-05	DUSP12	protein_coding
ENSG00000081760.17	744.39	0.300574	0.0894102	3.36174	0.000774528	0.00507594	AACS	protein_coding
ENSG00000081791.9	2845.35	-0.166461	0.052557	-3.16725	0.00153889	0.00882902	DELE1	protein_coding
ENSG00000081800.9	0.918588	1.4458	0.45293	3.19211	0.00141236	0.00825667	SLC13A1	protein_coding
ENSG00000081803.16	1027.87	0.211792	0.0892619	2.3727	0.0176584	0.0596515	CADPS2	protein_coding
ENSG00000081818.4	39.6843	-0.365843	0.148446	-2.46448	0.0137213	0.0489857	PCDHB4	protein_coding
ENSG00000081842.18	8.18329	1.08052	0.342251	3.15711	0.00159343	0.00908606	PCDHA6	protein_coding
ENSG00000081853.15	127.258	0.0799429	0.204528	0.390866	0.695896	0.809205	PCDHGA2	protein_coding
ENSG00000081870.12	970.178	0.156007	0.0629774	2.4772	0.0132419	0.0476834	HSPB11	protein_coding
ENSG00000081913.14	1551.92	-0.0829503	0.0832426	-0.996489	0.319013	0.490361	PHLPP1	protein_coding
ENSG00000081923.15	1693.22	-0.0563276	0.0900112	-0.625784	0.531456	0.686042	ATP8B1	protein_coding
ENSG00000081985.13	63.8548	0.0881007	0.170612	0.516381	0.605589	0.742878	IL12RB2	protein_coding
ENSG00000082014.17	327.715	0.408158	0.148444	2.74958	0.00596718	0.0257598	SMARCD3	protein_coding
ENSG00000082068.9	909.163	0.215588	0.0483547	4.45848	8.25444e-06	0.000134184	WDR70	protein_coding
ENSG00000082074.19	382.672	0.370091	0.137572	2.69017	0.00714163	0.0296301	FYB1	protein_coding
ENSG00000082126.18	1.45558	0.165682	0.187541	0.883448	0.376994	0.548517	MPP4	protein_coding
ENSG00000082146.13	1970.83	-0.212246	0.0596553	-3.55787	0.000373877	0.00286114	STRADB	protein_coding
ENSG00000082153.18	3973.18	-0.231445	0.0522692	-4.42794	9.5136e-06	0.000151516	BZW1	protein_coding
ENSG00000082175.15	36.4214	-0.214638	0.221744	-0.967955	0.333067	0.504913	PGR	protein_coding
ENSG00000082196.21	468.145	0.172392	0.198447	0.868702	0.38501	0.556314	C1QTNF3	protein_coding
ENSG00000082212.13	992.958	0.137994	0.0697899	1.97727	0.0480107	0.126999	ME2	protein_coding
ENSG00000082213.18	821.848	-0.026574	0.0498334	-0.533258	0.593855	0.734484	C5orf22	protein_coding
ENSG00000082258.13	1007.25	-0.104017	0.0576441	-1.80447	0.0711576	0.169686	CCNT2	protein_coding
ENSG00000082269.17	311.657	-0.0388462	0.0878845	-0.442014	0.658479	0.781973	FAM135A	protein_coding
ENSG00000082293.13	3.65559	0.367326	0.241145	1.52326	0.127694	0.25926	COL19A1	protein_coding
ENSG00000082397.17	250.91	0.267607	0.137021	1.95304	0.0508151	0.13246	EPB41L3	protein_coding
ENSG00000082438.17	3579.15	-0.374873	0.108163	-3.46582	0.000528613	0.00376581	COBLL1	protein_coding
ENSG00000082458.12	337.514	0.444866	0.163662	2.7182	0.00656379	0.0277967	DLG3	protein_coding
ENSG00000082482.14	8.96276	-0.28886	0.374674	-0.770963	0.440729	0.608106	KCNK2	protein_coding
ENSG00000082497.12	31.0856	0.590153	0.196035	3.01044	0.00260868	0.0134539	SERTAD4	protein_coding
ENSG00000082512.15	335.218	0.388627	0.100785	3.85601	0.000115254	0.00110175	TRAF5	protein_coding
ENSG00000082515.18	1345.63	0.022793	0.0648875	0.351269	0.725386	0.830057	MRPL22	protein_coding
ENSG00000082516.9	795.642	0.20607	0.048167	4.27825	1.88371e-05	0.000264086	GEMIN5	protein_coding
ENSG00000082556.14	2.222	1.70728	0.438482	3.89361	9.87622e-05	0.000977983	OPRK1	protein_coding
ENSG00000082641.16	12342	-0.156099	0.0735972	-2.12099	0.0339224	0.0979125	NFE2L1	protein_coding
ENSG00000082684.16	223.196	0.459235	0.112947	4.06594	4.78397e-05	0.000554261	SEMA5B	protein_coding
ENSG00000082701.17	1804.66	-0.0407679	0.0420372	-0.969807	0.332143	0.504164	GSK3B	protein_coding
ENSG00000082781.12	7455.04	0.262632	0.0674235	3.89526	9.80923e-05	0.00097231	ITGB5	protein_coding
ENSG00000082805.20	1221.34	-0.100196	0.0608946	-1.6454	0.0998882	0.217617	ERC1	protein_coding
ENSG00000082898.18	4008.04	0.058896	0.0412948	1.42623	0.153801	0.297026	XPO1	protein_coding
ENSG00000082929.8	15.2804	-0.0262453	0.299978	-0.0874906	0.930282	0.960994	LINC01587	lncRNA
ENSG00000082996.20	1982.94	-0.187356	0.0491396	-3.81272	0.000137445	0.00126645	RNF13	protein_coding
ENSG00000083067.23	52.4987	0.377466	0.217161	1.73818	0.0821789	0.188486	TRPM3	protein_coding
ENSG00000083093.10	364.918	0.0732088	0.0566118	1.29317	0.195952	0.352279	PALB2	protein_coding
ENSG00000083097.14	324.55	-0.204739	0.0885187	-2.31295	0.0207255	0.0673068	DOP1A	protein_coding
ENSG00000083099.11	1050.5	-0.0619486	0.0515474	-1.20178	0.229449	0.392822	LYRM2	protein_coding
ENSG00000083123.15	1342.54	-0.753855	0.0950427	-7.93175	2.1608e-15	1.26513e-12	BCKDHB	protein_coding
ENSG00000083168.11	1014.42	0.108497	0.0744173	1.45795	0.144854	0.284406	KAT6A	protein_coding
ENSG00000083223.18	1711.9	-0.24542	0.090613	-2.70843	0.00676014	0.0284467	TUT7	protein_coding
ENSG00000083290.20	314.581	-0.269435	0.134026	-2.01033	0.0443967	0.119675	ULK2	protein_coding
ENSG00000083307.12	19.9894	0.284123	0.26662	1.06565	0.286583	0.457253	GRHL2	protein_coding
ENSG00000083312.17	2755.49	0.0984394	0.0487141	2.02076	0.0433048	0.117568	TNPO1	protein_coding
ENSG00000083444.17	11540.4	0.044454	0.079972	0.555869	0.5783	0.722018	PLOD1	protein_coding
ENSG00000083454.22	39.4541	0.346637	0.199243	1.73977	0.0818999	0.187946	P2RX5	protein_coding
ENSG00000083457.12	376.066	0.247154	0.104794	2.35847	0.0183505	0.0613947	ITGAE	protein_coding
ENSG00000083520.15	1167.68	-0.132206	0.0555685	-2.37916	0.0173521	0.0588697	DIS3	protein_coding
ENSG00000083535.16	419.98	-0.171347	0.0621624	-2.75644	0.00584345	0.0253461	PIBF1	protein_coding
ENSG00000083544.16	573.586	-0.199918	0.0578905	-3.45338	0.000553616	0.00390209	TDRD3	protein_coding
ENSG00000083622.8	0.665295	0.19886	0.557349	0.356796	0.721245	0.827318	AC000061.1	lncRNA
ENSG00000083635.8	259.525	0.0702449	0.056903	1.23447	0.217028	0.378433	NUFIP1	protein_coding
ENSG00000083642.19	884.838	-0.010243	0.0559685	-0.183014	0.854787	0.914144	PDS5B	protein_coding
ENSG00000083720.13	249.674	-0.66293	0.188259	-3.52137	0.000429316	0.00317974	OXCT1	protein_coding
ENSG00000083750.13	320.574	0.189383	0.0633947	2.98737	0.0028139	0.0142909	RRAGB	protein_coding
ENSG00000083782.8	0.590947	0.359565	0.318416	1.12923	0.258801	0.426305	EPYC	protein_coding
ENSG00000083799.18	1328.51	-0.19221	0.0577423	-3.32875	0.000872365	0.00558921	CYLD	protein_coding
ENSG00000083807.10	18459.7	-0.502981	0.175581	-2.86467	0.00417448	0.0194396	SLC27A5	protein_coding
ENSG00000083812.12	273.938	-0.0606447	0.0564455	-1.07439	0.282647	0.452838	ZNF324	protein_coding
ENSG00000083814.13	154.004	0.172077	0.11186	1.53833	0.123968	0.253935	ZNF671	protein_coding
ENSG00000083817.9	129.762	0.298824	0.0689255	4.33547	1.4545e-05	0.00021417	ZNF416	protein_coding
ENSG00000083828.16	170.959	0.261619	0.0650237	4.02345	5.73526e-05	0.000637356	ZNF586	protein_coding
ENSG00000083838.16	139.739	0.110695	0.0494039	2.24062	0.025051	0.0778623	ZNF446	protein_coding
ENSG00000083844.10	633.046	0.0833876	0.0664129	1.25559	0.209264	0.36891	ZNF264	protein_coding
ENSG00000083845.9	24469.5	0.564094	0.0920812	6.12605	9.00856e-10	7.6086e-08	RPS5	protein_coding
ENSG00000083857.14	6168.74	-0.121408	0.118404	-1.02538	0.305186	0.476275	FAT1	protein_coding
ENSG00000083896.13	1792.73	0.0145401	0.0388417	0.374344	0.708148	0.817754	YTHDC1	protein_coding
ENSG00000083937.10	1437.49	-0.0214343	0.050357	-0.425647	0.670365	0.790371	CHMP2B	protein_coding
ENSG00000084070.12	3778.27	-0.184659	0.0543768	-3.39592	0.00068399	0.00461931	SMAP2	protein_coding
ENSG00000084072.17	1442.41	0.109289	0.0562379	1.94333	0.0519766	0.134685	PPIE	protein_coding
ENSG00000084073.10	2860.05	-0.0930419	0.049684	-1.87267	0.0611135	0.151366	ZMPSTE24	protein_coding
ENSG00000084090.13	5900.78	0.0881347	0.0410437	2.14734	0.0317664	0.0930422	STARD7	protein_coding
ENSG00000084092.7	646.912	0.207302	0.0545374	3.8011	0.000144056	0.00131473	NOA1	protein_coding
ENSG00000084093.19	914.32	0.0380381	0.0525629	0.723669	0.469269	0.63334	REST	protein_coding
ENSG00000084110.11	6206.45	-0.790085	0.209544	-3.77049	0.000162925	0.00144908	HAL	protein_coding
ENSG00000084112.15	1312.55	0.0568734	0.0552644	1.02912	0.303425	0.474148	SSH1	protein_coding
ENSG00000084207.18	1740.71	0.929512	0.152271	6.10433	1.0323e-09	8.49043e-08	GSTP1	protein_coding
ENSG00000084234.18	26697.6	-0.0322194	0.0620183	-0.519513	0.603403	0.741532	APLP2	protein_coding
ENSG00000084444.14	218.332	-0.127852	0.0835057	-1.53105	0.125756	0.256563	FAM234B	protein_coding
ENSG00000084453.16	308.397	-0.0722747	0.180508	-0.400396	0.688865	0.803978	SLCO1A2	protein_coding
ENSG00000084463.8	2549.71	0.0534532	0.0461373	1.15857	0.246632	0.412454	WBP11	protein_coding
ENSG00000084623.12	7388.22	0.019418	0.0633164	0.306682	0.759085	0.852022	EIF3I	protein_coding
ENSG00000084628.10	6.34612	1.065	0.266981	3.98904	6.63409e-05	0.000713696	NKAIN1	protein_coding
ENSG00000084636.18	480.628	0.462686	0.176842	2.61639	0.00888657	0.0351102	COL16A1	protein_coding
ENSG00000084652.16	3466.97	0.100288	0.0538125	1.86365	0.0623704	0.153609	TXLNA	protein_coding
ENSG00000084674.15	216956	-0.430438	0.107722	-3.99584	6.44655e-05	0.000697529	APOB	protein_coding
ENSG00000084676.15	1468.56	-0.0441198	0.0552581	-0.798432	0.42462	0.59409	NCOA1	protein_coding
ENSG00000084693.16	952.683	0.26728	0.0673642	3.96769	7.25727e-05	0.000767356	AGBL5	protein_coding
ENSG00000084710.14	33.7582	0.235345	0.112197	2.09761	0.0359396	0.102349	EFR3B	protein_coding
ENSG00000084731.15	193.955	0.9759	0.139221	7.0097	2.38837e-12	5.50025e-10	KIF3C	protein_coding
ENSG00000084733.11	4657.49	0.00318094	0.0539072	0.0590076	0.952946	0.973749	RAB10	protein_coding
ENSG00000084734.9	2328.44	-0.248007	0.132471	-1.87216	0.0611851	0.151522	GCKR	protein_coding
ENSG00000084754.12	14230.6	-0.178407	0.054966	-3.24577	0.00117134	0.00707637	HADHA	protein_coding
ENSG00000084764.12	824.168	-0.207121	0.0797859	-2.59596	0.00943272	0.0367525	MAPRE3	protein_coding
ENSG00000084774.14	1589.9	0.444002	0.0682556	6.50499	7.76974e-11	1.00148e-08	CAD	protein_coding
ENSG00000085063.17	8842.78	0.0881419	0.0740186	1.19081	0.233729	0.397869	CD59	protein_coding
ENSG00000085117.12	1788.97	0.0348833	0.085251	0.409184	0.682405	0.799194	CD82	protein_coding
ENSG00000085185.15	626.716	0.407573	0.0913918	4.45962	8.2104e-06	0.000133783	BCORL1	protein_coding
ENSG00000085224.23	1385.46	0.0149291	0.0646107	0.231062	0.817267	0.889634	ATRX	protein_coding
ENSG00000085231.14	658.59	-0.00839965	0.0569227	-0.147562	0.882688	0.931069	AK6	protein_coding
ENSG00000085265.11	161.419	0.192452	0.146108	1.31719	0.187774	0.341914	FCN1	protein_coding
ENSG00000085274.16	463.024	0.0491426	0.0399017	1.23159	0.218102	0.379776	MYNN	protein_coding
ENSG00000085276.19	310.025	0.306203	0.123554	2.4783	0.0132011	0.0475761	MECOM	protein_coding
ENSG00000085365.18	1185.63	-0.17225	0.0594674	-2.89654	0.00377301	0.0179747	SCAMP1	protein_coding
ENSG00000085377.15	1078.87	-0.102689	0.0541674	-1.89577	0.057991	0.145913	PREP	protein_coding
ENSG00000085382.12	175.424	-0.0036319	0.0934379	-0.0388697	0.968994	0.983284	HACE1	protein_coding
ENSG00000085415.16	1138.87	0.066093	0.0445311	1.4842	0.137756	0.274353	SEH1L	protein_coding
ENSG00000085433.16	203.235	0.0983057	0.0693096	1.41836	0.156087	0.300215	WDR47	protein_coding
ENSG00000085449.15	977.862	0.024897	0.0495061	0.502907	0.615029	0.750091	WDFY1	protein_coding
ENSG00000085465.13	403.994	1.33487e-05	0.144324	9.24915e-05	0.999926	0.999955	OVGP1	protein_coding
ENSG00000085491.17	277.809	0.309311	0.15075	2.05181	0.040188	0.111229	SLC25A24	protein_coding
ENSG00000085511.20	740.099	0.047919	0.0545253	0.878839	0.379488	0.550754	MAP3K4	protein_coding
ENSG00000085514.16	164.206	0.311149	0.102622	3.032	0.00242942	0.0127116	PILRA	protein_coding
ENSG00000085552.17	835.47	-0.128848	0.2151	-0.599013	0.549164	0.69947	IGSF9	protein_coding
ENSG00000085563.15	2867.49	-0.0974597	0.150962	-0.645589	0.518545	0.675408	ABCB1	protein_coding
ENSG00000085644.14	335.646	0.209604	0.084895	2.46898	0.0135499	0.0485497	ZNF213	protein_coding
ENSG00000085662.14	1298.49	0.187105	0.157659	1.18677	0.235319	0.399705	AKR1B1	protein_coding
ENSG00000085719.13	3929.86	-0.212319	0.0648359	-3.27471	0.00105769	0.00652446	CPNE3	protein_coding
ENSG00000085721.13	1506.98	-0.303266	0.055874	-5.42768	5.70908e-08	2.3229e-06	RRN3	protein_coding
ENSG00000085733.16	6550.33	0.17103	0.0583769	2.92975	0.00339234	0.0165305	CTTN	protein_coding
ENSG00000085741.13	179.839	-0.43327	0.195596	-2.21513	0.026751	0.0817076	WNT11	protein_coding
ENSG00000085760.15	1868.6	-0.0131454	0.0434858	-0.302291	0.76243	0.854389	MTIF2	protein_coding
ENSG00000085788.14	614.369	0.105004	0.0770834	1.36221	0.173131	0.322773	DDHD2	protein_coding
ENSG00000085831.15	585.994	0.697982	0.181113	3.85384	0.000116278	0.00110928	TTC39A	protein_coding
ENSG00000085832.17	1985.84	-0.0714325	0.0459846	-1.5534	0.120328	0.248958	EPS15	protein_coding
ENSG00000085840.13	191.565	0.690046	0.122213	5.64625	1.63985e-08	8.4046e-07	ORC1	protein_coding
ENSG00000085871.9	5291.22	-0.119043	0.0866355	-1.37406	0.169422	0.318008	MGST2	protein_coding
ENSG00000085872.15	1077.79	-0.0770637	0.0784092	-0.98284	0.325686	0.497436	CHERP	protein_coding
ENSG00000085978.22	1039.54	-0.0273499	0.0390612	-0.700182	0.483814	0.646057	ATG16L1	protein_coding
ENSG00000085982.14	1896.49	-0.0216319	0.052333	-0.413351	0.679349	0.797267	USP40	protein_coding
ENSG00000085998.14	3064.16	0.065563	0.055525	1.18078	0.237689	0.402467	POMGNT1	protein_coding
ENSG00000085999.13	80.2099	0.52969	0.14837	3.57005	0.000356911	0.00275758	RAD54L	protein_coding
ENSG00000086015.22	1405.9	0.0927423	0.0647041	1.43333	0.151763	0.294325	MAST2	protein_coding
ENSG00000086061.16	9273.72	-0.175831	0.063801	-2.75592	0.00585272	0.0253716	DNAJA1	protein_coding
ENSG00000086062.13	7365.92	-0.196038	0.0635247	-3.08602	0.00202857	0.0109956	B4GALT1	protein_coding
ENSG00000086065.14	2099.8	-0.108738	0.0468903	-2.31898	0.0203961	0.0665238	CHMP5	protein_coding
ENSG00000086102.19	1927.11	-0.0663063	0.0487347	-1.36056	0.173654	0.323485	NFX1	protein_coding
ENSG00000086159.13	48.1073	0.877724	0.30014	2.92439	0.00345136	0.0167464	AQP6	protein_coding
ENSG00000086189.10	239.341	0.0840674	0.0830496	1.01226	0.311416	0.48225	DIMT1	protein_coding
ENSG00000086200.17	618.128	0.0643174	0.0408331	1.57513	0.115227	0.241543	IPO11	protein_coding
ENSG00000086205.18	596.52	-0.269879	0.137654	-1.96056	0.0499309	0.130777	FOLH1	protein_coding
ENSG00000086232.13	8207.5	-0.0245986	0.0432171	-0.569186	0.56923	0.715099	EIF2AK1	protein_coding
ENSG00000086288.12	6.04001	0.401294	0.167039	2.4024	0.016288	0.0560412	NME8	protein_coding
ENSG00000086289.12	1035.03	0.118568	0.116627	1.01664	0.309325	0.480114	EPDR1	protein_coding
ENSG00000086300.16	1431.13	0.226429	0.117025	1.93487	0.0530058	0.136481	SNX10	protein_coding
ENSG00000086475.15	2514.43	-0.0186413	0.0437774	-0.42582	0.670239	0.790299	SEPHS1	protein_coding
ENSG00000086504.17	3393.07	0.105342	0.0841415	1.25196	0.210585	0.37048	MRPL28	protein_coding
ENSG00000086506.3	1.45926	1.29529	0.36639	3.53528	0.000407343	0.00305964	HBQ1	protein_coding
ENSG00000086544.3	1471.94	0.045747	0.0664279	0.688671	0.49103	0.651714	ITPKC	protein_coding
ENSG00000086548.9	25.6842	1.12104	0.381462	2.93879	0.00329495	0.0161425	CEACAM6	protein_coding
ENSG00000086570.12	10.0219	0.0426076	0.161571	0.263708	0.792005	0.873894	FAT2	protein_coding
ENSG00000086589.12	1624.97	0.165217	0.0425415	3.88368	0.000102887	0.00101056	RBM22	protein_coding
ENSG00000086598.11	12646.4	-0.12205	0.0443712	-2.75066	0.00594761	0.0257021	TMED2	protein_coding
ENSG00000086619.14	2006.54	-0.102929	0.114067	-0.902351	0.366871	0.538677	ERO1B	protein_coding
ENSG00000086666.19	2816.89	-0.10857	0.0403298	-2.69205	0.00710153	0.0294992	ZFAND6	protein_coding
ENSG00000086696.11	4039.34	-0.466946	0.145196	-3.21597	0.00130006	0.00771771	HSD17B2	protein_coding
ENSG00000086712.13	627.151	0.101992	0.0650921	1.56688	0.117143	0.244299	TXLNG	protein_coding
ENSG00000086717.18	8.62971	0.398373	0.181155	2.19907	0.027873	0.0843637	PPEF1	protein_coding
ENSG00000086730.17	322.248	0.170027	0.110014	1.5455	0.122224	0.251574	LAT2	protein_coding
ENSG00000086758.16	6306.15	0.0730644	0.0449149	1.62673	0.103794	0.22384	HUWE1	protein_coding
ENSG00000086827.9	682.172	0.0787184	0.0431371	1.82484	0.0680249	0.163981	ZW10	protein_coding
ENSG00000086848.15	356.768	0.0706231	0.0798121	0.884867	0.376229	0.547749	ALG9	protein_coding
ENSG00000086967.10	4.65803	0.385257	0.212366	1.81412	0.0696593	0.167001	MYBPC2	protein_coding
ENSG00000086991.13	69.234	0.0767752	0.117232	0.654902	0.512531	0.670255	NOX4	protein_coding
ENSG00000087008.16	1096.79	-0.133557	0.0697381	-1.91512	0.0554769	0.141233	ACOX3	protein_coding
ENSG00000087053.20	526.691	0.428431	0.0764304	5.60551	2.07643e-08	1.02322e-06	MTMR2	protein_coding
ENSG00000087074.8	1728.38	0.0471043	0.0859539	0.548018	0.58368	0.726477	PPP1R15A	protein_coding
ENSG00000087076.9	1680.4	-0.489669	0.18012	-2.71858	0.00655637	0.0277791	HSD17B14	protein_coding
ENSG00000087077.14	3405.29	0.212745	0.0976176	2.17938	0.0293038	0.087726	TRIP6	protein_coding
ENSG00000087085.16	321.922	0.0737536	0.201133	0.366691	0.71385	0.82181	ACHE	protein_coding
ENSG00000087086.15	547875	0.105667	0.118697	0.890227	0.373344	0.545158	FTL	protein_coding
ENSG00000087087.20	3530.62	0.1661	0.0423629	3.92088	8.82264e-05	0.00089427	SRRT	protein_coding
ENSG00000087088.20	2592.63	0.368637	0.0751932	4.90253	9.46079e-07	2.3478e-05	BAX	protein_coding
ENSG00000087095.13	961.599	-0.00381043	0.0468246	-0.0813767	0.935142	0.963624	NLK	protein_coding
ENSG00000087111.21	957.863	0.475424	0.0705759	6.73635	1.6241e-11	2.75014e-09	PIGS	protein_coding
ENSG00000087116.16	822.41	0.0783474	0.160366	0.488554	0.625158	0.757629	ADAMTS2	protein_coding
ENSG00000087128.10	1.25327	0.36944	0.354074	1.0434	0.296764	0.467376	TMPRSS11E	protein_coding
ENSG00000087152.15	2003.78	0.130285	0.0561082	2.32204	0.0202309	0.0660669	ATXN7L3	protein_coding
ENSG00000087157.19	562.336	0.197616	0.0488878	4.04222	5.29465e-05	0.000600651	PGS1	protein_coding
ENSG00000087191.13	5850.92	0.141943	0.0763257	1.85971	0.0629267	0.154616	PSMC5	protein_coding
ENSG00000087206.17	647.37	0.153589	0.0419336	3.66266	0.000249606	0.00205817	UIMC1	protein_coding
ENSG00000087237.12	286.263	0.0235735	0.148773	0.158453	0.8741	0.92594	CETP	protein_coding
ENSG00000087245.13	1455.13	-0.127404	0.163094	-0.78117	0.434703	0.602995	MMP2	protein_coding
ENSG00000087250.9	22.0367	-0.229537	0.328393	-0.69897	0.484571	0.646729	MT3	protein_coding
ENSG00000087253.13	415.191	0.18569	0.141523	1.31208	0.189494	0.344139	LPCAT2	protein_coding
ENSG00000087258.16	419.51	-0.856387	0.204224	-4.19337	2.7484e-05	0.00035908	GNAO1	protein_coding
ENSG00000087263.17	947.756	-0.0442655	0.0481088	-0.920112	0.357514	0.529428	OGFOD1	protein_coding
ENSG00000087266.17	1849.14	-0.202955	0.0824805	-2.46064	0.0138688	0.0493798	SH3BP2	protein_coding
ENSG00000087269.16	1052.96	0.060176	0.0491654	1.22395	0.220971	0.383347	NOP14	protein_coding
ENSG00000087274.17	6457.06	0.0205738	0.0474246	0.433822	0.664418	0.78615	ADD1	protein_coding
ENSG00000087299.12	451.517	-0.230967	0.0810307	-2.85036	0.00436699	0.020146	L2HGDH	protein_coding
ENSG00000087301.9	479.631	-0.162347	0.0806584	-2.01277	0.0441391	0.119185	TXNDC16	protein_coding
ENSG00000087302.9	3566.5	0.0506727	0.0540375	0.937732	0.348382	0.520344	RTRAF	protein_coding
ENSG00000087303.18	236.771	0.0154454	0.148134	0.104267	0.916958	0.952729	NID2	protein_coding
ENSG00000087338.5	951.844	0.0867334	0.0657198	1.31974	0.18692	0.340863	GMCL1	protein_coding
ENSG00000087365.16	7538.96	0.11976	0.0347995	3.44143	0.000578641	0.00403321	SF3B2	protein_coding
ENSG00000087448.11	639.216	0.0913666	0.0702469	1.30065	0.193379	0.349173	KLHL42	protein_coding
ENSG00000087460.27	28191.5	-0.0214819	0.0769488	-0.279171	0.780114	0.866169	GNAS	protein_coding
ENSG00000087470.18	1569.86	0.106348	0.0496352	2.1426	0.0321453	0.093921	DNM1L	protein_coding
ENSG00000087494.16	67.1663	0.927514	0.233856	3.96617	7.30367e-05	0.000771082	PTHLH	protein_coding
ENSG00000087495.17	4.50461	0.0109109	0.201436	0.0541658	0.956803	0.97589	PHACTR3	protein_coding
ENSG00000087502.18	1109.59	-0.135004	0.0557226	-2.42279	0.0154018	0.053633	ERGIC2	protein_coding
ENSG00000087510.7	12.9834	0.467734	0.310053	1.50856	0.131411	0.264614	TFAP2C	protein_coding
ENSG00000087586.18	921.045	0.214605	0.110362	1.94456	0.0518286	0.134452	AURKA	protein_coding
ENSG00000087589.16	66.6779	0.156249	0.115056	1.35802	0.174457	0.324542	CASS4	protein_coding
ENSG00000087842.11	1530.2	0.158633	0.112217	1.41363	0.157471	0.302103	PIR	protein_coding
ENSG00000087884.14	294.405	0.0486251	0.0846118	0.574685	0.565505	0.712273	AAMDC	protein_coding
ENSG00000087903.13	154.721	0.286572	0.0925791	3.09543	0.00196525	0.0107112	RFX2	protein_coding
ENSG00000087995.16	774.419	0.161334	0.055371	2.9137	0.00357175	0.0171795	METTL2A	protein_coding
ENSG00000088002.12	22.1219	0.383493	0.250351	1.53182	0.125566	0.256266	SULT2B1	protein_coding
ENSG00000088035.18	622.609	0.0972295	0.0499564	1.94629	0.0516202	0.134102	ALG6	protein_coding
ENSG00000088038.19	1290.08	0.138835	0.049518	2.80372	0.00505168	0.0225387	CNOT3	protein_coding
ENSG00000088053.11	3.73616	-0.481228	0.186527	-2.57994	0.00988163	0.0380567	GP6	protein_coding
ENSG00000088179.9	531.613	0.017261	0.0547856	0.315064	0.752713	0.848343	PTPN4	protein_coding
ENSG00000088205.13	2225.44	0.0499328	0.0471241	1.0596	0.289325	0.459938	DDX18	protein_coding
ENSG00000088247.17	5484.8	0.144632	0.0472631	3.06014	0.00221235	0.0118001	KHSRP	protein_coding
ENSG00000088256.9	1828.34	-0.0109828	0.0440244	-0.24947	0.802997	0.880483	GNA11	protein_coding
ENSG00000088280.19	973.512	-0.27893	0.101651	-2.74401	0.00606942	0.0261098	ASAP3	protein_coding
ENSG00000088298.13	2117.57	0.0431145	0.0500706	0.861073	0.389198	0.560323	EDEM2	protein_coding
ENSG00000088305.18	140.833	0.233155	0.112699	2.06882	0.038563	0.107925	DNMT3B	protein_coding
ENSG00000088320.4	25.1925	-0.234324	0.138676	-1.68972	0.0910817	0.203225	REM1	protein_coding
ENSG00000088325.16	1420.7	0.573285	0.120114	4.77282	1.81661e-06	3.96418e-05	TPX2	protein_coding
ENSG00000088340.17	161.271	0.445687	0.208567	2.1369	0.0326062	0.0950424	FER1L4	transcribed_unitary_pseudogene
ENSG00000088356.6	923.53	0.361613	0.062886	5.75029	8.90917e-09	5.17512e-07	PDRG1	protein_coding
ENSG00000088367.23	2287.29	-0.690277	0.186278	-3.70562	0.000210871	0.0017902	EPB41L1	protein_coding
ENSG00000088386.17	1157.4	-0.0717745	0.175892	-0.40806	0.68323	0.79991	SLC15A1	protein_coding
ENSG00000088387.19	961.953	-0.255403	0.084157	-3.03483	0.00240669	0.0126117	DOCK9	protein_coding
ENSG00000088448.14	2136.13	-0.0372452	0.0660889	-0.563562	0.573052	0.717853	ANKRD10	protein_coding
ENSG00000088451.11	606.08	-0.546406	0.0944502	-5.78512	7.24609e-09	4.40171e-07	TGDS	protein_coding
ENSG00000088538.13	24.7225	0.364824	0.152316	2.39518	0.0166124	0.0568626	DOCK3	protein_coding
ENSG00000088543.15	314.677	-0.2422	0.0947134	-2.55718	0.0105523	0.0400219	C3orf18	protein_coding
ENSG00000088682.14	2156.17	-0.380219	0.0762321	-4.98765	6.11188e-07	1.6342e-05	COQ9	protein_coding
ENSG00000088726.16	26.4718	0.785061	0.239755	3.27443	0.00105874	0.00652627	TMEM40	protein_coding
ENSG00000088727.13	170.964	0.346365	0.0785905	4.40721	1.0471e-05	0.000164041	KIF9	protein_coding
ENSG00000088756.13	61.4996	0.36835	0.167054	2.20498	0.0274558	0.0833859	ARHGAP28	protein_coding
ENSG00000088766.12	107.596	-0.0126596	0.0962893	-0.131474	0.8954	0.938916	CRLS1	protein_coding
ENSG00000088782.5	0.00194099	-0.212034	2.89306	-0.0732904	0.941575		DEFB127	protein_coding
ENSG00000088808.18	921.958	0.0822261	0.060217	1.3655	0.172097	0.321504	PPP1R13B	protein_coding
ENSG00000088812.18	9601.93	-0.100867	0.0857506	-1.17629	0.239479	0.404488	ATRN	protein_coding
ENSG00000088826.18	559.724	0.446139	0.13207	3.37806	0.000729992	0.00484846	SMOX	protein_coding
ENSG00000088827.12	498.894	0.296238	0.12628	2.34589	0.0189818	0.0629882	SIGLEC1	protein_coding
ENSG00000088832.18	5794.95	0.211315	0.0659155	3.20585	0.00134666	0.00794926	FKBP1A	protein_coding
ENSG00000088833.17	3847.17	0.0608514	0.052572	1.15749	0.247073	0.413016	NSFL1C	protein_coding
ENSG00000088836.14	92.0174	0.531349	0.206168	2.57726	0.00995866	0.0382703	SLC4A11	protein_coding
ENSG00000088854.12	408.213	0.170424	0.0882955	1.93015	0.0535882	0.137591	C20orf194	protein_coding
ENSG00000088876.13	328.499	0.218076	0.052764	4.13305	3.57988e-05	0.000441182	ZNF343	protein_coding
ENSG00000088881.21	464.91	0.297659	0.165722	1.79614	0.0724724	0.172073	EBF4	protein_coding
ENSG00000088882.8	156.954	-0.0794377	0.169597	-0.468392	0.639504	0.76817	CPXM1	protein_coding
ENSG00000088888.18	3524.81	0.133234	0.0610717	2.1816	0.0291389	0.0873233	MAVS	protein_coding
ENSG00000088899.15	893.296	0.0979827	0.088962	1.1014	0.270723	0.439611	LZTS3	protein_coding
ENSG00000088926.14	2643.51	-0.775338	0.131839	-5.88094	4.07943e-09	2.72703e-07	F11	protein_coding
ENSG00000088930.8	2601.44	0.132011	0.0507232	2.60258	0.00925243	0.0361638	XRN2	protein_coding
ENSG00000088970.16	679.295	0.133983	0.0864453	1.54991	0.121162	0.250176	KIZ	protein_coding
ENSG00000088986.11	6207.32	0.148504	0.0578797	2.56573	0.0102958	0.0393252	DYNLL1	protein_coding
ENSG00000088992.18	1436.82	0.108312	0.222665	0.486433	0.62666	0.758385	TESC	protein_coding
ENSG00000089006.17	2949.72	0.199321	0.0467205	4.26624	1.98792e-05	0.000275675	SNX5	protein_coding
ENSG00000089009.15	24186.5	0.310153	0.0699645	4.433	9.29292e-06	0.000148648	RPL6	protein_coding
ENSG00000089012.14	72.5123	0.396238	0.176665	2.24288	0.0249048	0.0775399	SIRPG	protein_coding
ENSG00000089022.14	1040.88	0.112218	0.036474	3.07665	0.00209341	0.011278	MAPKAPK5	protein_coding
ENSG00000089041.17	171.807	-0.0607787	0.143372	-0.423923	0.671622	0.791421	P2RX7	protein_coding
ENSG00000089048.14	775.014	0.0436013	0.0646247	0.674685	0.499876	0.659557	ESF1	protein_coding
ENSG00000089050.16	1384.32	-0.0476899	0.0771411	-0.618216	0.536433	0.689868	RBBP9	protein_coding
ENSG00000089053.13	4300.43	0.141536	0.0388529	3.64287	0.000269612	0.00218524	ANAPC5	protein_coding
ENSG00000089057.15	3887.24	-0.432089	0.118217	-3.65505	0.000257134	0.00210634	SLC23A2	protein_coding
ENSG00000089060.11	1247.06	-0.142301	0.0768283	-1.85219	0.0639987	0.156515	SLC8B1	protein_coding
ENSG00000089063.15	5517.55	-0.130108	0.0512238	-2.54	0.0110853	0.0415231	TMEM230	protein_coding
ENSG00000089091.16	48.5946	0.187515	0.0868604	2.15881	0.0308648	0.0911044	DZANK1	protein_coding
ENSG00000089094.19	736.122	0.152499	0.059062	2.58201	0.00982255	0.0378858	KDM2B	protein_coding
ENSG00000089101.19	4.41043	0.485752	0.20402	2.3809	0.0172704	0.0586328	CFAP61	protein_coding
ENSG00000089116.4	0.641588	0.507248	0.372004	1.36356	0.172707	0.322138	LHX5	protein_coding
ENSG00000089123.16	219.706	0.156798	0.0631872	2.48149	0.0130834	0.0472507	TASP1	protein_coding
ENSG00000089127.14	1794.01	-0.126384	0.115248	-1.09663	0.272805	0.442058	OAS1	protein_coding
ENSG00000089154.11	4064.21	0.203956	0.0466318	4.37375	1.22129e-05	0.000185831	GCN1	protein_coding
ENSG00000089157.16	56957.8	0.474189	0.0793388	5.97676	2.27615e-09	1.6714e-07	RPLP0	protein_coding
ENSG00000089159.16	923.864	0.077073	0.0461374	1.67051	0.0948181	0.209359	PXN	protein_coding
ENSG00000089163.4	126.417	0.042205	0.0759439	0.555739	0.578389	0.722051	SIRT4	protein_coding
ENSG00000089169.15	2.88895	-0.204127	0.170392	-1.19799	0.230922	0.394366	RPH3A	protein_coding
ENSG00000089177.19	764.461	-0.115181	0.071042	-1.62131	0.104952	0.225507	KIF16B	protein_coding
ENSG00000089195.15	643.668	0.27386	0.0531908	5.14864	2.62387e-07	8.22495e-06	TRMT6	protein_coding
ENSG00000089199.10	13.4135	1.30274	0.305788	4.26027	2.04182e-05	0.000281793	CHGB	protein_coding
ENSG00000089220.5	62247	-0.455649	0.0857954	-5.31088	1.09097e-07	4.0007e-06	PEBP1	protein_coding
ENSG00000089225.20	1.30548	0.852839	0.395807	2.15468	0.0311867	0.0918346	TBX5	protein_coding
ENSG00000089234.16	811.545	0.104641	0.0348624	3.00154	0.00268622	0.0137695	BRAP	protein_coding
ENSG00000089248.7	9966.52	0.00866211	0.0605703	0.143009	0.886283	0.933312	ERP29	protein_coding
ENSG00000089250.19	6.0974	-1.04107	0.257425	-4.04415	5.25123e-05	0.000596902	NOS1	protein_coding
ENSG00000089280.19	6236.11	0.147029	0.0555256	2.64795	0.00809821	0.0327148	FUS	protein_coding
ENSG00000089289.16	1344.18	0.249897	0.0612072	4.08281	4.44938e-05	0.000524556	IGBP1	protein_coding
ENSG00000089327.15	1461.95	0.12421	0.11818	1.05102	0.293248	0.463932	FXYD5	protein_coding
ENSG00000089335.21	873.061	0.0446287	0.0623538	0.715733	0.474156	0.637738	ZNF302	protein_coding
ENSG00000089351.14	2227.82	0.238696	0.106122	2.24927	0.0244953	0.076555	GRAMD1A	protein_coding
ENSG00000089356.18	3.64616	0.109111	0.277648	0.392984	0.694332	0.808093	FXYD3	protein_coding
ENSG00000089472.16	215.074	-0.076901	0.133093	-0.577798	0.5634	0.710454	HEPH	protein_coding
ENSG00000089486.17	2295.35	-0.114078	0.068759	-1.65911	0.0970946	0.213144	CDIP1	protein_coding
ENSG00000089505.18	8.60152	0.306546	0.126381	2.42556	0.0152846	0.0533111	CMTM1	protein_coding
ENSG00000089558.9	24.0376	0.169033	0.166126	1.0175	0.308918	0.479758	KCNH4	protein_coding
ENSG00000089597.18	18344.4	0.00749648	0.0432258	0.173426	0.862316	0.918556	GANAB	protein_coding
ENSG00000089639.11	440.434	0.293413	0.0839586	3.49474	0.000474532	0.00345318	GMIP	protein_coding
ENSG00000089682.16	339.224	-0.0158424	0.0642288	-0.246656	0.805174	0.882084	RBM41	protein_coding
ENSG00000089685.15	1201.83	0.91056	0.138631	6.5682	5.09258e-11	6.98088e-09	BIRC5	protein_coding
ENSG00000089692.9	239.286	0.50003	0.169026	2.9583	0.00309341	0.0153639	LAG3	protein_coding
ENSG00000089693.11	10322.4	-0.173886	0.0536114	-3.24345	0.00118092	0.00712058	MLF2	protein_coding
ENSG00000089723.10	107.321	0.0480409	0.0975562	0.492444	0.622406	0.755541	OTUB2	protein_coding
ENSG00000089737.17	4249.28	-0.0151932	0.0494487	-0.307251	0.758652	0.85173	DDX24	protein_coding
ENSG00000089775.12	372.113	-0.124139	0.058511	-2.12163	0.0338687	0.0978228	ZBTB25	protein_coding
ENSG00000089818.18	761.675	-0.143259	0.0474627	-3.01835	0.00254155	0.0131765	NECAP1	protein_coding
ENSG00000089820.16	1251.26	0.155357	0.124057	1.25231	0.210457	0.370296	ARHGAP4	protein_coding
ENSG00000089847.12	251.5	-0.440264	0.109529	-4.01963	5.82905e-05	0.000644494	ANKRD24	protein_coding
ENSG00000089876.12	583.526	0.0747338	0.0958694	0.779537	0.435663	0.603721	DHX32	protein_coding
ENSG00000089902.10	955.2	-0.0147174	0.0561142	-0.262276	0.793108	0.874693	RCOR1	protein_coding
ENSG00000089916.18	552.207	0.0880709	0.0583969	1.50814	0.131518	0.264768	GPATCH2L	protein_coding
ENSG00000090006.18	1733.13	-0.148027	0.138062	-1.07217	0.283643	0.453933	LTBP4	protein_coding
ENSG00000090013.11	8155.33	-0.197252	0.0958809	-2.05726	0.0396611	0.110146	BLVRB	protein_coding
ENSG00000090020.11	460.914	0.278395	0.0945558	2.94424	0.00323749	0.0159333	SLC9A1	protein_coding
ENSG00000090054.15	1244.46	0.113797	0.0551958	2.0617	0.039236	0.109304	SPTLC1	protein_coding
ENSG00000090060.18	5363.07	-0.0768631	0.0417804	-1.83969	0.0658135	0.159945	PAPOLA	protein_coding
ENSG00000090061.17	126.975	0.0140613	0.116242	0.120966	0.903718	0.944052	CCNK	protein_coding
ENSG00000090097.22	1228.62	0.230552	0.0790024	2.91829	0.00351958	0.0170172	PCBP4	protein_coding
ENSG00000090104.12	904.104	0.408032	0.170878	2.38786	0.0169469	0.05779	RGS1	protein_coding
ENSG00000090238.12	1826.71	-0.0696645	0.0737275	-0.944891	0.344714	0.516496	YPEL3	protein_coding
ENSG00000090263.16	1863.42	-0.00277732	0.0658124	-0.0422005	0.966339	0.981632	MRPS33	protein_coding
ENSG00000090266.13	2685.92	0.166595	0.0867094	1.92131	0.0546932	0.139753	NDUFB2	protein_coding
ENSG00000090273.14	6546.5	0.0989038	0.0759499	1.30222	0.19284	0.348475	NUDC	protein_coding
ENSG00000090316.16	1899.33	0.0232167	0.0480687	0.48299	0.629103	0.760196	MAEA	protein_coding
ENSG00000090339.9	2206.79	0.265953	0.131798	2.01788	0.0436042	0.118194	ICAM1	protein_coding
ENSG00000090372.15	2329.79	0.195571	0.0468891	4.17093	3.0336e-05	0.000387834	STRN4	protein_coding
ENSG00000090376.11	122.78	-0.264514	0.12887	-2.05257	0.0401144	0.111043	IRAK3	protein_coding
ENSG00000090382.7	9458.67	-0.154384	0.217479	-0.709882	0.477777	0.64087	LYZ	protein_coding
ENSG00000090402.8	7.2986	2.33713	0.496384	4.70831	2.49775e-06	5.11437e-05	SI	protein_coding
ENSG00000090432.7	1454.1	-0.0532352	0.0526132	-1.01182	0.311623	0.482441	MUL1	protein_coding
ENSG00000090447.12	420.544	0.19933	0.0619677	3.21668	0.00129682	0.00770511	TFAP4	protein_coding
ENSG00000090470.15	596.112	0.125412	0.0401997	3.11974	0.00181012	0.0100593	PDCD7	protein_coding
ENSG00000090487.11	4390.42	-0.0549991	0.0453445	-1.21292	0.225162	0.388123	SPG21	protein_coding
ENSG00000090512.12	3695.73	-0.95391	0.201949	-4.72353	2.31791e-06	4.80937e-05	FETUB	protein_coding
ENSG00000090520.11	2158.66	-0.0187355	0.0544867	-0.343855	0.730956	0.833695	DNAJB11	protein_coding
ENSG00000090530.10	162.435	0.288512	0.138097	2.0892	0.0366899	0.103955	P3H2	protein_coding
ENSG00000090534.20	845.117	-0.0459558	0.101046	-0.454799	0.649254	0.775317	THPO	protein_coding
ENSG00000090539.15	1758.64	-0.144263	0.12066	-1.19562	0.231844	0.395576	CHRD	protein_coding
ENSG00000090554.13	3.93045	0.0185432	0.125891	0.147296	0.882899	0.931109	FLT3LG	protein_coding
ENSG00000090565.17	1752.69	-0.0739082	0.0652677	-1.13239	0.257472	0.424784	RAB11FIP3	protein_coding
ENSG00000090581.10	3966.87	-0.385508	0.0652824	-5.90523	3.52148e-09	2.42323e-07	GNPTG	protein_coding
ENSG00000090612.22	677.607	-0.00888526	0.070333	-0.126331	0.89947	0.941528	ZNF268	protein_coding
ENSG00000090615.15	2654.86	0.172039	0.0458039	3.75599	0.000172656	0.00151608	GOLGA3	protein_coding
ENSG00000090621.15	4679.57	0.256824	0.0583537	4.40116	1.07671e-05	0.000167919	PABPC4	protein_coding
ENSG00000090659.18	175.214	0.535541	0.138127	3.87716	0.000105685	0.00103071	CD209	protein_coding
ENSG00000090661.12	3724.99	0.0345279	0.100876	0.342282	0.732138	0.834383	CERS4	protein_coding
ENSG00000090674.16	1114.94	-0.0860207	0.0602883	-1.42682	0.153631	0.29683	MCOLN1	protein_coding
ENSG00000090686.16	1323.09	-0.0174989	0.0446783	-0.391664	0.695306	0.808846	USP48	protein_coding
ENSG00000090776.6	1170.39	0.0627298	0.084853	0.739276	0.459739	0.625245	EFNB1	protein_coding
ENSG00000090857.14	600.181	0.0542286	0.0734606	0.738199	0.460393	0.625862	PDPR	protein_coding
ENSG00000090861.17	8045.06	-0.0332209	0.0632039	-0.525615	0.599156	0.738184	AARS1	protein_coding
ENSG00000090863.12	5007.81	0.0936666	0.0520447	1.79973	0.0719027	0.171014	GLG1	protein_coding
ENSG00000090889.12	534.507	0.51899	0.135288	3.8362	0.000124954	0.00117581	KIF4A	protein_coding
ENSG00000090905.19	1719.09	-0.310656	0.060733	-5.11511	3.1356e-07	9.49928e-06	TNRC6A	protein_coding
ENSG00000090924.15	705.494	0.33901	0.0884324	3.83355	0.000126307	0.00118661	PLEKHG2	protein_coding
ENSG00000090932.11	3.13874	1.65554	0.293623	5.63834	1.71697e-08	8.73505e-07	DLL3	protein_coding
ENSG00000090971.5	357.463	0.784897	0.1246	6.29932	2.98955e-10	3.10123e-08	NAT14	protein_coding
ENSG00000090975.13	1340.45	-0.44956	0.0918346	-4.89533	9.81428e-07	2.40957e-05	PITPNM2	protein_coding
ENSG00000090989.18	489.925	0.0605408	0.0515598	1.17419	0.24032	0.405353	EXOC1	protein_coding
ENSG00000091009.8	670.593	-0.0552861	0.0379222	-1.45788	0.144874	0.284412	RBM27	protein_coding
ENSG00000091010.6	2.75214	-0.11172	0.140508	-0.795115	0.426547	0.595536	POU4F3	protein_coding
ENSG00000091039.17	1182.8	0.0476837	0.072437	0.658278	0.510359	0.668481	OSBPL8	protein_coding
ENSG00000091073.19	597.792	0.254987	0.0625095	4.07918	4.51951e-05	0.00053157	DTX2	protein_coding
ENSG00000091106.19	61.876	0.201747	0.0787344	2.56237	0.010396	0.0395853	NLRC4	protein_coding
ENSG00000091127.14	552.147	0.292051	0.067319	4.33831	1.43583e-05	0.000212054	PUS7	protein_coding
ENSG00000091128.13	10.0494	0.281923	0.143334	1.96689	0.0491958	0.129391	LAMB4	protein_coding
ENSG00000091129.21	571.286	0.417466	0.259224	1.61045	0.1073	0.229239	NRCAM	protein_coding
ENSG00000091136.15	3520.25	0.362872	0.119133	3.04595	0.00231949	0.0122402	LAMB1	protein_coding
ENSG00000091137.14	11.5376	0.191196	0.116466	1.64165	0.100663	0.218877	SLC26A4	protein_coding
ENSG00000091138.13	88.6981	-0.872752	0.252671	-3.45411	0.000552122	0.00389393	SLC26A3	protein_coding
ENSG00000091140.14	3802.45	-0.13253	0.0668209	-1.98336	0.0473269	0.125633	DLD	protein_coding
ENSG00000091157.14	588.547	-0.208439	0.0586708	-3.5527	0.000381306	0.00290897	WDR7	protein_coding
ENSG00000091164.13	3227.54	-0.0449257	0.0536732	-0.837024	0.402579	0.572952	TXNL1	protein_coding
ENSG00000091181.20	3.04364	0.0105885	0.188156	0.0562749	0.955123	0.975051	IL5RA	protein_coding
ENSG00000091262.16	6354.36	-0.551215	0.0971184	-5.6757	1.38119e-08	7.28426e-07	ABCC6	protein_coding
ENSG00000091317.8	3358.49	-0.282453	0.0700932	-4.02968	5.58523e-05	0.000623513	CMTM6	protein_coding
ENSG00000091409.15	2989.75	0.0292207	0.0933467	0.313034	0.754255	0.849329	ITGA6	protein_coding
ENSG00000091428.18	868.273	-0.502701	0.102567	-4.90118	9.52625e-07	2.35896e-05	RAPGEF4	protein_coding
ENSG00000091436.17	1860.83	-0.200192	0.08179	-2.44763	0.0143798	0.0508376	MAP3K20	protein_coding
ENSG00000091482.8	55.4611	0.156062	0.253071	0.616672	0.537451	0.690683	SMPX	protein_coding
ENSG00000091483.7	11071.1	-0.431767	0.0834396	-5.1746	2.28396e-07	7.31207e-06	FH	protein_coding
ENSG00000091490.11	1736.66	0.7975	0.170473	4.67816	2.89461e-06	5.75655e-05	SEL1L3	protein_coding
ENSG00000091513.16	315375	-0.442254	0.137445	-3.21767	0.00129237	0.00768659	TF	protein_coding
ENSG00000091527.16	5720.21	0.0687848	0.0424917	1.61878	0.105494	0.226347	CDV3	protein_coding
ENSG00000091536.19	37.5494	-0.34942	0.13626	-2.56437	0.0103363	0.0394234	MYO15A	protein_coding
ENSG00000091542.9	3567.01	-0.1422	0.0593408	-2.39633	0.0165602	0.0567345	ALKBH5	protein_coding
ENSG00000091583.11	200606	-0.601757	0.136893	-4.3958	1.10363e-05	0.000171274	APOH	protein_coding
ENSG00000091592.16	480.327	-0.297451	0.125586	-2.3685	0.0178605	0.0601691	NLRP1	protein_coding
ENSG00000091622.16	37.7742	0.491956	0.184258	2.66992	0.00758683	0.031041	PITPNM3	protein_coding
ENSG00000091640.8	1790.91	-0.0813994	0.0769325	-1.05806	0.290027	0.460714	SPAG7	protein_coding
ENSG00000091651.9	157.165	0.606386	0.124868	4.85624	1.19639e-06	2.81334e-05	ORC6	protein_coding
ENSG00000091656.19	507.125	-0.0704164	0.116314	-0.605399	0.544914	0.696423	ZFHX4	protein_coding
ENSG00000091664.9	0.181845	-0.164202	0.698866	-0.234956	0.814243		SLC17A6	protein_coding
ENSG00000091704.10	4.63358	-0.392682	0.33344	-1.17767	0.238929	0.403838	CPA1	protein_coding
ENSG00000091732.17	816.074	0.0675787	0.0529796	1.27556	0.20211	0.360142	ZC3HC1	protein_coding
ENSG00000091831.24	400.127	-1.37414	0.195119	-7.04258	1.88714e-12	4.52704e-10	ESR1	protein_coding
ENSG00000091844.8	18.8475	0.209472	0.13799	1.51802	0.12901	0.26118	RGS17	protein_coding
ENSG00000091879.14	336.818	-0.0377794	0.115374	-0.327451	0.743327	0.842259	ANGPT2	protein_coding
ENSG00000091947.10	1814.56	0.362992	0.0704374	5.1534	2.55811e-07	8.04112e-06	TMEM101	protein_coding
ENSG00000091972.18	158.945	-0.161736	0.1139	-1.41998	0.155614	0.299556	CD200	protein_coding
ENSG00000091986.16	1500.11	-0.247745	0.204534	-1.21127	0.225793	0.388766	CCDC80	protein_coding
ENSG00000092009.10	7.72219	-0.652806	0.252892	-2.58136	0.00984119	0.0379328	CMA1	protein_coding
ENSG00000092010.15	9622.64	-0.0850941	0.0666405	-1.27691	0.201633	0.359513	PSME1	protein_coding
ENSG00000092020.10	345.868	0.160962	0.0503177	3.19891	0.00137949	0.00809049	PPP2R3C	protein_coding
ENSG00000092036.18	385.48	-0.0311748	0.0973423	-0.32026	0.748771	0.845689	HAUS4	protein_coding
ENSG00000092051.17	18.6739	-0.189167	0.138043	-1.37035	0.170579	0.319619	JPH4	protein_coding
ENSG00000092054.13	0.730542	0.45598	0.30114	1.51418	0.12998	0.262549	MYH7	protein_coding
ENSG00000092067.6	1.85692	0.331626	0.185096	1.79165	0.0731892	0.173358	CEBPE	protein_coding
ENSG00000092068.20	312.294	0.701419	0.138935	5.04856	4.45161e-07	1.26802e-05	SLC7A8	protein_coding
ENSG00000092094.11	967.926	-0.0891852	0.0482765	-1.84739	0.0646913	0.157829	OSGEP	protein_coding
ENSG00000092096.18	507.926	-1.68538	0.220628	-7.63903	2.18867e-14	1.06338e-11	SLC22A17	protein_coding
ENSG00000092098.17	12.3693	-0.251095	0.0948505	-2.64727	0.00811446	0.0327601	RNF31	protein_coding
ENSG00000092108.22	1706.81	-0.121032	0.0396364	-3.05356	0.00226146	0.0119963	SCFD1	protein_coding
ENSG00000092140.16	328.98	0.10113	0.06366	1.58859	0.112153	0.236725	G2E3	protein_coding
ENSG00000092148.13	4344.33	-0.202962	0.0644493	-3.14917	0.00163733	0.00928583	HECTD1	protein_coding
ENSG00000092199.18	11972	0.0116884	0.0321813	0.363204	0.716453	0.823626	HNRNPC	protein_coding
ENSG00000092200.12	40.0276	-0.0264459	0.11055	-0.239222	0.810934	0.885391	RPGRIP1	protein_coding
ENSG00000092201.10	2887.24	0.186601	0.0444634	4.19674	2.70782e-05	0.000354583	SUPT16H	protein_coding
ENSG00000092203.15	2103.29	0.0226323	0.0357789	0.632559	0.527022	0.682158	TOX4	protein_coding
ENSG00000092208.17	203.819	0.258297	0.0568998	4.5395	5.63868e-06	9.92775e-05	GEMIN2	protein_coding
ENSG00000092295.12	21.7575	0.102191	0.11486	0.889697	0.373628	0.545304	TGM1	protein_coding
ENSG00000092330.18	1450	0.024983	0.0423882	0.589385	0.555603	0.704455	TINF2	protein_coding
ENSG00000092345.14	0.856335	0.0260841	0.345915	0.0754061	0.939892	0.966146	DAZL	protein_coding
ENSG00000092377.15	12.7163	0.381082	0.36678	1.03899	0.298809	0.469209	TBL1Y	protein_coding
ENSG00000092421.17	747.01	0.697182	0.174685	3.99108	6.5774e-05	0.000708701	SEMA6A	protein_coding
ENSG00000092439.16	1495.88	-0.238121	0.0865161	-2.75233	0.00591724	0.0256087	TRPM7	protein_coding
ENSG00000092445.12	496.244	0.575285	0.172261	3.33961	0.000838955	0.00540385	TYRO3	protein_coding
ENSG00000092470.12	316.319	0.392284	0.117011	3.35254	0.000800738	0.00521015	WDR76	protein_coding
ENSG00000092529.25	113.162	-0.547997	0.150286	-3.64637	0.000265973	0.00216159	CAPN3	protein_coding
ENSG00000092531.10	281.291	0.00505968	0.0539687	0.0937522	0.925306	0.957976	SNAP23	protein_coding
ENSG00000092607.15	756.376	-0.649776	0.191299	-3.39666	0.000682137	0.0046104	TBX15	protein_coding
ENSG00000092621.13	3554.23	0.168396	0.159549	1.05545	0.29122	0.461612	PHGDH	protein_coding
ENSG00000092758.18	238.093	0.283013	0.197892	1.43014	0.152676	0.295564	COL9A3	protein_coding
ENSG00000092820.18	3872.41	0.0152643	0.0983656	0.155179	0.87668	0.927539	EZR	protein_coding
ENSG00000092841.19	17574.8	0.163564	0.0736217	2.22168	0.0263048	0.0807506	MYL6	protein_coding
ENSG00000092847.13	1213.68	0.239504	0.0577843	4.14479	3.40124e-05	0.000423549	AGO1	protein_coding
ENSG00000092850.12	4.85605	0.657994	0.193651	3.39783	0.000679217	0.00459344	TEKT2	protein_coding
ENSG00000092853.14	160.441	0.653258	0.13215	4.94331	7.68066e-07	1.98296e-05	CLSPN	protein_coding
ENSG00000092871.17	1150.59	0.0170054	0.089932	0.189091	0.850021	0.910711	RFFL	protein_coding
ENSG00000092929.12	441.264	0.982508	0.137086	7.1671	7.66046e-13	2.30107e-10	UNC13D	protein_coding
ENSG00000092931.11	757.725	-0.0815384	0.0611322	-1.33381	0.182268	0.334889	MFSD11	protein_coding
ENSG00000092964.18	1744.58	0.160354	0.097017	1.65285	0.098362	0.214929	DPYSL2	protein_coding
ENSG00000092969.12	161.12	0.977799	0.164232	5.95377	2.62034e-09	1.87405e-07	TGFB2	protein_coding
ENSG00000092978.11	448.209	0.149372	0.0570861	2.61661	0.0088808	0.0350925	GPATCH2	protein_coding
ENSG00000093000.19	1908.09	-0.0765329	0.0551739	-1.38712	0.165405	0.312739	NUP50	protein_coding
ENSG00000093009.11	293.188	0.633086	0.121332	5.21778	1.81076e-07	5.98001e-06	CDC45	protein_coding
ENSG00000093010.15	5966.05	-0.0998351	0.10182	-0.980505	0.326837	0.498532	COMT	protein_coding
ENSG00000093072.18	1493.88	-0.149511	0.119973	-1.2462	0.212691	0.37286	ADA2	protein_coding
ENSG00000093100.13	4.53771	-0.264861	0.163033	-1.62459	0.10425	0.224433	AC016026.1	lncRNA
ENSG00000093134.15	767.138	-0.122042	0.17768	-0.686864	0.492168	0.652797	VNN3	protein_coding
[truncated: 58,662 more rows]
