# Supplementary material for: RRP8, associated with immune infiltration, is a prospective therapeutic target in hepatocellular carcinoma
Source: J Cancer Res Clin Oncol. 2024 May 9;150(5):245. doi: 10.1007/s00432-024-05756-9 (PMC11082032; doi:10.1007/s00432-024-05756-9)
Supplement: Supplementary file 6 — Supplementary file6 (XLSX 55 KB) [file 432_2024_5756_MOESM6_ESM.xlsx]

## Sheet: Supplementary Table 5
Supplementary Table 5. Analysis of the enrichment of RRP8 with GO and KEGG
ONTOLOGY	ID	Description	Gene Ratio	Bg Ratio	p value	p.adjust	q value	gene ID	Count
BP	GO:0071466	cellular response to xenobiotic stimulus	26/621	168/18800	5.2932e-11	2.18398e-07	1.93676e-07	CYP26B1/DPEP1/KCNH2/NOS1/SOX10/SLC10A1/ALDH3A1/CYP2C9/CYP2C8/CYP1A2/REN/CRHBP/UCHL1/NAT2/AIM2/FBP1/ADIPOQ/CYP2A13/SULT1C4/CYP2A7/AS3MT/CERS1/UGT1A8/UGT1A10/GSTA2/CYP2A6	26
BP	GO:0001655	urogenital system development	32/621	352/18800	2.49341e-07	0.000273844	0.000242845	CYP26B1/ITGA3/PROM1/PAX2/LRP2/ESR1/BMP7/EYA1/NPHS2/BICC1/HOXC11/HOXD11/HOXD13/FOXJ1/LIN28A/RIDA/TFAP2A/FRAS1/GCNT3/REN/ADAMTS16/KIRREL3/HOXB13/NPHS1/SIX2/ADIPOQ/EPHB3/ROBO2/WNT7B/DCHS2/FOXD1/HOXB7	32
BP	GO:0007389	pattern specification process	38/621	463/18800	2.6538e-07	0.000273844	0.000242845	CYP26B1/PAX2/LRP2/DLL3/BMP7/EYA1/NKX3-2/RFX4/DLX2/BICC1/HOXC13/HOXC11/DAW1/HOXD11/HOXD13/FOXJ1/SIX3/MNS1/ASCL1/DLX1/DZIP1L/TDRD5/PITX2/SP8/CDX2/SIX2/HOXB9/DMRT2/PIFO/FOXG1/HES7/HOXC10/NKX2-5/ROBO2/NRG3/WNT7B/FOXD1/HOXB7	38
BP	GO:0003002	regionalization	32/621	354/18800	2.83318e-07	0.000273844	0.000242845	CYP26B1/PAX2/LRP2/DLL3/RFX4/DLX2/HOXC13/HOXC11/HOXD11/HOXD13/FOXJ1/SIX3/MNS1/ASCL1/DLX1/DZIP1L/TDRD5/PITX2/SP8/CDX2/SIX2/HOXB9/DMRT2/PIFO/FOXG1/HES7/HOXC10/NKX2-5/ROBO2/WNT7B/FOXD1/HOXB7	32
BP	GO:0009410	response to xenobiotic stimulus	35/621	411/18800	3.31851e-07	0.000273844	0.000242845	CYP26B1/ITGA3/DPEP1/CPS1/KCNH2/NOS1/SOX10/SLC10A1/CA9/ALDH3A1/ARG1/CYP2C9/CYP2C8/CYP1A2/REN/CRHBP/UCHL1/NAT2/SST/GIP/AIM2/FBP1/PCSK1/ADIPOQ/GRIN2A/CYP2A13/SULT1C4/CYP2A7/AS3MT/CERS1/UGT1A8/UGT1A10/GSTA2/CYP2A6/SRD5A2	35
BP	GO:0001822	kidney development	28/621	303/18800	1.01371e-06	0.000697095	0.000618186	CYP26B1/ITGA3/PROM1/PAX2/LRP2/BMP7/EYA1/NPHS2/BICC1/HOXC11/HOXD11/FOXJ1/LIN28A/RIDA/TFAP2A/FRAS1/GCNT3/REN/ADAMTS16/KIRREL3/NPHS1/SIX2/ADIPOQ/ROBO2/WNT7B/DCHS2/FOXD1/HOXB7	28
BP	GO:0010817	regulation of hormone levels	38/621	496/18800	1.45118e-06	0.000855365	0.00075854	CFTR/CYP26B1/AFP/OPRK1/ESR1/CHGA/IL4I1/GCK/GHRH/INHA/CHST8/SNAP25/CYP2C9/CYP2C8/DUOX2/CYP1A2/REN/ABCA12/CORIN/CRHBP/ADCY8/GIP/ADORA1/SLC30A8/TRPV6/SYT9/PCSK1/RIMS2/ADIPOQ/MAFA/EFNA5/RFX6/ADH7/UGT2B17/HSD3B1/UGT1A8/FOXD1/SRD5A2	38
BP	GO:0072001	renal system development	28/621	312/18800	1.80904e-06	0.00093301	0.000827396	CYP26B1/ITGA3/PROM1/PAX2/LRP2/BMP7/EYA1/NPHS2/BICC1/HOXC11/HOXD11/FOXJ1/LIN28A/RIDA/TFAP2A/FRAS1/GCNT3/REN/ADAMTS16/KIRREL3/NPHS1/SIX2/ADIPOQ/ROBO2/WNT7B/DCHS2/FOXD1/HOXB7	28
BP	GO:0006805	xenobiotic metabolic process	15/621	108/18800	2.62676e-06	0.00120422	0.00106791	CYP26B1/NOS1/ALDH3A1/CYP2C9/CYP2C8/CYP1A2/NAT2/CYP2A13/SULT1C4/CYP2A7/AS3MT/UGT1A8/UGT1A10/GSTA2/CYP2A6	15
BP	GO:0019233	sensory perception of pain	14/621	99/18800	4.54474e-06	0.00187516	0.0016629	OPRK1/CHRNA4/CALCA/IAPP/SCN1A/GRM1/UCHL1/GIP/TAFA4/ADORA1/NPY1R/SMR3B/ALOXE3/GRIN2A	14
BP	GO:0072006	nephron development	17/621	145/18800	6.164e-06	0.0022992	0.00203893	ITGA3/PROM1/PAX2/BMP7/EYA1/NPHS2/HOXD11/FOXJ1/ADAMTS16/KIRREL3/NPHS1/SIX2/ADIPOQ/WNT7B/DCHS2/FOXD1/HOXB7	17
BP	GO:0007188	adenylate cyclase-modulating G protein-coupled receptor signaling pathway	23/621	244/18800	6.68695e-06	0.0022992	0.00203893	CALCR/SCTR/OPRK1/CHGA/APLP1/CALCA/GLP1R/GHRH/IAPP/GRM1/ADGRF1/ADCY8/GIP/ADORA1/NPY1R/CHRM1/GRM5/DRD5/ADORA2B/RIMS2/CCR3/AVPR1B/GRM3	23
BP	GO:0009954	proximal/distal pattern formation	8/621	34/18800	1.14992e-05	0.00332322	0.00294704	CYP26B1/DLX2/HOXC11/SIX3/DLX1/SP8/HOXB9/HOXC10	8
BP	GO:0050905	neuromuscular process	17/621	152/18800	1.16238e-05	0.00332322	0.00294704	USH1C/TNNT1/COMP/ASCL1/STAC2/SCN1A/NKX6-2/PCDH15/GRID2/UCHL1/IGDCC3/NRXN1/HOXC10/GPR88/GRIN2A/HMX3/NEFL	17
BP	GO:0007586	digestion	16/621	137/18800	1.20815e-05	0.00332322	0.00294704	OPRK1/SI/SLC5A1/HAMP/CCKBR/CLPS/GCNT3/CYP39A1/SST/TFF2/CHRM1/CCK/CLPSL2/CLPSL1/PRSS1/PRSS2	16
BP	GO:0098657	import into cell	22/621	238/18800	1.43805e-05	0.00367783	0.00326151	CALCR/KCNH2/SLC9A3/ATP12A/LRP2/NOS1/SLC5A1/SLC1A5/SLC22A2/KCNJ13/STEAP4/SNAP25/ATP1A4/HCN4/GRM1/SLC6A20/TRPV6/WNK2/SCNN1G/KCNJ4/SLC22A1/SLC6A14	22
BP	GO:0071377	cellular response to glucagon stimulus	5/621	11/18800	1.51535e-05	0.00367783	0.00326151	CPS1/GLP1R/ARG1/PCK1/ADCY8	5
BP	GO:0023061	signal release	33/621	451/18800	1.8411e-05	0.00422022	0.0037425	CFTR/FGF20/OPRK1/CHGA/CHRNA4/GCK/KMO/GHRH/INHA/PRKCG/SNAP25/REN/ABCA12/CRHBP/SYT8/ADCY8/GIP/ADORA1/CADPS/SLC30A8/TRPV6/NLGN1/ADORA2B/SYT9/RIMS2/NRXN1/ADIPOQ/MAFA/EFNA5/RFX6/P2RY4/SYT3/FOXD1	33
BP	GO:0032094	response to food	8/621	37/18800	2.24053e-05	0.00464404	0.00411835	CPS1/GHRH/PRKCG/CLPS/G6PD/GAST/CLPSL2/CLPSL1	8
BP	GO:0030900	forebrain development	29/621	376/18800	2.25111e-05	0.00464404	0.00411835	PITX1/LRP2/APLP1/RFX4/DLX2/GHRH/NEUROG3/SIX3/ASCL1/DLX1/KIRREL3/LHX8/PITX2/AVPR1A/MFSD2A/NR0B1/CDK5R2/PCSK1/FOXG1/NHLH2/SOX2/EPHB3/ROBO2/NRG3/WNT7B/HSD3B1/NEFL/SRD5A2/SSTR3	29
BP	GO:0019373	epoxygenase P450 pathway	6/621	19/18800	2.38146e-05	0.00467901	0.00414936	CYP2C9/CYP2C8/CYP1A2/CYP2A13/CYP2A7/CYP2A6	6
BP	GO:0001656	metanephros development	12/621	89/18800	3.53128e-05	0.00662275	0.00587307	PAX2/BMP7/EYA1/NPHS2/HOXC11/FOXJ1/FRAS1/SIX2/ADIPOQ/ROBO2/WNT7B/FOXD1	12
BP	GO:0031644	regulation of nervous system process	15/621	138/18800	5.25176e-05	0.00907213	0.00804519	CACNG4/OPRK1/SOX10/GRM1/TAFA4/ADORA1/AVPR1A/NLGN1/SMR3B/NPTX1/CHRNA7/RIMS2/NRXN1/DLGAP2/ZNF488	15
BP	GO:0098739	import across plasma membrane	18/621	188/18800	5.37155e-05	0.00907213	0.00804519	CALCR/KCNH2/SLC9A3/ATP12A/LRP2/SLC5A1/SLC1A5/SLC22A2/KCNJ13/ATP1A4/HCN4/GRM1/SLC6A20/TRPV6/WNK2/SCNN1G/KCNJ4/SLC6A14	18
BP	GO:0060993	kidney morphogenesis	12/621	93/18800	5.49693e-05	0.00907213	0.00804519	PAX2/BMP7/EYA1/HOXD11/FOXJ1/FRAS1/GCNT3/ADAMTS16/SIX2/WNT7B/FOXD1/HOXB7	12
BP	GO:1901654	response to ketone	18/621	190/18800	6.16972e-05	0.00948318	0.00840971	CFTR/CPS1/SOX10/CA9/UCP1/ARG1/PCK1/HOXD13/ADCY8/HOXB13/AVPR1A/P2RY6/EFNA5/P2RY4/TAT/HSD3B1/NEFL/SRD5A2	18
BP	GO:0072073	kidney epithelium development	15/621	140/18800	6.20567e-05	0.00948318	0.00840971	PROM1/PAX2/BMP7/EYA1/NPHS2/HOXD11/FOXJ1/ADAMTS16/NPHS1/SIX2/ADIPOQ/ROBO2/WNT7B/FOXD1/HOXB7	15
BP	GO:0072009	nephron epithelium development	13/621	111/18800	7.5925e-05	0.0111881	0.00992163	PROM1/PAX2/EYA1/NPHS2/HOXD11/FOXJ1/ADAMTS16/NPHS1/SIX2/ADIPOQ/WNT7B/FOXD1/HOXB7	13
BP	GO:0060078	regulation of postsynaptic membrane potential	14/621	131/18800	0.000111196	0.0149602	0.0132667	SEZ6/CHRNA4/GABRA4/GABRA2/GRID2/GRM1/ADORA1/CHRM1/GRM5/NLGN1/CHRNA7/RIMS2/NRXN1/GRIN2A	14
BP	GO:0001763	morphogenesis of a branching structure	18/621	199/18800	0.000112098	0.0149602	0.0132667	PAX2/ESR1/SOX10/BMP7/LAMA1/EYA1/DLX2/BCL11A/HOXD11/HOXD13/GCM1/EGF/ADAMTS16/HOXB13/SEMA3E/SIX2/FOXD1/HOXB7	18
BP	GO:0015837	amine transport	12/621	100/18800	0.000112401	0.0149602	0.0132667	FGF20/OPRK1/CHGA/CHRNA4/SLC22A2/KMO/SYT8/ADORA1/AVPR1A/SYT9/AVPR1B/SYT3	12
BP	GO:0008217	regulation of blood pressure	17/621	183/18800	0.000124672	0.0160749	0.0142553	UTS2/NOS1/CHGA/BRS3/CALCA/GLP1R/REN/CORIN/ADAMTS16/ADORA1/NPY1R/AVPR1A/KLK2/DRD5/TACR3/ADIPOQ/AVPR1B	17
BP	GO:0010232	vascular transport	11/621	87/18800	0.000134314	0.0162994	0.0144544	LRP2/SLC5A1/SLC1A5/SLC22A2/ATP1A4/SLC22A8/SLC6A20/AVPR1A/MFSD2A/SLC22A1/AVPR1B	11
BP	GO:0150104	transport across blood-brain barrier	11/621	87/18800	0.000134314	0.0162994	0.0144544	LRP2/SLC5A1/SLC1A5/SLC22A2/ATP1A4/SLC22A8/SLC6A20/AVPR1A/MFSD2A/SLC22A1/AVPR1B	11
BP	GO:0007200	phospholipase C-activating G protein-coupled receptor signaling pathway	12/621	104/18800	0.000164117	0.0193471	0.017157	ACTN2/OPRK1/ESR1/CHGA/CCKBR/CALCA/GRM1/CHRM1/GRM5/DRD5/P2RY6/P2RY4	12
BP	GO:0046879	hormone secretion	22/621	281/18800	0.000173375	0.0198707	0.0176214	CFTR/OPRK1/CHGA/GCK/GHRH/INHA/SNAP25/REN/ABCA12/CRHBP/ADCY8/GIP/ADORA1/SLC30A8/TRPV6/SYT9/RIMS2/ADIPOQ/MAFA/EFNA5/RFX6/FOXD1	22
BP	GO:0050885	neuromuscular process controlling balance	8/621	49/18800	0.000184676	0.0205938	0.0182627	USH1C/NKX6-2/PCDH15/IGDCC3/NRXN1/GPR88/HMX3/NEFL	8
BP	GO:0090596	sensory organ morphogenesis	21/621	266/18800	0.000215669	0.0227789	0.0202004	CYP26B1/USH1C/PROM1/PAX2/MYO3A/BMP7/EYA1/NKX3-2/MFAP2/HOXC13/TFAP2A/SIX3/COL2A1/PITX2/MFSD2A/SIX2/FOXG1/FZD2/HMX3/HMX2/CLRN2	21
BP	GO:0042471	ear morphogenesis	13/621	123/18800	0.000216505	0.0227789	0.0202004	USH1C/PAX2/MYO3A/EYA1/NKX3-2/TFAP2A/COL2A1/SIX2/FOXG1/FZD2/HMX3/HMX2/CLRN2	13
BP	GO:0051952	regulation of amine transport	11/621	92/18800	0.000222198	0.0227789	0.0202004	FGF20/OPRK1/CHGA/CHRNA4/KMO/SYT8/ADORA1/AVPR1A/SYT9/AVPR1B/SYT3	11
BP	GO:0050890	cognition	23/621	306/18800	0.000226353	0.0227789	0.0202004	ITGA3/OPRK1/CHRNA4/PAK5/GLP1R/PRKCG/PPP1R1B/SNAP25/CRHBP/ADGRF1/ADCY8/GIP/LHX8/ADORA1/MFSD2A/CHRM1/GRM5/DRD5/TTC36/CHRNA7/NRXN1/GPR88/GRIN2A	23
BP	GO:0007218	neuropeptide signaling pathway	12/621	108/18800	0.000234937	0.0229508	0.0203528	OPRK1/SORCS1/CALCA/NTS/GPR84/NXPH2/NPY1R/ECEL1/RXFP4/NXPH4/SSTR3/NPBWR1	12
BP	GO:0006814	sodium ion transport	20/621	249/18800	0.000241081	0.0229508	0.0203528	SLC9A3/SLC6A15/ATP12A/SLC13A1/NKAIN1/NOS1/SLC5A1/SLC10A1/ATP1A4/HCN4/SCN1A/SLC34A2/SLC6A20/WNK2/SLC38A8/SCNN1G/SLC6A19/NKX2-5/SLC28A3/SLC6A14	20
BP	GO:0015872	dopamine transport	8/621	51/18800	0.000246075	0.0229508	0.0203528	FGF20/OPRK1/CHRNA4/SLC22A2/SYT8/SYT9/SLC22A1/SYT3	8
BP	GO:0014072	response to isoquinoline alkaloid	6/621	28/18800	0.000256639	0.0229508	0.0203528	OPRK1/PRKCG/PPP1R1B/ADCY8/TACR3/PCSK1	6
BP	GO:0043278	response to morphine	6/621	28/18800	0.000256639	0.0229508	0.0203528	OPRK1/PRKCG/PPP1R1B/ADCY8/TACR3/PCSK1	6
BP	GO:0055123	digestive system development	14/621	142/18800	0.000261437	0.0229508	0.0203528	CPS1/CLDN18/SOX10/NKX3-2/CCKBR/SFRP5/SPDEF/HOXD13/ASCL1/GIP/CDX2/SIX2/EPHB3/PERCC1	14
BP	GO:0009914	hormone transport	22/621	290/18800	0.000270377	0.0232412	0.0206103	CFTR/OPRK1/CHGA/GCK/GHRH/INHA/SNAP25/REN/ABCA12/CRHBP/ADCY8/GIP/ADORA1/SLC30A8/TRPV6/SYT9/RIMS2/ADIPOQ/MAFA/EFNA5/RFX6/FOXD1	22
BP	GO:0010038	response to metal ion	25/621	351/18800	0.000281172	0.0236758	0.0209958	DPEP1/CPS1/HAMP/ARG1/MT1G/TFAP2A/ASCL1/CYP1A2/CRHBP/SYT8/ADCY8/G6PD/TERT/SLC30A8/TRPV6/FBP1/MT1B/NLGN1/SYT9/NPTX1/PCSK1/MT1X/TAT/MT1H/SYT3	25
BP	GO:0048706	embryonic skeletal system development	13/621	127/18800	0.0002974	0.0245307	0.0217539	BMP7/EYA1/NKX3-2/DLX2/HOXC11/TFAP2A/COL2A1/DLX1/SIX2/HOXB9/DMRT2/ALX1/HOXB7	13
BP	GO:0097305	response to alcohol	19/621	235/18800	0.000314731	0.0245307	0.0217539	CFTR/CLDN18/OPRK1/SLC10A1/HAMP/UCP1/CRHBP/ADCY8/G6PD/AVPR1A/IL13/P2RY6/ADIPOQ/GRIN2A/EFNA5/P2RY4/ADH7/HSD3B1/NEFL	19
BP	GO:0010043	response to zinc ion	8/621	53/18800	0.000323251	0.0245307	0.0217539	CPS1/HAMP/ARG1/MT1G/SLC30A8/MT1B/MT1X/MT1H	8
BP	GO:2001225	regulation of chloride transport	4/621	11/18800	0.000323259	0.0245307	0.0217539	CFTR/PRKG2/GRM5/ANO9	4
BP	GO:0006865	amino acid transport	14/621	145/18800	0.000324643	0.0245307	0.0217539	SLC6A15/SLC1A5/SLC22A2/KMO/SLC7A10/GRM1/ADORA1/SLC6A20/AVPR1A/SLC38A8/SLC6A19/SLC66A1L/AVPR1B/SLC6A14	14
BP	GO:0048562	embryonic organ morphogenesis	22/621	294/18800	0.000326997	0.0245307	0.0217539	USH1C/PAX2/MYO3A/BMP7/EYA1/NKX3-2/DLX2/MFAP2/HOXC11/TFAP2A/SIX3/COL2A1/SIX2/HOXB9/FOXG1/ALX1/FZD2/NKX2-5/HMX3/HMX2/CLRN2/HOXB7	22
BP	GO:0021983	pituitary gland development	7/621	41/18800	0.000350789	0.0253922	0.0225179	PITX1/GHRH/SIX3/PITX2/NR0B1/PCSK1/SOX2	7
BP	GO:1902742	apoptotic process involved in development	7/621	41/18800	0.000350789	0.0253922	0.0225179	PAX2/BMP7/SIX3/NKX2-5/ROBO2/XKR4/XKR5	7
BP	GO:0048565	digestive tract development	13/621	130/18800	0.000373844	0.0265945	0.023584	CPS1/CLDN18/SOX10/NKX3-2/CCKBR/SFRP5/SPDEF/HOXD13/ASCL1/CDX2/SIX2/EPHB3/PERCC1	13
BP	GO:0045109	intermediate filament organization	9/621	68/18800	0.000382595	0.0267557	0.023727	NEFM/KRT80/KRT78/KRT4/KRT19/KRT2/KRT79/KRT40/NEFL	9
BP	GO:0015844	monoamine transport	10/621	83/18800	0.000399576	0.0274775	0.0243671	FGF20/OPRK1/NOS1/CHGA/CHRNA4/SLC22A2/SYT8/SYT9/SLC22A1/SYT3	10
BP	GO:0001823	mesonephros development	11/621	99/18800	0.000423329	0.0286337	0.0253924	PAX2/BMP7/EYA1/HOXD11/FOXJ1/REN/ADAMTS16/SIX2/ROBO2/FOXD1/HOXB7	11
BP	GO:0035270	endocrine system development	13/621	132/18800	0.000433596	0.0287142	0.0254638	PITX1/GHRH/NEUROG3/SIX3/ASCL1/NKX6-2/GIP/PITX2/NR0B1/PCSK1/SOX2/NKX2-5/RFX6	13
BP	GO:0061138	morphogenesis of a branching epithelium	16/621	185/18800	0.000438438	0.0287142	0.0254638	PAX2/ESR1/SOX10/BMP7/LAMA1/EYA1/HOXD11/HOXD13/GCM1/EGF/ADAMTS16/HOXB13/SEMA3E/SIX2/FOXD1/HOXB7	16
BP	GO:0060442	branching involved in prostate gland morphogenesis	4/621	12/18800	0.000472252	0.0301682	0.0267532	ESR1/BMP7/HOXD13/HOXB13	4
BP	GO:0050886	endocrine process	10/621	85/18800	0.000484653	0.0301682	0.0267532	OPRK1/INHA/REN/CORIN/CRHBP/TRPV6/AVPR1A/DRD5/AVPR1B/FOXD1	10
BP	GO:0048568	embryonic organ development	29/621	449/18800	0.000486887	0.0301682	0.0267532	USH1C/PAX2/MYO3A/BMP7/EYA1/NKX3-2/DLX2/MFAP2/TBX4/HOXC11/TFAP2A/GCM1/SIX3/COL2A1/PITX2/CDX2/SIX2/HOXB9/KRT19/PIFO/FOXG1/ALX1/FZD2/NKX2-5/WNT7B/HMX3/HMX2/CLRN2/HOXB7	29
BP	GO:0003018	vascular process in circulatory system	20/621	263/18800	0.000489886	0.0301682	0.0267532	CPS1/UTS2/LRP2/NOS1/SLC5A1/SLC1A5/COMP/CALCA/SLC22A2/ATP1A4/SLC22A8/ADORA1/SLC6A20/AVPR1A/MFSD2A/DRD5/ADORA2B/SLC22A1/KEL/AVPR1B	20
BP	GO:0033762	response to glucagon	5/621	21/18800	0.000507163	0.0303269	0.026894	CPS1/GLP1R/ARG1/PCK1/ADCY8	5
BP	GO:1900118	negative regulation of execution phase of apoptosis	5/621	21/18800	0.000507163	0.0303269	0.026894	CIDEA/MTRNR2L9/MTRNR2L12/MTRNR2L11/MTRNR2L6	5
BP	GO:0007409	axonogenesis	28/621	430/18800	0.000532997	0.0305674	0.0271073	LAMC2/PAX2/PAK3/EPHA6/BMP7/LAMA1/APLP1/EVX1/RND2/NKX2-8/UCHL1/CHODL/DPYSL5/ISL2/ACTBL2/SEMA3E/NPTX1/CDK5R2/FOXG1/SLITRK1/NRXN1/EPHB3/EFNA5/ROBO2/CCK/KEL/FOXD1/NEFL	28
BP	GO:0098659	inorganic cation import across plasma membrane	12/621	118/18800	0.000533411	0.0305674	0.0271073	CALCR/KCNH2/SLC9A3/ATP12A/SLC5A1/KCNJ13/ATP1A4/HCN4/TRPV6/WNK2/SCNN1G/KCNJ4	12
BP	GO:0099587	inorganic ion import across plasma membrane	12/621	118/18800	0.000533411	0.0305674	0.0271073	CALCR/KCNH2/SLC9A3/ATP12A/SLC5A1/KCNJ13/ATP1A4/HCN4/TRPV6/WNK2/SCNN1G/KCNJ4	12
BP	GO:0048732	gland development	28/621	431/18800	0.000552726	0.0309452	0.0274422	CPS1/PITX1/ESR1/SOX10/BMP7/LAMA1/FA2H/HAMP/CCKBR/ARG1/GHRH/PCK1/HOXD13/NKX2-8/SIX3/EGF/ASCL1/HOXB13/PITX2/NR0B1/HOXB9/PRL/PCSK1/SOX2/EPHB3/NKX2-5/NRG3/WNT7B	28
BP	GO:0009749	response to glucose	16/621	189/18800	0.000555003	0.0309452	0.0274422	CFTR/PAX2/OPRK1/GCK/PCK1/LIN28A/ABCA12/ADCY8/GIP/SLC30A8/NPTX1/PCSK1/ADIPOQ/MAFA/EFNA5/RFX6	16
BP	GO:0045165	cell fate commitment	20/621	266/18800	0.000565664	0.031119	0.0275964	CYP26B1/PITX1/PAX2/EYA1/DLX2/TBX4/SPDEF/GCM1/ASCL1/DLX1/NKX6-2/ISL2/NKX6-3/SIX2/FOXG1/HOXC10/SOX2/NKX2-5/MYT1L/WNT7B	20
BP	GO:0045665	negative regulation of neuron differentiation	9/621	72/18800	0.000587961	0.031473	0.0279103	BMP7/DLX2/SIX3/ASCL1/DLX1/ISL2/FOXG1/SOX2/ZNF536	9
BP	GO:0051937	catecholamine transport	9/621	72/18800	0.000587961	0.031473	0.0279103	FGF20/OPRK1/CHGA/CHRNA4/SLC22A2/SYT8/SYT9/SLC22A1/SYT3	9
BP	GO:0042472	inner ear morphogenesis	11/621	103/18800	0.000594981	0.031473	0.0279103	USH1C/PAX2/MYO3A/EYA1/TFAP2A/COL2A1/FOXG1/FZD2/HMX3/HMX2/CLRN2	11
BP	GO:0019369	arachidonic acid metabolic process	8/621	58/18800	0.000605011	0.0315984	0.0280215	CYP2C9/CYP2C8/CYP1A2/PLA2G2F/ALOXE3/CYP2A13/CYP2A7/CYP2A6	8
BP	GO:0010469	regulation of signaling receptor activity	15/621	173/18800	0.000637737	0.0318751	0.0282669	CALCR/CACNG4/EGF/CRHBP/LYPD1/TAFA4/ADORA1/NLGN1/NPTX1/ADH7/DLGAP2/MTRNR2L9/MTRNR2L12/MTRNR2L11/MTRNR2L6	15
BP	GO:0060972	left/right pattern formation	5/621	22/18800	0.00063863	0.0318751	0.0282669	FOXJ1/MNS1/PITX2/PIFO/NKX2-5	5
BP	GO:0009991	response to extracellular stimulus	30/621	479/18800	0.00064884	0.0318751	0.0282669	CYP26B1/CYP24A1/CPS1/PAX2/SCTR/SLC10A1/BMP7/HAMP/UCP1/ARG1/GHRH/PCK1/PRKCG/CLPS/ASCL1/SST/GIP/G6PD/AVPR1A/MFSD2A/ADORA2B/PRL/SLC6A19/PCSK1/ADIPOQ/GAST/CLPSL2/CLPSL1/SRD5A2/SSTR3	30
BP	GO:0045664	regulation of neuron differentiation	16/621	192/18800	0.000658991	0.0318751	0.0282669	FGF20/BMP7/EYA1/DLX2/BCL11A/NEUROG3/LIN28A/SIX3/ASCL1/DLX1/ISL2/NLGN1/FOXG1/SOX2/NKX2-5/ZNF536	16
BP	GO:0042445	hormone metabolic process	18/621	230/18800	0.000659209	0.0318751	0.0282669	CYP26B1/AFP/ESR1/IL4I1/CHST8/CYP2C9/CYP2C8/DUOX2/CYP1A2/REN/CORIN/SLC30A8/PCSK1/ADH7/UGT2B17/HSD3B1/UGT1A8/SRD5A2	18
BP	GO:0032536	regulation of cell projection size	4/621	13/18800	0.000664387	0.0318751	0.0282669	USH1C/WNT7B/KEL/NEFL	4
BP	GO:0072310	glomerular epithelial cell development	4/621	13/18800	0.000664387	0.0318751	0.0282669	NPHS2/FOXJ1/NPHS1/ADIPOQ	4
BP	GO:0051962	positive regulation of nervous system development	20/621	270/18800	0.000682364	0.03232	0.0286615	PAK3/LRP2/SOX10/RND2/ASCL1/NKX6-2/GRID2/CHODL/GRM5/NLGN1/LINGO2/LRRN1/FOXG1/SLITRK1/NRXN1/EPHB3/EFNA5/ROBO2/ZNF488/NEFL	20
BP	GO:0046883	regulation of hormone secretion	18/621	231/18800	0.000693518	0.03232	0.0286615	CFTR/OPRK1/CHGA/GCK/GHRH/INHA/SNAP25/REN/ABCA12/CRHBP/ADCY8/GIP/ADORA1/SLC30A8/SYT9/ADIPOQ/EFNA5/RFX6	18
BP	GO:0009746	response to hexose	16/621	193/18800	0.00069716	0.03232	0.0286615	CFTR/PAX2/OPRK1/GCK/PCK1/LIN28A/ABCA12/ADCY8/GIP/SLC30A8/NPTX1/PCSK1/ADIPOQ/MAFA/EFNA5/RFX6	16
BP	GO:0034764	positive regulation of transmembrane transport	17/621	213/18800	0.000739627	0.0339078	0.0300695	CFTR/CALCR/KCNH2/CACNG4/ACTN2/OPRK1/NOS1/PLP1/STAC2/GIP/G6PD/LRRC38/TERT/WNK2/IL13/P2RY6/ADIPOQ	17
BP	GO:0051960	regulation of nervous system development	28/621	440/18800	0.000761211	0.0343766	0.0304853	PAK3/LRP2/DLL3/SOX10/BMP7/RND2/DLX2/LIN28A/ASCL1/DLX1/NKX6-2/GRID2/CHODL/PRTG/GRM5/NLGN1/SEMA3E/LINGO2/LRRN1/FOXG1/SLITRK1/HES7/NRXN1/EPHB3/EFNA5/ROBO2/ZNF488/NEFL	28
BP	GO:0043270	positive regulation of ion transport	20/621	273/18800	0.000783025	0.0343766	0.0304853	CFTR/CALCR/KCNH2/CACNG4/ACTN2/OPRK1/NOS1/KMO/PLP1/STAC2/G6PD/LRRC38/ADORA1/WNK2/AVPR1A/CHRM1/IL13/P2RY6/NKX2-5/AVPR1B	20
BP	GO:0072311	glomerular epithelial cell differentiation	5/621	23/18800	0.000794041	0.0343766	0.0304853	PROM1/NPHS2/FOXJ1/NPHS1/ADIPOQ	5
BP	GO:0021536	diencephalon development	9/621	75/18800	0.000794951	0.0343766	0.0304853	PITX1/GHRH/SIX3/PITX2/NR0B1/PCSK1/NHLH2/SOX2/SRD5A2	9
BP	GO:0035725	sodium ion transmembrane transport	15/621	177/18800	0.000808175	0.0343766	0.0304853	SLC9A3/SLC6A15/ATP12A/NOS1/SLC5A1/ATP1A4/HCN4/SCN1A/SLC34A2/SLC6A20/WNK2/SCNN1G/SLC6A19/SLC28A3/SLC6A14	15
BP	GO:0048736	appendage development	15/621	177/18800	0.000808175	0.0343766	0.0304853	CYP26B1/PITX1/BMP7/RSPO4/COMP/TBX4/HOXC13/HOXC11/HOXD13/TFAP2A/FRAS1/COL2A1/PITX2/SP8/HOXC10	15
BP	GO:0060173	limb development	15/621	177/18800	0.000808175	0.0343766	0.0304853	CYP26B1/PITX1/BMP7/RSPO4/COMP/TBX4/HOXC13/HOXC11/HOXD13/TFAP2A/FRAS1/COL2A1/PITX2/SP8/HOXC10	15
BP	GO:0030324	lung development	15/621	179/18800	0.000906955	0.0380682	0.033759	ITGA3/LAMA1/ITGB6/ARG1/TBX4/SPDEF/FOXJ1/RIDA/NKX2-8/ASCL1/CYP1A2/ABCA12/IL13/WNT7B/MMP12	15
BP	GO:0006665	sphingolipid metabolic process	14/621	161/18800	0.000928536	0.0380682	0.033759	FA2H/ITGB8/GAL3ST1/ALDH3B2/ABCA12/B3GALT2/SGPP2/HACD1/FUT9/SPHK1/ALOXE3/SPTSSB/CERS1/GBA3	14
BP	GO:0031667	response to nutrient levels	28/621	446/18800	0.000935786	0.0380682	0.033759	CYP26B1/CYP24A1/CPS1/PAX2/SCTR/SLC10A1/BMP7/HAMP/UCP1/ARG1/GHRH/PCK1/PRKCG/CLPS/ASCL1/SST/GIP/G6PD/MFSD2A/PRL/SLC6A19/PCSK1/ADIPOQ/GAST/CLPSL2/CLPSL1/SRD5A2/SSTR3	28
BP	GO:0015849	organic acid transport	22/621	318/18800	0.000937874	0.0380682	0.033759	SLC6A15/LRP2/SLC10A1/SLC1A5/SLC22A2/RBP2/KMO/SLC7A10/PMP2/GRM1/PLA2G2F/ADORA1/SLC6A20/AVPR1A/SLC38A8/MFSD2A/FABP6/SLC6A19/SLC66A1L/PLA2G2A/AVPR1B/SLC6A14	22
BP	GO:0035850	epithelial cell differentiation involved in kidney development	7/621	48/18800	0.000941095	0.0380682	0.033759	PROM1/PAX2/NPHS2/FOXJ1/NPHS1/SIX2/ADIPOQ	7
BP	GO:0034284	response to monosaccharide	16/621	200/18800	0.00102099	0.0392466	0.034804	CFTR/PAX2/OPRK1/GCK/PCK1/LIN28A/ABCA12/ADCY8/GIP/SLC30A8/NPTX1/PCSK1/ADIPOQ/MAFA/EFNA5/RFX6	16
BP	GO:0098742	cell-cell adhesion via plasma-membrane adhesion molecules	20/621	279/18800	0.00102324	0.0392466	0.034804	CDH10/CLDN18/CDH17/PCDHA6/CEACAM6/CDH9/CLDN10/KIRREL3/PCDH15/GRID2/CDH16/NLGN1/SLITRK1/ADIPOQ/EFNA5/CLDN6/ROBO2/DCHS2/PCDHA2/PCDHA3	20
BP	GO:0030148	sphingolipid biosynthetic process	11/621	110/18800	0.00103391	0.0392466	0.034804	FA2H/GAL3ST1/ALDH3B2/B3GALT2/SGPP2/HACD1/FUT9/SPHK1/ALOXE3/SPTSSB/CERS1	11
BP	GO:0034767	positive regulation of ion transmembrane transport	14/621	163/18800	0.00104712	0.0392466	0.034804	CFTR/CALCR/KCNH2/CACNG4/ACTN2/OPRK1/NOS1/PLP1/STAC2/G6PD/LRRC38/WNK2/IL13/P2RY6	14
BP	GO:0051047	positive regulation of secretion	21/621	300/18800	0.00104727	0.0392466	0.034804	CFTR/OPRK1/GCK/KMO/GHRH/INHA/ADCY8/GIP/ADORA1/CADPS/SLC30A8/AVPR1A/IL13/NLGN1/ADORA2B/SYT9/CDK5R2/PRL/PCSK1/RFX6/AVPR1B	21
BP	GO:0048663	neuron fate commitment	8/621	63/18800	0.00105828	0.0392466	0.034804	EYA1/DLX2/ASCL1/DLX1/ISL2/FOXG1/HOXC10/MYT1L	8
BP	GO:0051965	positive regulation of synapse assembly	8/621	63/18800	0.00105828	0.0392466	0.034804	GRID2/NLGN1/LINGO2/LRRN1/SLITRK1/NRXN1/EPHB3/EFNA5	8
BP	GO:0001657	ureteric bud development	10/621	94/18800	0.00107486	0.0392466	0.034804	PAX2/BMP7/EYA1/HOXD11/FOXJ1/ADAMTS16/SIX2/ROBO2/FOXD1/HOXB7	10
BP	GO:0035249	synaptic transmission, glutamatergic	10/621	94/18800	0.00107486	0.0392466	0.034804	CACNG4/KMO/GRIA2/GRID2/GRM1/ADORA1/GRM5/NLGN1/NRXN1/GRM3	10
BP	GO:0048704	embryonic skeletal system morphogenesis	10/621	94/18800	0.00107486	0.0392466	0.034804	BMP7/EYA1/DLX2/HOXC11/TFAP2A/COL2A1/SIX2/HOXB9/ALX1/HOXB7	10
BP	GO:1901606	alpha-amino acid catabolic process	10/621	94/18800	0.00107486	0.0392466	0.034804	NOS1/PRODH/IL4I1/KMO/ARG1/RIDA/SDS/GLS2/IDO2/TAT	10
BP	GO:0030323	respiratory tube development	15/621	183/18800	0.00113539	0.0410933	0.0364416	ITGA3/LAMA1/ITGB6/ARG1/TBX4/SPDEF/FOXJ1/RIDA/NKX2-8/ASCL1/CYP1A2/ABCA12/IL13/WNT7B/MMP12	15
BP	GO:0072163	mesonephric epithelium development	10/621	95/18800	0.00116657	0.0414705	0.0367761	PAX2/BMP7/EYA1/HOXD11/FOXJ1/ADAMTS16/SIX2/ROBO2/FOXD1/HOXB7	10
BP	GO:0072164	mesonephric tubule development	10/621	95/18800	0.00116657	0.0414705	0.0367761	PAX2/BMP7/EYA1/HOXD11/FOXJ1/ADAMTS16/SIX2/ROBO2/FOXD1/HOXB7	10
BP	GO:0042178	xenobiotic catabolic process	5/621	25/18800	0.00118718	0.0414705	0.0367761	NOS1/CYP2C9/CYP2C8/CYP1A2/CYP2A6	5
BP	GO:0010273	detoxification of copper ion	4/621	15/18800	0.00120332	0.0414705	0.0367761	MT1G/MT1B/MT1X/MT1H	4
BP	GO:1990169	stress response to copper ion	4/621	15/18800	0.00120332	0.0414705	0.0367761	MT1G/MT1B/MT1X/MT1H	4
BP	GO:1990573	potassium ion import across plasma membrane	7/621	50/18800	0.00120612	0.0414705	0.0367761	KCNH2/ATP12A/KCNJ13/ATP1A4/HCN4/WNK2/KCNJ4	7
BP	GO:0014046	dopamine secretion	6/621	37/18800	0.0012309	0.0416184	0.0369073	FGF20/OPRK1/CHRNA4/SYT8/SYT9/SYT3	6
BP	GO:0014059	regulation of dopamine secretion	6/621	37/18800	0.0012309	0.0416184	0.0369073	FGF20/OPRK1/CHRNA4/SYT8/SYT9/SYT3	6
BP	GO:0006813	potassium ion transport	18/621	243/18800	0.00124068	0.0416184	0.0369073	KCNH2/SLC9A3/ATP12A/ACTN2/KCNN2/OPRK1/NOS1/GCK/KCNJ13/SNAP25/ATP1A4/HCN4/LRRC38/ADORA1/KCNV1/WNK2/KCNJ4/KEL	18
BP	GO:1904064	positive regulation of cation transmembrane transport	13/621	148/18800	0.00127287	0.0423007	0.0375124	CALCR/KCNH2/CACNG4/ACTN2/OPRK1/NOS1/PLP1/STAC2/G6PD/LRRC38/WNK2/IL13/P2RY6	13
BP	GO:0007611	learning or memory	19/621	264/18800	0.00129148	0.0423007	0.0375124	ITGA3/OPRK1/PAK5/GLP1R/PRKCG/PPP1R1B/SNAP25/CRHBP/ADGRF1/ADCY8/GIP/LHX8/GRM5/DRD5/TTC36/CHRNA7/NRXN1/GPR88/GRIN2A	19
BP	GO:0007588	excretion	8/621	65/18800	0.00130203	0.0423007	0.0375124	ATP6V0A4/NPHS2/CORIN/NPHS1/ADORA1/AVPR1A/SCNN1G/ADORA2B	8
BP	GO:2000272	negative regulation of signaling receptor activity	8/621	65/18800	0.00130203	0.0423007	0.0375124	CALCR/CRHBP/LYPD1/ADH7/MTRNR2L9/MTRNR2L12/MTRNR2L11/MTRNR2L6	8
BP	GO:0061564	axon development	29/621	479/18800	0.00133658	0.0430839	0.0382069	LAMC2/PAX2/PAK3/EPHA6/BMP7/LAMA1/APLP1/EVX1/RND2/PLP1/NKX2-8/UCHL1/CHODL/DPYSL5/ISL2/ACTBL2/SEMA3E/NPTX1/CDK5R2/FOXG1/SLITRK1/NRXN1/EPHB3/EFNA5/ROBO2/CCK/KEL/FOXD1/NEFL	29
BP	GO:0060688	regulation of morphogenesis of a branching structure	7/621	51/18800	0.00135886	0.0434623	0.0385425	PAX2/ESR1/BMP7/BCL11A/HOXD13/SIX2/HOXB7	7
BP	GO:0072010	glomerular epithelium development	5/621	26/18800	0.00143035	0.045342	0.0402094	PROM1/NPHS2/FOXJ1/NPHS1/ADIPOQ	5
BP	GO:0032835	glomerulus development	8/621	66/18800	0.0014396	0.045342	0.0402094	PROM1/PAX2/BMP7/NPHS2/FOXJ1/KIRREL3/NPHS1/ADIPOQ	8
BP	GO:0006836	neurotransmitter transport	16/621	207/18800	0.00146421	0.0457676	0.0405869	SLC6A15/NOS1/SLC22A2/KMO/PRKCG/SNAP25/SYT8/GABRA2/CADPS/NLGN1/ADORA2B/SYT9/SLC22A1/RIMS2/NRXN1/P2RY4	16
BP	GO:0007215	glutamate receptor signaling pathway	7/621	52/18800	0.00152629	0.0473493	0.0419895	GRIA2/PLP1/GRID2/GRM1/GRM5/GRIN2A/GRM3	7
BP	GO:0009074	aromatic amino acid family catabolic process	4/621	16/18800	0.0015628	0.0477639	0.0423571	IL4I1/KMO/IDO2/TAT	4
BP	GO:0045779	negative regulation of bone resorption	4/621	16/18800	0.0015628	0.0477639	0.0423571	CLDN18/HAMP/CALCA/IAPP	4
BP	GO:0015833	peptide transport	18/621	249/18800	0.00163018	0.0494567	0.0438583	CFTR/CDH17/CHGA/CLEC4M/GCK/GHRH/SNAP25/ABCA12/CRHBP/ADCY8/GIP/ADORA1/SLC30A8/SYT9/RIMS2/MAFA/EFNA5/RFX6	18
BP	GO:0003333	amino acid transmembrane transport	10/621	100/18800	0.00172596	0.0519804	0.0460964	SLC6A15/SLC1A5/SLC22A2/SLC7A10/GRM1/SLC6A20/SLC38A8/SLC6A19/SLC66A1L/SLC6A14	10
BP	GO:0071248	cellular response to metal ion	15/621	191/18800	0.00173947	0.0520078	0.0461206	DPEP1/MT1G/TFAP2A/CYP1A2/CRHBP/SYT8/ADCY8/FBP1/MT1B/NLGN1/SYT9/NPTX1/MT1X/MT1H/SYT3	15
BP	GO:0030534	adult behavior	12/621	136/18800	0.00185707	0.0551242	0.0488843	SEZ6/OPRK1/CHRNA4/BRS3/PPP1R1B/SCN1A/CRHBP/UCHL1/GIP/SLITRK1/NRXN1/OTOG	12
BP	GO:0071320	cellular response to cAMP	7/621	54/18800	0.00190904	0.0562621	0.0498934	CFTR/CPS1/AQP8/PCK1/HCN4/CRHBP/ADIPOQ	7
BP	GO:0001505	regulation of neurotransmitter levels	16/621	213/18800	0.00196362	0.0570395	0.0505828	NOS1/SLC22A2/KMO/PRKCG/SNAP25/SYT8/GABRA2/CADPS/NLGN1/ADORA2B/SYT9/SLC22A1/PRIMA1/RIMS2/NRXN1/P2RY4	16
BP	GO:0034754	cellular hormone metabolic process	12/621	137/18800	0.00197588	0.0570395	0.0505828	CYP26B1/AFP/ESR1/IL4I1/CYP2C9/CYP2C8/CYP1A2/ADH7/UGT2B17/HSD3B1/UGT1A8/SRD5A2	12
BP	GO:1903532	positive regulation of secretion by cell	19/621	274/18800	0.00198011	0.0570395	0.0505828	CFTR/OPRK1/GCK/KMO/GHRH/INHA/ADCY8/GIP/CADPS/SLC30A8/AVPR1A/IL13/NLGN1/ADORA2B/SYT9/CDK5R2/PCSK1/RFX6/AVPR1B	19
BP	GO:0006677	glycosylceramide metabolic process	4/621	17/18800	0.00199072	0.0570395	0.0505828	FA2H/GAL3ST1/B3GALT2/GBA3	4
BP	GO:0051966	regulation of synaptic transmission, glutamatergic	8/621	70/18800	0.00210923	0.0597706	0.0530047	CACNG4/KMO/GRM1/ADORA1/GRM5/NLGN1/NRXN1/GRM3	8
BP	GO:0072503	cellular divalent inorganic cation homeostasis	29/621	494/18800	0.00211544	0.0597706	0.0530047	CALCR/NOS1/ESR1/CCKBR/CALCA/GLP1R/IAPP/MT1G/GRM1/ADCY8/ADORA1/SLC30A8/TRPV6/AVPR1A/GRM5/IL13/DRD5/MT1B/P2RY6/CALB2/SAA1/CHRNA7/GRIN2A/CCR3/P2RY4/MT1X/KEL/AVPR1B/MT1H	29
BP	GO:0021879	forebrain neuron differentiation	6/621	41/18800	0.00212949	0.0597706	0.0530047	DLX2/ASCL1/DLX1/LHX8/FOXG1/NHLH2	6
BP	GO:0051963	regulation of synapse assembly	10/621	103/18800	0.00215446	0.0600629	0.053264	GRID2/NLGN1/NPTX1/LINGO2/LRRN1/SLITRK1/NRXN1/EPHB3/EFNA5/ROBO2	10
BP	GO:0051384	response to glucocorticoid	12/621	139/18800	0.00223222	0.061813	0.054816	CALCR/CPS1/ARG1/PCK1/AVPR1A/PCSK1/ADIPOQ/WNT7B/TAT/HSD3B1/NEFL/SSTR3	12
BP	GO:0050433	regulation of catecholamine secretion	7/621	56/18800	0.00236222	0.0646033	0.0572904	FGF20/OPRK1/CHGA/CHRNA4/SYT8/SYT9/SYT3	7
BP	GO:0042759	long-chain fatty acid biosynthetic process	5/621	29/18800	0.00237996	0.0646033	0.0572904	PLP1/CYP2C9/CYP2C8/CYP1A2/ALOXE3	5
BP	GO:1900117	regulation of execution phase of apoptosis	5/621	29/18800	0.00237996	0.0646033	0.0572904	CIDEA/MTRNR2L9/MTRNR2L12/MTRNR2L11/MTRNR2L6	5
BP	GO:0014003	oligodendrocyte development	6/621	42/18800	0.00241622	0.065159	0.0577831	SOX10/FA2H/PLP1/ASCL1/NKX6-2/ZNF488	6
BP	GO:0045104	intermediate filament cytoskeleton organization	9/621	88/18800	0.00247839	0.0655234	0.0581063	NEFM/KRT80/KRT78/KRT4/KRT19/KRT2/KRT79/KRT40/NEFL	9
BP	GO:0006672	ceramide metabolic process	10/621	105/18800	0.00248489	0.0655234	0.0581063	FA2H/ITGB8/GAL3ST1/ABCA12/B3GALT2/SPHK1/ALOXE3/SPTSSB/CERS1/GBA3	10
BP	GO:0046851	negative regulation of bone remodeling	4/621	18/18800	0.00249326	0.0655234	0.0581063	CLDN18/HAMP/CALCA/IAPP	4
BP	GO:0061687	detoxification of inorganic compound	4/621	18/18800	0.00249326	0.0655234	0.0581063	MT1G/MT1B/MT1X/MT1H	4
BP	GO:0043583	ear development	16/621	219/18800	0.00259813	0.0669772	0.0593955	USH1C/PAX2/FGF20/MYO3A/EYA1/NKX3-2/TFAP2A/COL2A1/PCDH15/SIX2/FOXG1/FZD2/SOX2/HMX3/HMX2/CLRN2	16
BP	GO:0001658	branching involved in ureteric bud morphogenesis	7/621	57/18800	0.00261777	0.0669772	0.0593955	PAX2/EYA1/HOXD11/ADAMTS16/SIX2/FOXD1/HOXB7	7
BP	GO:0050432	catecholamine secretion	7/621	57/18800	0.00261777	0.0669772	0.0593955	FGF20/OPRK1/CHGA/CHRNA4/SYT8/SYT9/SYT3	7
BP	GO:0007631	feeding behavior	10/621	106/18800	0.00266469	0.0669772	0.0593955	OPRK1/BRS3/CALCA/IAPP/REN/UCHL1/NPY1R/TACR3/RXFP4/CCK	10
BP	GO:0002791	regulation of peptide secretion	14/621	180/18800	0.00266888	0.0669772	0.0593955	CFTR/CHGA/GCK/GHRH/SNAP25/ABCA12/CRHBP/ADCY8/GIP/ADORA1/SLC30A8/SYT9/EFNA5/RFX6	14
BP	GO:0044070	regulation of anion transport	9/621	89/18800	0.00267844	0.0669772	0.0593955	CFTR/SLC10A1/KMO/PRKG2/ADORA1/AVPR1A/GRM5/ANO9/AVPR1B	9
BP	GO:0045103	intermediate filament-based process	9/621	89/18800	0.00267844	0.0669772	0.0593955	NEFM/KRT80/KRT78/KRT4/KRT19/KRT2/KRT79/KRT40/NEFL	9
BP	GO:0051591	response to cAMP	9/621	89/18800	0.00267844	0.0669772	0.0593955	CFTR/CPS1/AQP8/PCK1/HCN4/DUOX2/REN/CRHBP/ADIPOQ	9
BP	GO:0050806	positive regulation of synaptic transmission	13/621	161/18800	0.00270032	0.0670489	0.0594592	CACNG4/KMO/PRKCG/SNAP25/ADCY8/GIP/ADORA1/NLGN1/CALB2/CHRNA7/RIMS2/NRXN1/GRIN2A	13
BP	GO:0046683	response to organophosphorus	11/621	124/18800	0.00271381	0.0670489	0.0594592	CFTR/CPS1/AQP8/PCK1/HCN4/DUOX2/REN/CRHBP/P2RY6/ADIPOQ/P2RY4	11
BP	GO:0045214	sarcomere organization	6/621	43/18800	0.00273103	0.0670727	0.0594803	ACTN2/TNNT1/FHOD3/LMOD2/KRT19/NKX2-5	6
BP	GO:0048665	neuron fate specification	5/621	30/18800	0.00277947	0.0678585	0.0601771	EYA1/ASCL1/ISL2/HOXC10/MYT1L	5
BP	GO:0071241	cellular response to inorganic substance	16/621	221/18800	0.00284415	0.0690293	0.0612154	DPEP1/MT1G/TFAP2A/CYP1A2/CRHBP/SYT8/MMP3/ADCY8/FBP1/MT1B/NLGN1/SYT9/NPTX1/MT1X/MT1H/SYT3	16
BP	GO:0061005	cell differentiation involved in kidney development	7/621	58/18800	0.00289403	0.0698292	0.0619247	PROM1/PAX2/NPHS2/FOXJ1/NPHS1/SIX2/ADIPOQ	7
BP	GO:0016042	lipid catabolic process	21/621	327/18800	0.00298384	0.071392	0.0633106	CYP26B1/CYP24A1/CPS1/PLBD1/PCK1/CLPS/CYP1A2/CYP39A1/PLCH2/PLA2G2F/ADORA1/LIPH/MFSD2A/SPHK1/CIDEA/ADIPOQ/PLA2G2A/CLPSL2/CLPSL1/GBA3/SRD5A2	21
BP	GO:0021761	limbic system development	10/621	108/18800	0.00305548	0.071392	0.0633106	DLX2/DLX1/KIRREL3/MFSD2A/NR0B1/CDK5R2/NHLH2/HSD3B1/NEFL/SRD5A2	10
BP	GO:0014048	regulation of glutamate secretion	4/621	19/18800	0.00307649	0.071392	0.0633106	KMO/ADORA1/AVPR1A/AVPR1B	4
BP	GO:0070989	oxidative demethylation	4/621	19/18800	0.00307649	0.071392	0.0633106	CYP3A43/CYP2C9/CYP2C8/CYP1A2	4
BP	GO:0072074	kidney mesenchyme development	4/621	19/18800	0.00307649	0.071392	0.0633106	PAX2/BMP7/SIX2/FOXD1	4
BP	GO:0097501	stress response to metal ion	4/621	19/18800	0.00307649	0.071392	0.0633106	MT1G/MT1B/MT1X/MT1H	4
BP	GO:0090087	regulation of peptide transport	14/621	183/18800	0.00310239	0.071392	0.0633106	CFTR/CHGA/GCK/GHRH/SNAP25/ABCA12/CRHBP/ADCY8/GIP/ADORA1/SLC30A8/SYT9/EFNA5/RFX6	14
BP	GO:0045666	positive regulation of neuron differentiation	9/621	91/18800	0.00311679	0.071392	0.0633106	FGF20/BMP7/DLX2/NEUROG3/LIN28A/ASCL1/DLX1/FOXG1/NKX2-5	9
BP	GO:0072080	nephron tubule development	9/621	91/18800	0.00311679	0.071392	0.0633106	PROM1/PAX2/EYA1/HOXD11/ADAMTS16/SIX2/WNT7B/FOXD1/HOXB7	9
BP	GO:0060541	respiratory system development	15/621	203/18800	0.00313183	0.071392	0.0633106	ITGA3/LAMA1/ITGB6/ARG1/TBX4/SPDEF/FOXJ1/RIDA/NKX2-8/ASCL1/CYP1A2/ABCA12/IL13/WNT7B/MMP12	15
BP	GO:0019748	secondary metabolic process	7/621	59/18800	0.00319208	0.07197	0.0638232	CYP1A2/CYP2A13/SULT1C4/CYP2A7/AS3MT/UGT1A8/CYP2A6	7
BP	GO:0046686	response to cadmium ion	7/621	59/18800	0.00319208	0.07197	0.0638232	ARG1/MT1G/CYP1A2/TERT/MT1B/MT1X/MT1H	7
BP	GO:0009072	aromatic amino acid family metabolic process	5/621	31/18800	0.00322531	0.0723241	0.0641372	IL4I1/KMO/TTC36/IDO2/TAT	5
BP	GO:0042886	amide transport	19/621	287/18800	0.00331715	0.0739813	0.0656068	CFTR/CDH17/LRP2/CHGA/CLEC4M/GCK/GHRH/SNAP25/ABCA12/CRHBP/ADCY8/GIP/ADORA1/SLC30A8/SYT9/RIMS2/MAFA/EFNA5/RFX6	19
BP	GO:0002065	columnar/cuboidal epithelial cell differentiation	9/621	92/18800	0.00335618	0.0744289	0.0660038	DLX3/NKX3-2/SPDEF/ASCL1/NKX6-3/CDX2/IL13/RFX6/PERCC1	9
BP	GO:0050808	synapse organization	25/621	419/18800	0.00337329	0.0744289	0.0660038	ITGA3/SEZ6/PAK3/KIF1A/PPFIA4/KIRREL3/GABRA2/GRID2/ADGRF1/GRM5/ACTBL2/NLGN1/CTNND2/SEMA3E/NPTX1/LINGO2/CHRNA7/LRRN1/SLITRK1/NRXN1/EPHB3/EFNA5/ROBO2/WNT7B/NEFL	25
BP	GO:0002790	peptide secretion	16/621	225/18800	0.00339427	0.0744934	0.066061	CFTR/CHGA/GCK/GHRH/SNAP25/ABCA12/CRHBP/ADCY8/GIP/ADORA1/SLC30A8/SYT9/RIMS2/MAFA/EFNA5/RFX6	16
BP	GO:0043266	regulation of potassium ion transport	10/621	110/18800	0.00349064	0.0762031	0.0675771	KCNH2/ACTN2/KCNN2/OPRK1/NOS1/GCK/LRRC38/ADORA1/WNK2/KEL	10
BP	GO:0009743	response to carbohydrate	16/621	226/18800	0.0035447	0.0769412	0.0682316	CFTR/PAX2/OPRK1/GCK/PCK1/LIN28A/ABCA12/ADCY8/GIP/SLC30A8/NPTX1/PCSK1/ADIPOQ/MAFA/EFNA5/RFX6	16
BP	GO:0009636	response to toxic substance	17/621	247/18800	0.00359864	0.0769412	0.0682316	CPS1/HBQ1/BMP7/ARG1/TRPM6/MT1G/PRKCG/H19/DUOX2/SLC22A8/MT1B/MT1X/MT1H/HBD/CERS1/SLC6A14/NEFL	17
BP	GO:0021892	cerebral cortex GABAergic interneuron differentiation	3/621	10/18800	0.00361769	0.0769412	0.0682316	DLX2/ASCL1/DLX1	3
BP	GO:0038003	G protein-coupled opioid receptor signaling pathway	3/621	10/18800	0.00361769	0.0769412	0.0682316	OPRK1/ADCY8/NPBWR1	3
BP	GO:0097267	omega-hydroxylase P450 pathway	3/621	10/18800	0.00361769	0.0769412	0.0682316	CYP2C9/CYP2C8/CYP1A2	3
BP	GO:0003338	metanephros morphogenesis	5/621	32/18800	0.00372041	0.0780676	0.0692305	PAX2/FOXJ1/FRAS1/SIX2/WNT7B	5
BP	GO:0090183	regulation of kidney development	5/621	32/18800	0.00372041	0.0780676	0.0692305	PAX2/SIX2/ADIPOQ/FOXD1/HOXB7	5
BP	GO:0052695	cellular glucuronidation	4/621	20/18800	0.00374634	0.0780676	0.0692305	UGT2A1/UGT2B17/UGT1A8/UGT1A10	4
BP	GO:0098698	postsynaptic specialization assembly	4/621	20/18800	0.00374634	0.0780676	0.0692305	GRID2/NLGN1/NPTX1/NRXN1	4
BP	GO:0072028	nephron morphogenesis	8/621	77/18800	0.00384669	0.079215	0.0702481	PAX2/BMP7/EYA1/HOXD11/ADAMTS16/SIX2/FOXD1/HOXB7	8
BP	GO:0048705	skeletal system morphogenesis	16/621	228/18800	0.00386205	0.079215	0.0702481	CYP26B1/BMP7/EYA1/COMP/NKX3-2/DLX2/PAPPA2/TBX4/HOXC11/TFAP2A/COL2A1/FREM1/SIX2/HOXB9/ALX1/HOXB7	16
BP	GO:0061326	renal tubule development	9/621	94/18800	0.0038782	0.079215	0.0702481	PROM1/PAX2/EYA1/HOXD11/ADAMTS16/SIX2/WNT7B/FOXD1/HOXB7	9
BP	GO:1901655	cellular response to ketone	9/621	94/18800	0.0038782	0.079215	0.0702481	CFTR/SOX10/UCP1/ARG1/PCK1/ADCY8/P2RY6/EFNA5/P2RY4	9
BP	GO:0009063	cellular amino acid catabolic process	10/621	112/18800	0.00397361	0.0807641	0.0716218	NOS1/PRODH/IL4I1/KMO/ARG1/RIDA/SDS/GLS2/IDO2/TAT	10
BP	GO:0042391	regulation of membrane potential	25/621	425/18800	0.00404807	0.0818743	0.0726063	CFTR/KCNH2/SEZ6/ACTN2/KCNN2/CHRNA4/GABRA4/ATP1A4/HCN4/SCN1A/GABRA2/GRID2/GRM1/TAFA4/ADORA1/HTR3A/CHRM1/GRM5/NLGN1/CHRNA7/RIMS2/NRXN1/GPR88/GRIN2A/HTR3E	25
BP	GO:0003073	regulation of systemic arterial blood pressure	9/621	95/18800	0.00416197	0.0833606	0.0739244	CALCA/REN/CORIN/ADAMTS16/ADORA1/AVPR1A/KLK2/DRD5/AVPR1B	9
BP	GO:0060079	excitatory postsynaptic potential	9/621	95/18800	0.00416197	0.0833606	0.0739244	SEZ6/CHRNA4/GRID2/ADORA1/NLGN1/CHRNA7/RIMS2/NRXN1/GRIN2A	9
BP	GO:0022617	extracellular matrix disassembly	7/621	62/18800	0.00422786	0.0838493	0.0743578	MMP3/MMP10/KLK4/MMP1/PRSS1/MMP12/PRSS2	7
BP	GO:0048333	mesodermal cell differentiation	5/621	33/18800	0.00426766	0.0838493	0.0743578	ITGA3/PAX2/EYA1/HMGA2/SIX2	5
BP	GO:0051930	regulation of sensory perception of pain	5/621	33/18800	0.00426766	0.0838493	0.0743578	OPRK1/GRM1/TAFA4/ADORA1/SMR3B	5
BP	GO:0051931	regulation of sensory perception	5/621	33/18800	0.00426766	0.0838493	0.0743578	OPRK1/GRM1/TAFA4/ADORA1/SMR3B	5
BP	GO:0042220	response to cocaine	6/621	47/18800	0.0043046	0.0841743	0.074646	CACNG4/OPRK1/PPP1R1B/CRHBP/DRD5/TACR3	6
BP	GO:0001708	cell fate specification	9/621	96/18800	0.0044617	0.0865211	0.0767272	PAX2/EYA1/TBX4/ASCL1/ISL2/SIX2/HOXC10/SOX2/MYT1L	9
BP	GO:0050767	regulation of neurogenesis	22/621	361/18800	0.0044996	0.0865211	0.0767272	PAK3/LRP2/DLL3/SOX10/BMP7/RND2/DLX2/LIN28A/ASCL1/DLX1/NKX6-2/CHODL/PRTG/GRM5/SEMA3E/FOXG1/SLITRK1/HES7/EFNA5/ROBO2/ZNF488/NEFL	22
BP	GO:0031290	retinal ganglion cell axon guidance	4/621	21/18800	0.00450849	0.0865211	0.0767272	ISL2/EPHB3/EFNA5/ROBO2	4
BP	GO:0072243	metanephric nephron epithelium development	4/621	21/18800	0.00450849	0.0865211	0.0767272	PAX2/NPHS2/ADIPOQ/WNT7B	4
BP	GO:0050804	modulation of chemical synaptic transmission	25/621	429/18800	0.00455818	0.0870696	0.0772136	CACNG4/SCTR/KMO/PRKCG/SNAP25/GRID2/GRM1/ADCY8/GIP/ADORA1/GRM5/DRD5/NLGN1/ADORA2B/NPTX1/CALB2/CHRNA7/RIMS2/NRXN1/ADIPOQ/GRIN2A/NRG3/P2RY4/DLGAP2/GRM3	25
BP	GO:0060675	ureteric bud morphogenesis	7/621	63/18800	0.00462406	0.0876297	0.0777102	PAX2/EYA1/HOXD11/ADAMTS16/SIX2/FOXD1/HOXB7	7
BP	GO:0099177	regulation of trans-synaptic signaling	25/621	430/18800	0.00469378	0.0876297	0.0777102	CACNG4/SCTR/KMO/PRKCG/SNAP25/GRID2/GRM1/ADCY8/GIP/ADORA1/GRM5/DRD5/NLGN1/ADORA2B/NPTX1/CALB2/CHRNA7/RIMS2/NRXN1/ADIPOQ/GRIN2A/NRG3/P2RY4/DLGAP2/GRM3	25
BP	GO:0007626	locomotory behavior	14/621	192/18800	0.00476025	0.0876297	0.0777102	SEZ6/OPRK1/PAK5/PPP1R1B/SNAP25/SCN1A/GRM1/UCHL1/ADCY8/GIP/NPY1R/GRM5/GPR88/OTOG	14
BP	GO:0048839	inner ear development	14/621	192/18800	0.00476025	0.0876297	0.0777102	USH1C/PAX2/FGF20/MYO3A/EYA1/TFAP2A/COL2A1/PCDH15/FOXG1/FZD2/SOX2/HMX3/HMX2/CLRN2	14
BP	GO:0043279	response to alkaloid	9/621	97/18800	0.00477798	0.0876297	0.0777102	CACNG4/OPRK1/PRKCG/PPP1R1B/CRHBP/ADCY8/DRD5/TACR3/PCSK1	9
BP	GO:0010739	positive regulation of protein kinase A signaling	3/621	11/18800	0.0048531	0.0876297	0.0777102	CALCR/IAPP/ADIPOQ	3
BP	GO:0031284	positive regulation of guanylate cyclase activity	3/621	11/18800	0.0048531	0.0876297	0.0777102	NOS1/ADORA2B/GUCA2A	3
BP	GO:0051610	serotonin uptake	3/621	11/18800	0.0048531	0.0876297	0.0777102	NOS1/SLC22A2/SLC22A1	3
BP	GO:0060272	embryonic skeletal joint morphogenesis	3/621	11/18800	0.0048531	0.0876297	0.0777102	BMP7/HOXC11/COL2A1	3
BP	GO:0060433	bronchus development	3/621	11/18800	0.0048531	0.0876297	0.0777102	SPDEF/IL13/WNT7B	3
BP	GO:0071492	cellular response to UV-A	3/621	11/18800	0.0048531	0.0876297	0.0777102	MMP3/MMP1/CERS1	3
BP	GO:0003151	outflow tract morphogenesis	8/621	80/18800	0.00486359	0.0876297	0.0777102	LRP2/BMP7/EYA1/PITX2/NPY1R/FZD2/NKX2-5/ROBO2	8
BP	GO:0021766	hippocampus development	8/621	80/18800	0.00486359	0.0876297	0.0777102	DLX2/DLX1/KIRREL3/MFSD2A/CDK5R2/HSD3B1/NEFL/SRD5A2	8
BP	GO:0048754	branching morphogenesis of an epithelial tube	12/621	153/18800	0.00488627	0.0876555	0.0777331	PAX2/ESR1/BMP7/LAMA1/EYA1/HOXD11/EGF/ADAMTS16/SEMA3E/SIX2/FOXD1/HOXB7	12
BP	GO:0014074	response to purine-containing compound	11/621	134/18800	0.00491694	0.0878237	0.0778823	CFTR/CPS1/AQP8/PCK1/HCN4/DUOX2/REN/CRHBP/P2RY6/ADIPOQ/P2RY4	11
BP	GO:0045055	regulated exocytosis	16/621	234/18800	0.00495676	0.0881535	0.0781747	CHGA/PRKCG/SNAP25/ABCA12/CRHBP/SYT8/CADPS/TRPV6/IL13/NLGN1/ADORA2B/SYT9/CDK5R2/RIMS2/P2RY4/SYT3	16
BP	GO:0072171	mesonephric tubule morphogenesis	7/621	64/18800	0.00504761	0.0893838	0.0792658	PAX2/EYA1/HOXD11/ADAMTS16/SIX2/FOXD1/HOXB7	7
BP	GO:0048546	digestive tract morphogenesis	6/621	49/18800	0.00530388	0.0915301	0.0811691	SOX10/SFRP5/HOXD13/SIX2/EPHB3/PERCC1	6
BP	GO:0060986	endocrine hormone secretion	6/621	49/18800	0.00530388	0.0915301	0.0811691	OPRK1/INHA/REN/CRHBP/TRPV6/FOXD1	6
BP	GO:0006063	uronic acid metabolic process	4/621	22/18800	0.00536846	0.0915301	0.0811691	UGT2A1/UGT2B17/UGT1A8/UGT1A10	4
BP	GO:0019585	glucuronate metabolic process	4/621	22/18800	0.00536846	0.0915301	0.0811691	UGT2A1/UGT2B17/UGT1A8/UGT1A10	4
BP	GO:0034104	negative regulation of tissue remodeling	4/621	22/18800	0.00536846	0.0915301	0.0811691	CLDN18/HAMP/CALCA/IAPP	4
BP	GO:0060487	lung epithelial cell differentiation	4/621	22/18800	0.00536846	0.0915301	0.0811691	SPDEF/FOXJ1/ASCL1/IL13	4
BP	GO:0061318	renal filtration cell differentiation	4/621	22/18800	0.00536846	0.0915301	0.0811691	PROM1/NPHS2/NPHS1/ADIPOQ	4
BP	GO:0072112	glomerular visceral epithelial cell differentiation	4/621	22/18800	0.00536846	0.0915301	0.0811691	PROM1/NPHS2/NPHS1/ADIPOQ	4
BP	GO:1903798	regulation of production of miRNAs involved in gene silencing by miRNA	4/621	22/18800	0.00536846	0.0915301	0.0811691	ESR1/LIN28A/MYCN/TERT	4
BP	GO:0007189	adenylate cyclase-activating G protein-coupled receptor signaling pathway	12/621	155/18800	0.00541475	0.0919394	0.0815321	CALCR/CHGA/APLP1/CALCA/GLP1R/GHRH/IAPP/ADGRF1/ADCY8/GIP/DRD5/ADORA2B	12
BP	GO:0017156	calcium-ion regulated exocytosis	7/621	65/18800	0.00549966	0.0922423	0.0818007	SYT8/CADPS/TRPV6/SYT9/CDK5R2/RIMS2/SYT3	7
BP	GO:0048645	animal organ formation	7/621	65/18800	0.00549966	0.0922423	0.0818007	PAX2/LRP2/BMP7/EYA1/NKX3-2/HOXC11/ROBO2	7
BP	GO:1905330	regulation of morphogenesis of an epithelium	7/621	65/18800	0.00549966	0.0922423	0.0818007	PAX2/ESR1/BMP7/HOXD13/EGF/SIX2/HOXB7	7
BP	GO:0048048	embryonic eye morphogenesis	5/621	35/18800	0.00553015	0.0923781	0.0819211	PAX2/BMP7/MFAP2/TFAP2A/SIX3	5
BP	GO:0007605	sensory perception of sound	12/621	156/18800	0.00569551	0.0947568	0.0840306	USH1C/LRP2/MYO3A/EYA1/ATP6V0A4/TFAP2A/COL2A1/DCDC2/PCDH15/LHFPL3/OTOG/CLRN2	12
BP	GO:0021872	forebrain generation of neurons	6/621	50/18800	0.00586267	0.0956915	0.0848594	DLX2/ASCL1/DLX1/LHX8/FOXG1/NHLH2	6
BP	GO:0031281	positive regulation of cyclase activity	6/621	50/18800	0.00586267	0.0956915	0.0848594	NOS1/CALCA/GLP1R/DRD5/ADORA2B/GUCA2A	6
BP	GO:0030104	water homeostasis	7/621	66/18800	0.00598136	0.0956915	0.0848594	CFTR/CYP26B1/SCTR/FA2H/ABCA12/SCNN1G/ALOXE3	7
BP	GO:0031960	response to corticosteroid	12/621	157/18800	0.00598771	0.0956915	0.0848594	CALCR/CPS1/ARG1/PCK1/AVPR1A/PCSK1/ADIPOQ/WNT7B/TAT/HSD3B1/NEFL/SSTR3	12
BP	GO:0055067	monovalent inorganic cation homeostasis	12/621	157/18800	0.00598771	0.0956915	0.0848594	CFTR/KCNH2/SLC9A3/ATP12A/ATP6V0A4/CCKBR/ATP1A4/CORIN/ADORA1/AVPR1A/SCNN1G/AVPR1B	12
BP	GO:0050954	sensory perception of mechanical stimulus	13/621	177/18800	0.00602589	0.0956915	0.0848594	USH1C/LRP2/MYO3A/EYA1/ATP6V0A4/TFAP2A/COL2A1/SCN1A/DCDC2/PCDH15/LHFPL3/OTOG/CLRN2	13
BP	GO:0090276	regulation of peptide hormone secretion	13/621	177/18800	0.00602589	0.0956915	0.0848594	CFTR/CHGA/GCK/GHRH/SNAP25/ABCA12/CRHBP/ADCY8/GIP/SLC30A8/SYT9/EFNA5/RFX6	13
BP	GO:0030326	embryonic limb morphogenesis	10/621	119/18800	0.00609256	0.0956915	0.0848594	CYP26B1/PITX1/BMP7/TBX4/HOXC11/HOXD13/TFAP2A/FRAS1/SP8/HOXC10	10
BP	GO:0035113	embryonic appendage morphogenesis	10/621	119/18800	0.00609256	0.0956915	0.0848594	CYP26B1/PITX1/BMP7/TBX4/HOXC11/HOXD13/TFAP2A/FRAS1/SP8/HOXC10	10
BP	GO:0045471	response to ethanol	10/621	119/18800	0.00609256	0.0956915	0.0848594	CLDN18/OPRK1/SLC10A1/HAMP/CRHBP/G6PD/IL13/ADIPOQ/GRIN2A/ADH7	10
BP	GO:0099565	chemical synaptic transmission, postsynaptic	9/621	101/18800	0.0062207	0.0956915	0.0848594	SEZ6/CHRNA4/GRID2/ADORA1/NLGN1/CHRNA7/RIMS2/NRXN1/GRIN2A	9
BP	GO:0045777	positive regulation of blood pressure	5/621	36/18800	0.00625106	0.0956915	0.0848594	GLP1R/ADORA1/AVPR1A/DRD5/TACR3	5
BP	GO:0060428	lung epithelium development	5/621	36/18800	0.00625106	0.0956915	0.0848594	SPDEF/FOXJ1/ASCL1/IL13/WNT7B	5
BP	GO:0071805	potassium ion transmembrane transport	15/621	219/18800	0.00629918	0.0956915	0.0848594	KCNH2/SLC9A3/ATP12A/ACTN2/KCNN2/OPRK1/KCNJ13/SNAP25/ATP1A4/HCN4/LRRC38/KCNV1/WNK2/KCNJ4/KEL	15
BP	GO:0006568	tryptophan metabolic process	3/621	12/18800	0.00631339	0.0956915	0.0848594	IL4I1/KMO/IDO2	3
BP	GO:0007501	mesodermal cell fate specification	3/621	12/18800	0.00631339	0.0956915	0.0848594	PAX2/EYA1/SIX2	3
BP	GO:0014049	positive regulation of glutamate secretion	3/621	12/18800	0.00631339	0.0956915	0.0848594	KMO/AVPR1A/AVPR1B	3
BP	GO:0019627	urea metabolic process	3/621	12/18800	0.00631339	0.0956915	0.0848594	CPS1/ARG1/CYP2C9	3
BP	GO:0021781	glial cell fate commitment	3/621	12/18800	0.00631339	0.0956915	0.0848594	GCM1/ASCL1/SOX2	3
BP	GO:0071941	nitrogen cycle metabolic process	3/621	12/18800	0.00631339	0.0956915	0.0848594	CPS1/ARG1/CYP2C9	3
BP	GO:0072015	glomerular visceral epithelial cell development	3/621	12/18800	0.00631339	0.0956915	0.0848594	NPHS2/NPHS1/ADIPOQ	3
BP	GO:1904321	response to forskolin	3/621	12/18800	0.00631339	0.0956915	0.0848594	CFTR/ADCY8/EFNA5	3
BP	GO:1904322	cellular response to forskolin	3/621	12/18800	0.00631339	0.0956915	0.0848594	CFTR/ADCY8/EFNA5	3
BP	GO:0060479	lung cell differentiation	4/621	23/18800	0.0063315	0.0956915	0.0848594	SPDEF/FOXJ1/ASCL1/IL13	4
BP	GO:0070920	regulation of production of small RNA involved in gene silencing by RNA	4/621	23/18800	0.0063315	0.0956915	0.0848594	ESR1/LIN28A/MYCN/TERT	4
BP	GO:0015804	neutral amino acid transport	6/621	51/18800	0.00646318	0.0966198	0.0856827	SLC6A15/SLC1A5/SLC7A10/SLC6A20/SLC6A19/SLC6A14	6
BP	GO:0043268	positive regulation of potassium ion transport	6/621	51/18800	0.00646318	0.0966198	0.0856827	KCNH2/ACTN2/OPRK1/LRRC38/ADORA1/WNK2	6
BP	GO:0051349	positive regulation of lyase activity	6/621	51/18800	0.00646318	0.0966198	0.0856827	NOS1/CALCA/GLP1R/DRD5/ADORA2B/GUCA2A	6
BP	GO:0046513	ceramide biosynthetic process	7/621	67/18800	0.00649387	0.0967281	0.0857788	FA2H/GAL3ST1/B3GALT2/SPHK1/ALOXE3/SPTSSB/CERS1	7
BP	GO:0030072	peptide hormone secretion	15/621	220/18800	0.00656116	0.0973789	0.0863558	CFTR/CHGA/GCK/GHRH/SNAP25/ABCA12/CRHBP/ADCY8/GIP/SLC30A8/SYT9/RIMS2/MAFA/EFNA5/RFX6	15
BP	GO:0030073	insulin secretion	13/621	179/18800	0.00660652	0.0977007	0.0866412	CFTR/CHGA/GCK/SNAP25/ABCA12/ADCY8/GIP/SLC30A8/SYT9/RIMS2/MAFA/EFNA5/RFX6	13
CC	GO:0045177	apical part of cell	37/655	424/19594	1.13085e-07	3.30177e-05	2.99787e-05	CFTR/USH1C/PROM1/CEACAM7/DPEP1/SLC9A3/ATP12A/LRP2/CEACAM6/SI/SLC5A1/AQP8/ANXA13/UPK1A/HAMP/ATP6V0A4/SLC22A2/PAPPA2/TRPM6/PRKG2/DUOX2/REN/SLC22A8/FRMD1/ADCY8/SLC34A2/CD300LG/SLC6A20/SCNN1G/GP2/P2RY6/SLC6A19/SLC22A1/IGSF5/MUC1/P2RY4/OTOG	37
CC	GO:0016324	apical plasma membrane	33/655	358/19594	1.56482e-07	3.30177e-05	2.99787e-05	CFTR/PROM1/CEACAM7/DPEP1/SLC9A3/ATP12A/LRP2/CEACAM6/SI/SLC5A1/ANXA13/UPK1A/ATP6V0A4/SLC22A2/PAPPA2/TRPM6/PRKG2/DUOX2/SLC22A8/FRMD1/ADCY8/SLC34A2/CD300LG/SLC6A20/SCNN1G/GP2/P2RY6/SLC6A19/SLC22A1/IGSF5/MUC1/P2RY4/OTOG	33
CC	GO:0097060	synaptic membrane	29/655	373/19594	2.43858e-05	0.00343027	0.00311454	ITGA3/CDH10/SNAP91/CACNG4/OPRK1/CHRNA4/GABRA4/GRIA2/PRKCG/SNAP25/GABRA2/GRID2/GRM1/ADCY8/ADORA1/HTR3A/KCNJ4/CHRM1/GRM5/NLGN1/CHRNA7/RIMS2/SLITRK1/NRXN1/DDN/GRIN2A/KCTD8/P2RY4/GRM3	29
CC	GO:0098793	presynapse	34/655	492/19594	5.66309e-05	0.00597456	0.00542464	CDH10/SNAP91/OPRK1/TRIM9/CALCA/SLC22A2/GHRH/LAMP5/PRKCG/SNAP25/NTS/PPFIA4/CRHBP/SYT8/KIRREL3/GABRA2/ADCY8/ADORA1/CADPS/CHRM1/NLGN1/SYT9/CALB2/SLC22A1/PCSK1/SPHK1/RIMS2/NRXN1/GRIN2A/KCTD8/P2RY4/AVPR1B/GRM3/NEFL	34
CC	GO:0031526	brush border membrane	9/655	55/19594	7.92739e-05	0.00669071	0.00607488	SLC9A3/LRP2/SLC5A1/ATP6V0A4/TRPM6/SLC34A2/DRD5/SLC6A19/SLC28A3	9
CC	GO:0099699	integral component of synaptic membrane	15/655	149/19594	0.000144378	0.00934589	0.00848567	CDH10/CACNG4/OPRK1/GABRA4/GABRA2/GRID2/ADCY8/ADORA1/CHRM1/GRM5/NLGN1/SLITRK1/GRIN2A/P2RY4/GRM3	15
CC	GO:0099055	integral component of postsynaptic membrane	13/655	118/19594	0.000160686	0.00934589	0.00848567	CDH10/CACNG4/OPRK1/GABRA4/GABRA2/GRID2/ADORA1/CHRM1/GRM5/NLGN1/SLITRK1/GRIN2A/GRM3	13
CC	GO:0031045	dense core granule	6/655	26/19594	0.000177173	0.00934589	0.00848567	CHGA/KIF1A/CRHBP/SYT8/CADPS/SYT9	6
CC	GO:0098936	intrinsic component of postsynaptic membrane	13/655	123/19594	0.000243669	0.0114254	0.0103737	CDH10/CACNG4/OPRK1/GABRA4/GABRA2/GRID2/ADORA1/CHRM1/GRM5/NLGN1/SLITRK1/GRIN2A/GRM3	13
CC	GO:0098862	cluster of actin-based cell projections	15/655	158/19594	0.000275709	0.0115069	0.0104478	USH1C/SLC9A3/LRP2/SI/MYO3A/SLC5A1/ATP6V0A4/TRPM6/DCDC2/PCDH15/SLC34A2/DRD5/SLC6A19/SLC28A3/CLRN2	15
CC	GO:0099240	intrinsic component of synaptic membrane	15/655	160/19594	0.000315977	0.0115069	0.0104478	CDH10/CACNG4/OPRK1/GABRA4/GABRA2/GRID2/ADCY8/ADORA1/CHRM1/GRM5/NLGN1/SLITRK1/GRIN2A/P2RY4/GRM3	15
CC	GO:0045211	postsynaptic membrane	21/655	271/19594	0.000327211	0.0115069	0.0104478	CDH10/CACNG4/OPRK1/CHRNA4/GABRA4/GRIA2/GABRA2/GRID2/GRM1/ADORA1/HTR3A/KCNJ4/CHRM1/GRM5/NLGN1/CHRNA7/SLITRK1/DDN/GRIN2A/KCTD8/GRM3	21
CC	GO:0043025	neuronal cell body	31/655	482/19594	0.000418076	0.0135714	0.0123223	SEZ6/KCNN2/OPRK1/CHRNA4/BRS3/CALCA/ARG1/GHRH/GRIA2/INHA/PPP1R1B/ASCL1/SCN1A/CRHBP/GABRA2/UCHL1/SEPTIN14/ADCY8/SST/DPYSL5/GIP/ADORA1/FRMD7/TACR3/CTNND2/PCSK1/NRXN1/DDN/S100A5/AVPR1B/SRD5A2	31
CC	GO:0031253	cell projection membrane	24/655	339/19594	0.00048078	0.0143075	0.0129906	ITGA3/PROM1/DPEP1/SLC9A3/LRP2/SLC5A1/ATP6V0A4/CA9/GABRA4/TRPM6/LAMP5/RAB25/ARHGEF4/GABRA2/SLC34A2/ADORA1/TTYH1/DRD5/TACR3/SLC6A19/DDN/ROBO2/SLC28A3/SSTR3	24
CC	GO:0099634	postsynaptic specialization membrane	12/655	116/19594	0.000508561	0.0143075	0.0129906	CDH10/CACNG4/GABRA4/GRIA2/GABRA2/GRID2/GRM1/CHRM1/GRM5/NLGN1/SLITRK1/GRIN2A	12
CC	GO:0005903	brush border	11/655	102/19594	0.000605458	0.015969	0.0144991	USH1C/SLC9A3/LRP2/SI/SLC5A1/ATP6V0A4/TRPM6/SLC34A2/DRD5/SLC6A19/SLC28A3	11
CC	GO:0042734	presynaptic membrane	13/655	143/19594	0.00103549	0.0245857	0.0223228	CDH10/SNAP91/OPRK1/SNAP25/ADCY8/ADORA1/CHRM1/RIMS2/NRXN1/GRIN2A/KCTD8/P2RY4/GRM3	13
CC	GO:0099060	integral component of postsynaptic specialization membrane	9/655	77/19594	0.00104868	0.0245857	0.0223228	CDH10/CACNG4/GABRA4/GABRA2/GRID2/CHRM1/NLGN1/SLITRK1/GRIN2A	9
CC	GO:0099572	postsynaptic specialization	23/655	341/19594	0.0012002	0.026657	0.0242034	CDH10/CACNG4/PAK3/NOS1/GABRA4/BCL11A/GRIA2/PRKCG/GABRA2/GRID2/GRM1/ADCY8/ADORA1/CHRM1/GRM5/NLGN1/CTNND2/SLITRK1/GRIN2A/SH2D5/DLGAP2/GRM3/CPEB1	23
CC	GO:0044306	neuron projection terminus	12/655	129/19594	0.00130734	0.0272636	0.0247541	OPRK1/CALCA/GHRH/PRKCG/NTS/CRHBP/UCHL1/ADORA1/CHRM1/CALB2/PCSK1/AVPR1B	12
CC	GO:0098948	intrinsic component of postsynaptic specialization membrane	9/655	80/19594	0.00137995	0.0272636	0.0247541	CDH10/CACNG4/GABRA4/GABRA2/GRID2/CHRM1/NLGN1/SLITRK1/GRIN2A	9
CC	GO:0043679	axon terminus	11/655	113/19594	0.00142132	0.0272636	0.0247541	OPRK1/CALCA/GHRH/PRKCG/NTS/CRHBP/ADORA1/CHRM1/CALB2/PCSK1/AVPR1B	11
CC	GO:0034702	ion channel complex	20/655	294/19594	0.00220684	0.0404907	0.0367638	CFTR/KCNH2/CACNG4/CHRNA4/GABRA4/GRIA2/HCN4/SCN1A/GABRA2/GRID2/LRRC38/KCNV1/TRPV6/HTR3A/SCNN1G/TTYH1/KCNJ4/CHRNA7/GRIN2A/HTR3E	20
CC	GO:0032589	neuron projection membrane	7/655	58/19594	0.00309442	0.0544102	0.0494022	GABRA4/LAMP5/GABRA2/ADORA1/TACR3/DDN/ROBO2	7
CC	GO:0098878	neurotransmitter receptor complex	6/655	45/19594	0.00366194	0.0618136	0.0561241	CACNG4/GRIA2/GRID2/HTR3A/GRIN2A/HTR3E	6
CC	GO:0014069	postsynaptic density	20/655	318/19594	0.00533143	0.0862134	0.0782781	CACNG4/PAK3/NOS1/BCL11A/GRIA2/PRKCG/GRID2/GRM1/ADCY8/ADORA1/CHRM1/GRM5/NLGN1/CTNND2/SLITRK1/GRIN2A/SH2D5/DLGAP2/GRM3/CPEB1	20
CC	GO:0098978	glutamatergic synapse	20/655	319/19594	0.00551603	0.0862134	0.0782781	CDH10/CACNG4/PAK3/SNAP25/GRID2/GRM1/ADCY8/CADPS/CHRM1/GRM5/ACTBL2/NLGN1/ADORA2B/NPTX1/SLITRK1/GRIN2A/NRG3/P2RY4/DLGAP2/GRM3	20
CC	GO:0032279	asymmetric synapse	20/655	323/19594	0.00630775	0.0942289	0.0855558	CACNG4/PAK3/NOS1/BCL11A/GRIA2/PRKCG/GRID2/GRM1/ADCY8/ADORA1/CHRM1/GRM5/NLGN1/CTNND2/SLITRK1/GRIN2A/SH2D5/DLGAP2/GRM3/CPEB1	20
CC	GO:0098984	neuron to neuron synapse	21/655	347/19594	0.00671517	0.0942289	0.0855558	CACNG4/PAK3/NOS1/BCL11A/GRIA2/PRKCG/GRID2/GRM1/ADCY8/ADORA1/CHRM1/GRM5/NLGN1/CTNND2/SYT9/SLITRK1/GRIN2A/SH2D5/DLGAP2/GRM3/CPEB1	21
CC	GO:0060076	excitatory synapse	6/655	51/19594	0.00684326	0.0942289	0.0855558	ITGA3/GRIA2/GRID2/ADCY8/NLGN1/CALB2	6
CC	GO:0099056	integral component of presynaptic membrane	7/655	67/19594	0.00692203	0.0942289	0.0855558	CDH10/OPRK1/ADCY8/ADORA1/CHRM1/P2RY4/GRM3	7
MF	GO:0046906	tetrapyrrole binding	20/625	149/18410	1.60622e-07	8.86096e-05	7.94884e-05	CYP26B1/CYP24A1/CYP3A43/HBQ1/NOS1/FA2H/HRG/ADGB/STEAP4/TCN1/CYP2C9/CYP2C8/DUOX2/CYP1A2/CYP39A1/IDO2/CYP2A13/CYP2A7/HBD/CYP2A6	20
MF	GO:0020037	heme binding	19/625	139/18410	2.44778e-07	8.86096e-05	7.94884e-05	CYP26B1/CYP24A1/CYP3A43/HBQ1/NOS1/FA2H/HRG/ADGB/STEAP4/CYP2C9/CYP2C8/DUOX2/CYP1A2/CYP39A1/IDO2/CYP2A13/CYP2A7/HBD/CYP2A6	19
MF	GO:0005179	hormone activity	16/625	122/18410	3.75942e-06	0.000907273	0.000813881	UTS2/CHGB/HAMP/CALCA/GHRH/IAPP/INHA/CCL25/NTS/SST/GIP/PRL/ADIPOQ/GAST/CCK/GUCA2A	16
MF	GO:0030594	neurotransmitter receptor activity	14/625	111/18410	2.3622e-05	0.00355225	0.0031866	CHRNA4/GABRA4/GRIA2/GABRA2/GRID2/GRM1/ADORA1/HTR3A/CHRM1/GRM5/DRD5/CHRNA7/GRIN2A/HTR3E	14
MF	GO:0008395	steroid hydroxylase activity	8/625	38/18410	3.34906e-05	0.00355225	0.0031866	CYP3A43/CYP2C9/CYP2C8/CYP1A2/CYP39A1/CYP2A13/CYP2A7/CYP2A6	8
MF	GO:0015276	ligand-gated ion channel activity	16/625	145/18410	3.4345e-05	0.00355225	0.0031866	CFTR/KCNH2/KCNN2/CHRNA4/GABRA4/KCNJ13/GRIA2/HCN4/GABRA2/GRID2/HTR3A/SCNN1G/KCNJ4/CHRNA7/GRIN2A/HTR3E	16
MF	GO:0022834	ligand-gated channel activity	16/625	145/18410	3.4345e-05	0.00355225	0.0031866	CFTR/KCNH2/KCNN2/CHRNA4/GABRA4/KCNJ13/GRIA2/HCN4/GABRA2/GRID2/HTR3A/SCNN1G/KCNJ4/CHRNA7/GRIN2A/HTR3E	16
MF	GO:0008528	G protein-coupled peptide receptor activity	16/625	148/18410	4.41829e-05	0.0039907	0.00357991	CALCR/SCTR/OPRK1/BRS3/SORCS1/CCKBR/GLP1R/GPR84/NPY1R/AVPR1A/TACR3/RXFP4/CCR3/AVPR1B/SSTR3/NPBWR1	16
MF	GO:0016712	oxidoreductase activity, acting on paired donors, with incorporation or reduction of molecular oxygen, reduced flavin or flavoprotein as one donor, and incorporation of one atom of oxygen	8/625	40/18410	4.96081e-05	0.0039907	0.00357991	CYP3A43/CYP2C9/CYP2C8/CYP1A2/CYP39A1/CYP2A13/CYP2A7/CYP2A6	8
MF	GO:0001653	peptide receptor activity	16/625	154/18410	7.15616e-05	0.00518106	0.00464774	CALCR/SCTR/OPRK1/BRS3/SORCS1/CCKBR/GLP1R/GPR84/NPY1R/AVPR1A/TACR3/RXFP4/CCR3/AVPR1B/SSTR3/NPBWR1	16
MF	GO:0001228	DNA-binding transcription activator activity, RNA polymerase II-specific	32/625	462/18410	0.000116796	0.00768733	0.00689602	DLX3/PITX1/ESR1/SOX10/RFX4/DLX2/NEUROG3/HOXC13/HOXC11/RBPJL/HOXD13/FOXJ1/MYCN/NKX2-8/DMRT1/TFAP2A/GCM1/SIX3/NKX6-3/SIX2/ARNT2/DMRT2/NHLH2/ALX1/HOXC10/SOX2/MAFA/NKX2-5/RFX6/FOXD1/HOXB7/SPIB	32
MF	GO:0001216	DNA-binding transcription activator activity	32/625	466/18410	0.000136815	0.00786476	0.00705518	DLX3/PITX1/ESR1/SOX10/RFX4/DLX2/NEUROG3/HOXC13/HOXC11/RBPJL/HOXD13/FOXJ1/MYCN/NKX2-8/DMRT1/TFAP2A/GCM1/SIX3/NKX6-3/SIX2/ARNT2/DMRT2/NHLH2/ALX1/HOXC10/SOX2/MAFA/NKX2-5/RFX6/FOXD1/HOXB7/SPIB	32
MF	GO:0070330	aromatase activity	6/625	25/18410	0.000152404	0.00786476	0.00705518	CYP3A43/CYP2C9/CYP2C8/CYP1A2/CYP2A13/CYP2A7	6
MF	GO:0022824	transmitter-gated ion channel activity	9/625	60/18410	0.00017797	0.00786476	0.00705518	CHRNA4/GABRA4/GRIA2/GABRA2/GRID2/HTR3A/CHRNA7/GRIN2A/HTR3E	9
MF	GO:0022835	transmitter-gated channel activity	9/625	60/18410	0.00017797	0.00786476	0.00705518	CHRNA4/GABRA4/GRIA2/GABRA2/GRID2/HTR3A/CHRNA7/GRIN2A/HTR3E	9
MF	GO:0015081	sodium ion transmembrane transporter activity	15/625	150/18410	0.000183071	0.00786476	0.00705518	SLC9A3/SLC6A15/ATP12A/SLC13A1/SLC5A1/SLC10A1/ATP1A4/HCN4/SCN1A/SLC34A2/SLC6A20/SCNN1G/MFSD2A/SLC22A1/SLC28A3	15
MF	GO:0004497	monooxygenase activity	12/625	103/18410	0.00019252	0.00786476	0.00705518	CYP26B1/CYP24A1/CYP3A43/NOS1/KMO/CYP2C9/CYP2C8/CYP1A2/CYP39A1/CYP2A13/CYP2A7/CYP2A6	12
MF	GO:0008392	arachidonic acid epoxygenase activity	5/625	17/18410	0.000195533	0.00786476	0.00705518	CYP2C9/CYP2C8/CYP2A13/CYP2A7/CYP2A6	5
MF	GO:0008066	glutamate receptor activity	6/625	27/18410	0.000240425	0.00916148	0.00821842	GRIA2/GRID2/GRM1/GRM5/GRIN2A/GRM3	6
MF	GO:0098960	postsynaptic neurotransmitter receptor activity	9/625	64/18410	0.000293955	0.0102607	0.00920448	CHRNA4/GABRA4/GABRA2/GRID2/GRM1/CHRM1/GRM5/DRD5/CHRNA7	9
MF	GO:0004252	serine-type endopeptidase activity	16/625	174/18410	0.000297617	0.0102607	0.00920448	PRSS22/PRSS21/F9/CORIN/MMP3/MMP10/KLK4/KLK2/KLK11/PCSK1/MMP1/LPA/PRSS1/PRSS41/MMP12/PRSS2	16
MF	GO:0048018	receptor ligand activity	32/625	489/18410	0.000324048	0.0106641	0.0095664	UTS2/FGF20/CHGB/BMP7/HAMP/CALCA/IL17F/GHRH/IAPP/INHA/NDP/CCL25/NTS/EGF/PROK1/SST/GIP/TAFA4/CXCL5/PPBP/CXCL1/IL13/SEMA3E/PRL/ADIPOQ/EFNA5/GAST/NRG3/CCK/WNT7B/GUCA2A/GDF10	32
MF	GO:0046873	metal ion transmembrane transporter activity	29/625	428/18410	0.0003468	0.0109167	0.00979295	KCNH2/SLC9A3/SLC6A15/CACNG4/ATP12A/KCNN2/SLC13A1/SLC5A1/SLC10A1/KCNJ13/TRPM6/SNAP25/ATP1A4/HCN4/SCN1A/SLC34A2/LRRC38/SLC6A20/SLC30A8/KCNV1/TRPV6/SCNN1G/TTYH1/KCNJ4/MFSD2A/SLC22A1/CHRNA7/GRIN2A/SLC28A3	29
MF	GO:0030546	signaling receptor activator activity	32/625	496/18410	0.000414917	0.0125166	0.0112282	UTS2/FGF20/CHGB/BMP7/HAMP/CALCA/IL17F/GHRH/IAPP/INHA/NDP/CCL25/NTS/EGF/PROK1/SST/GIP/TAFA4/CXCL5/PPBP/CXCL1/IL13/SEMA3E/PRL/ADIPOQ/EFNA5/GAST/NRG3/CCK/WNT7B/GUCA2A/GDF10	32
MF	GO:0030296	protein tyrosine kinase activator activity	5/625	20/18410	0.000450205	0.0130379	0.0116959	EGF/GRM5/EFNA5/NRG3/ALKAL2	5
MF	GO:0099094	ligand-gated cation channel activity	12/625	115/18410	0.000537253	0.0149604	0.0134204	KCNH2/KCNN2/CHRNA4/KCNJ13/GRIA2/HCN4/HTR3A/SCNN1G/KCNJ4/CHRNA7/GRIN2A/HTR3E	12
MF	GO:0008391	arachidonic acid monooxygenase activity	5/625	21/18410	0.000574509	0.0154054	0.0138196	CYP2C9/CYP2C8/CYP2A13/CYP2A7/CYP2A6	5
MF	GO:0022836	gated channel activity	24/625	340/18410	0.000618154	0.0159837	0.0143384	CFTR/KCNH2/CACNG4/KCNN2/CHRNA4/GABRA4/KCNJ13/GRIA2/SNAP25/HCN4/SCN1A/GABRA2/GRID2/LRRC38/KCNV1/HTR3A/SCNN1G/TTYH1/KCNJ4/CHRNA7/CALHM3/GRIN2A/ANO9/HTR3E	24
MF	GO:0005506	iron ion binding	14/625	151/18410	0.000641748	0.0160216	0.0143723	CYP26B1/CYP24A1/CYP3A43/HBQ1/FA2H/FTHL17/CYP2C9/CYP2C8/CYP1A2/CYP39A1/ALOXE3/CYP2A13/CYP2A7/CYP2A6	14
MF	GO:0015370	solute:sodium symporter activity	9/625	72/18410	0.000714484	0.0172429	0.015468	SLC6A15/SLC13A1/SLC5A1/SLC10A1/SLC34A2/SLC6A20/MFSD2A/SLC22A1/SLC28A3	9
MF	GO:0005230	extracellular ligand-gated ion channel activity	9/625	73/18410	0.000790896	0.0184712	0.0165699	CHRNA4/GABRA4/GRIA2/GABRA2/GRID2/HTR3A/CHRNA7/GRIN2A/HTR3E	9
MF	GO:0008236	serine-type peptidase activity	16/625	191/18410	0.000831665	0.0188164	0.0168795	PRSS22/PRSS21/F9/CORIN/MMP3/MMP10/KLK4/KLK2/KLK11/PCSK1/MMP1/LPA/PRSS1/PRSS41/MMP12/PRSS2	16
MF	GO:0017171	serine hydrolase activity	16/625	195/18410	0.00103734	0.0227587	0.020416	PRSS22/PRSS21/F9/CORIN/MMP3/MMP10/KLK4/KLK2/KLK11/PCSK1/MMP1/LPA/PRSS1/PRSS41/MMP12/PRSS2	16
MF	GO:0005504	fatty acid binding	7/625	49/18410	0.00125008	0.0261672	0.0234736	AFP/UCP1/RBP2/RIDA/PMP2/FABP6/UGT1A8	7
MF	GO:0015293	symporter activity	13/625	144/18410	0.00126499	0.0261672	0.0234736	SLC6A15/SLC13A1/SLC5A1/SLC10A1/SLC1A5/SLC34A2/SLC16A14/SLC6A20/MFSD2A/SLC6A19/SLC22A1/SLC28A3/SLC6A14	13
MF	GO:0015267	channel activity	30/625	489/18410	0.00137921	0.0277374	0.0248822	CFTR/KCNH2/CACNG4/KCNN2/CHRNA4/AQP8/GABRA4/KCNJ13/TRPM6/GRIA2/GJA3/SNAP25/HCN4/SCN1A/GABRA2/GRID2/LRRC38/KCNV1/TRPV6/HTR3A/SCNN1G/TTYH1/KCNJ4/CHRNA7/OTOP3/CALHM3/GRIN2A/ANO9/HTR3E/GJB3	30
MF	GO:0022803	passive transmembrane transporter activity	30/625	490/18410	0.00142331	0.0278507	0.0249839	CFTR/KCNH2/CACNG4/KCNN2/CHRNA4/AQP8/GABRA4/KCNJ13/TRPM6/GRIA2/GJA3/SNAP25/HCN4/SCN1A/GABRA2/GRID2/LRRC38/KCNV1/TRPV6/HTR3A/SCNN1G/TTYH1/KCNJ4/CHRNA7/OTOP3/CALHM3/GRIN2A/ANO9/HTR3E/GJB3	30
MF	GO:0017046	peptide hormone binding	7/625	52/18410	0.00178371	0.0335104	0.0300609	CALCR/SCTR/CCKBR/GLP1R/CRHBP/AVPR1A/AVPR1B	7
MF	GO:0004175	endopeptidase activity	27/625	432/18410	0.00180512	0.0335104	0.0300609	PRSS22/PRSS21/CPS1/F9/MEP1A/PAPPA2/ADGB/REN/CORIN/ADAMTS16/MMP3/UCHL1/MMP10/KLK4/KLK2/KLK11/PYDC1/ECEL1/PCSK1/CTSE/MMP1/KEL/LPA/PRSS1/PRSS41/MMP12/PRSS2	27
MF	GO:0015171	amino acid transmembrane transporter activity	9/625	84/18410	0.00215851	0.039069	0.0350473	SLC6A15/SLC1A5/SLC22A2/SLC7A10/SLC6A20/SLC38A8/SLC6A19/SLC66A1L/SLC6A14	9
MF	GO:0005216	ion channel activity	27/625	442/18410	0.00248868	0.0439465	0.0394228	CFTR/KCNH2/CACNG4/KCNN2/CHRNA4/GABRA4/KCNJ13/TRPM6/GRIA2/SNAP25/HCN4/SCN1A/GABRA2/GRID2/LRRC38/KCNV1/TRPV6/HTR3A/SCNN1G/TTYH1/KCNJ4/CHRNA7/OTOP3/CALHM3/GRIN2A/ANO9/HTR3E	27
MF	GO:0045236	CXCR chemokine receptor binding	4/625	18/18410	0.00275343	0.0474639	0.0425782	TFF2/CXCL5/PPBP/CXCL1	4
MF	GO:0030547	signaling receptor inhibitor activity	6/625	43/18410	0.00312713	0.0526522	0.0472324	LYPD1/ADH7/MTRNR2L9/MTRNR2L12/MTRNR2L11/MTRNR2L6	6
MF	GO:0008194	UDP-glycosyltransferase activity	12/625	144/18410	0.00372586	0.0613073	0.0549965	A4GNT/B4GALNT3/GCNT3/EXTL1/B3GALT2/UGT2A1/GALNTL6/B4GALNT4/B3GALT5/UGT2B17/UGT1A8/UGT1A10	12
MF	GO:0008188	neuropeptide receptor activity	6/625	45/18410	0.00394615	0.0634891	0.0569538	BRS3/SORCS1/NPY1R/TACR3/SSTR3/NPBWR1	6
MF	GO:0048019	receptor antagonist activity	5/625	32/18410	0.00417969	0.0657846	0.059013	ADH7/MTRNR2L9/MTRNR2L12/MTRNR2L11/MTRNR2L6	5
MF	GO:0004222	metalloendopeptidase activity	10/625	111/18410	0.00451028	0.0694775	0.0623257	MEP1A/PAPPA2/ADAMTS16/MMP3/MMP10/ECEL1/MMP1/KEL/MMP12/PRSS2	10
MF	GO:0001664	G protein-coupled receptor binding	19/625	288/18410	0.00460947	0.0695262	0.0623694	APLP1/CCKBR/CALCA/GHRH/NDP/CCL25/REEP2/NTS/UCHL1/GIP/TFF2/ADORA1/CXCL5/PPBP/CXCL1/AVPR1A/GRM5/SAA1/WNT7B	19
MF	GO:0015020	glucuronosyltransferase activity	5/625	34/18410	0.00546302	0.0807189	0.07241	EXTL1/UGT2A1/UGT2B17/UGT1A8/UGT1A10	5
MF	GO:0099529	neurotransmitter receptor activity involved in regulation of postsynaptic membrane potential	6/625	49/18410	0.00604555	0.0874154	0.0784172	CHRNA4/GABRA4/GABRA2/GRID2/CHRM1/CHRNA7	6
MF	GO:0033293	monocarboxylic acid binding	8/625	81/18410	0.00615772	0.0874154	0.0784172	CYP26B1/AFP/UCP1/RBP2/RIDA/PMP2/FABP6/UGT1A8	8
KEGG	hsa04080	Neuroactive ligand-receptor interaction	42/288	362/8164	4.73488e-12	1.26895e-09	1.14634e-09	CALCR/UTS2/SCTR/OPRK1/CHRNA4/GPR50/BRS3/GABRA4/CCKBR/CALCA/GLP1R/GHRH/GRIA2/IAPP/NTS/LYPD6B/GABRA2/GRID2/GRM1/SST/GIP/ADORA1/NPY1R/AVPR1A/CHRM1/GRM5/DRD5/TACR3/ADORA2B/P2RY6/PRL/RXFP4/CHRNA7/GRIN2A/P2RY4/CCK/AVPR1B/GRM3/PRSS1/PRSS2/SSTR3/NPBWR1	42
KEGG	hsa04976	Bile secretion	15/288	89/8164	4.11056e-07	5.50814e-05	4.97594e-05	CFTR/SLC9A3/SCTR/KCNN2/SLC5A1/SLC10A1/AQP8/ATP1A4/SLC22A8/ADCY8/UGT2A1/SLC22A1/UGT2B17/UGT1A8/UGT1A10	15
KEGG	hsa05204	Chemical carcinogenesis - DNA adducts	13/288	69/8164	6.55558e-07	5.85632e-05	5.29047e-05	CYP3A43/CYP2C9/CYP2C8/CYP1A2/NAT2/UGT2A1/CYP2A13/UGT2B17/CYP2A7/UGT1A8/UGT1A10/GSTA2/CYP2A6	13
KEGG	hsa00982	Drug metabolism - cytochrome P450	13/288	72/8164	1.09358e-06	7.32699e-05	6.61904e-05	ALDH3A1/ALDH3B2/CYP2C9/CYP2C8/CYP1A2/UGT2A1/ADH7/UGT2B17/CYP2A7/UGT1A8/UGT1A10/GSTA2/CYP2A6	13
KEGG	hsa00980	Metabolism of xenobiotics by cytochrome P450	13/288	78/8164	2.81196e-06	0.000150721	0.000136158	ALDH3A1/ALDH3B2/CYP2C9/CYP1A2/UGT2A1/ADH7/CYP2A13/UGT2B17/CYP2A7/UGT1A8/UGT1A10/GSTA2/CYP2A6	13
KEGG	hsa04978	Mineral absorption	11/288	60/8164	6.38397e-06	0.000285151	0.000257599	SLC9A3/SLC5A1/TRPM6/MT1G/ATP1A4/SLC34A2/TRPV6/MT1B/SLC6A19/MT1X/MT1H	11
KEGG	hsa00830	Retinol metabolism	11/288	68/8164	2.22147e-05	0.000850507	0.000768329	CYP26B1/CYP2C9/CYP2C8/CYP1A2/UGT2A1/ADH7/UGT2B17/CYP2A7/UGT1A8/UGT1A10/CYP2A6	11
KEGG	hsa04742	Taste transduction	10/288	86/8164	0.000843606	0.0225743	0.0203931	GABRA4/HCN4/GABRA2/GRM1/ADCY8/HTR3A/SCNN1G/TAS1R3/HTR3E/P2RY4	10
KEGG	hsa04911	Insulin secretion	10/288	86/8164	0.000843606	0.0225743	0.0203931	KCNN2/GCK/GLP1R/PRKCG/SNAP25/ATP1A4/ADCY8/GIP/RIMS2/CCK	10
KEGG	hsa04972	Pancreatic secretion	11/288	102/8164	0.00089158	0.0225743	0.0203931	CFTR/SCTR/PRKCG/ATP1A4/ADCY8/CPA2/PLA2G2F/CCK/PLA2G2A/PRSS1/PRSS2	11
KEGG	hsa04974	Protein digestion and absorption	11/288	103/8164	0.000967571	0.0225743	0.0203931	COL9A2/SLC9A3/SLC1A5/MEP1A/KCNJ13/ATP1A4/COL2A1/CPA2/SLC6A19/PRSS1/PRSS2	11
KEGG	hsa04512	ECM-receptor interaction	10/288	88/8164	0.00101079	0.0225743	0.0203931	ITGA3/COL9A2/LAMC2/LAMA1/COMP/ITGB8/ITGB6/FRAS1/COL2A1/FREM1	10
KEGG	hsa04950	Maturity onset diabetes of the young	5/288	26/8164	0.00188597	0.0352421	0.0318369	GCK/IAPP/NEUROG3/MAFA/RFX6	5
KEGG	hsa00983	Drug metabolism - other enzymes	9/288	80/8164	0.00192351	0.0352421	0.0318369	UPP2/NAT2/UGT2A1/UGT2B17/CYP2A7/UGT1A8/UGT1A10/GSTA2/CYP2A6	9
KEGG	hsa00360	Phenylalanine metabolism	4/288	16/8164	0.0019725	0.0352421	0.0318369	IL4I1/ALDH3A1/ALDH3B2/TAT	4
KEGG	hsa05033	Nicotine addiction	6/288	40/8164	0.00255426	0.0427838	0.03865	CHRNA4/GABRA4/GRIA2/GABRA2/CHRNA7/GRIN2A	6
KEGG	hsa00591	Linoleic acid metabolism	5/288	29/8164	0.00312295	0.0492324	0.0444755	CYP2C9/CYP2C8/CYP1A2/PLA2G2F/PLA2G2A	5
KEGG	hsa04020	Calcium signaling pathway	17/288	240/8164	0.00479864	0.0714464	0.0645431	FGF20/NOS1/CCKBR/PRKCG/EGF/GRM1/ADCY8/AVPR1A/CHRM1/GRM5/DRD5/TACR3/ADORA2B/CHRNA7/SPHK1/GRIN2A/AVPR1B	17
KEGG	hsa00140	Steroid hormone biosynthesis	7/288	61/8164	0.00539618	0.0761146	0.0687602	CYP1A2/UGT2A1/UGT2B17/HSD3B1/UGT1A8/UGT1A10/SRD5A2	7
KEGG	hsa00220	Arginine biosynthesis	4/288	22/8164	0.0067115	0.0899341	0.0812445	CPS1/NOS1/ARG1/GLS2	4
KEGG	hsa04964	Proximal tubule bicarbonate reclamation	4/288	23/8164	0.00790296	0.0988088	0.0892617	SLC9A3/PCK1/ATP1A4/GLS2	4
KEGG	hsa00350	Tyrosine metabolism	5/288	36/8164	0.00811117	0.0988088	0.0892617	IL4I1/ALDH3A1/ALDH3B2/ADH7/TAT	5
