# Supplementary material for: RRP8, associated with immune infiltration, is a prospective therapeutic target in hepatocellular carcinoma
Source: J Cancer Res Clin Oncol. 2024 May 9;150(5):245. doi: 10.1007/s00432-024-05756-9 (PMC11082032; doi:10.1007/s00432-024-05756-9)
Supplement: Supplementary file 7 — Supplementary file7 (XLSX 178 KB) [file 432_2024_5756_MOESM7_ESM.xlsx]

## Sheet: Supplementary Table 6
Supplementary Table 6. GSEA enriched analysis of RRP8
ID	Description	setSize	enrichmentScore	NES	pvalue	p.adjust	qvalue	rank	leading_edge	core_enrichment
KEGG_RIBOSOME	KEGG_RIBOSOME	88	0.732782	2.64009	1e-10	9.00714e-09	6.49248e-09	7052	tags=80%, list=19%, signal=64%	RPS21/RPLP2/RPS3/RPSA/RPL27A/RPL26/RPS5/RPS3A/RPS12/RPS19/RPL22L1/RPL37A/RPL13A/RPL8/RPLP0/RPS27A/RPL18A/RPL32/RPS16/RPS13/RPS24/RPLP1/RPS29/RPL23A/RPS4X/RPL7/RPL38/RPL35A/RPL13/RPS8/RPL36/RPL27/RPS28/RPL28/RPL7A/RPL18/RPL10A/RPS9/RPS15A/RPL9/RPL35/RPS6/RPS18/RPS2/RPL5/RPS27/RPS10/RPL23/RPS11/RPS15/RPL36A/RPL14/RPL24/RPL4/RPL6/RPL34/RPL41/RPS20/RPL21/RPL29/RPL37/RPL31/RPS25/RPS7/RPL10/UBA52/RPL12…
REACTOME_EUKARYOTIC_TRANSLATION_ELONGATION	REACTOME_EUKARYOTIC_TRANSLATION_ELONGATION	94	0.724	2.62651	1e-10	9.00714e-09	6.49248e-09	6752	tags=78%, list=19%, signal=63%	RPL39L/RPS21/RPLP2/RPS3/RPSA/RPL27A/RPL26/RPS5/RPS3A/RPS12/RPS19/RPL22L1/RPL37A/RPL13A/RPL8/RPLP0/RPS27A/RPL18A/RPL32/RPS16/RPS13/RPS24/RPLP1/RPS29/RPL23A/RPS4X/RPL7/RPL38/RPL35A/RPL13/RPS8/RPL36/EEF1B2/RPL27/RPS28/RPL28/RPL7A/RPL18/RPL10A/RPS9/RPS15A/RPL9/RPL35/RPS6/RPS14/RPS18/RPS2/RPL5/RPS27/RPS10/RPL23/RPS11/RPS15/RPL36A/RPS4Y2/RPL14/RPL24/RPL4/RPL6/RPL34/RPL41/RPS20/RPL21/RPL29/RPL37/RPL31/R…
WP_CYTOPLASMIC_RIBOSOMAL_PROTEINS	WP_CYTOPLASMIC_RIBOSOMAL_PROTEINS	88	0.727443	2.62085	1e-10	9.00714e-09	6.49248e-09	7052	tags=81%, list=19%, signal=65%	RPS21/RPLP2/RPS3/RPSA/RPL27A/RPL26/RPS5/RPS3A/RPS12/RPS19/RPL37A/RPL13A/RPL8/RPLP0/RPS27A/RPL18A/RPL32/RPS16/RPS13/RPS24/RPLP1/RPS29/RPL23A/RPS4X/RPL7/RPL38/RPL35A/RPS6KA6/RPL13/RPS8/RPL36/RPL27/RPS28/RPL28/RPL7A/RPL18/RPL10A/RPS9/RPS15A/RPL9/RPL35/RPS6/RPS14/RPS18/RPS2/RPL5/RPS27/RPS10/RPL23/RPS11/RPS15/RPL36A/RPL14/RPL24/RPL4/RPL6/RPL34/RPL41/RPS20/RPL21/RPL29/RPL37/RPL31/RPS25/RPS7/RPL10/UBA52…
REACTOME_SRP_DEPENDENT_COTRANSLATIONAL_PROTEIN_TARGETING_TO_MEMBRANE	REACTOME_SRP_DEPENDENT_COTRANSLATIONAL_PROTEIN_TARGETING_TO_MEMBRANE	113	0.689382	2.55745	1e-10	9.00714e-09	6.49248e-09	7052	tags=66%, list=19%, signal=54%	RPL39L/RPS21/RPLP2/RPS3/RPSA/RPL27A/RPL26/RPS5/RPS3A/RPS12/RPS19/RPL22L1/RPL37A/RPL13A/RPL8/RPLP0/RPS27A/RPL18A/RPL32/RPS16/RPS13/RPS24/RPLP1/RPS29/RPL23A/RPS4X/RPL7/RPL38/RPL35A/RPL13/RPS8/RPL36/RPL27/RPS28/RPL28/RPL7A/RPL18/RPL10A/RPS9/RPS15A/RPL9/RPL35/RPS6/RPS14/RPS18/RPS2/RPL5/RPS27/SEC61G/RPS10/RPL23/RPS11/RPS15/RPL36A/RPS4Y2/RPL14/RPL24/RPL4/RPL6/RPL34/RPL41/RPS20/RPL21/RPL29/RPL37/RPL31/R…
REACTOME_EUKARYOTIC_TRANSLATION_INITIATION	REACTOME_EUKARYOTIC_TRANSLATION_INITIATION	120	0.68091	2.54869	1e-10	9.00714e-09	6.49248e-09	8301	tags=71%, list=23%, signal=55%	RPL39L/RPS21/RPLP2/RPS3/RPSA/RPL27A/RPL26/RPS5/RPS3A/RPS12/RPS19/RPL22L1/RPL37A/RPL13A/RPL8/RPLP0/RPS27A/RPL18A/RPL32/RPS16/RPS13/RPS24/RPLP1/RPS29/RPL23A/RPS4X/RPL7/RPL38/RPL35A/RPL13/RPS8/RPL36/EIF3B/RPL27/RPS28/RPL28/RPL7A/RPL18/RPL10A/RPS9/EIF3D/EIF3F/RPS15A/RPL9/RPL35/RPS6/RPS14/RPS18/RPS2/RPL5/RPS27/RPS10/RPL23/RPS11/RPS15/RPL36A/RPS4Y2/RPL14/RPL24/RPL4/RPL6/RPL34/RPL41/RPS20/RPL21/RPL29/RP…
REACTOME_NONSENSE_MEDIATED_DECAY_NMD	REACTOME_NONSENSE_MEDIATED_DECAY_NMD	116	0.683291	2.5479	1e-10	9.00714e-09	6.49248e-09	8472	tags=70%, list=23%, signal=54%	RPL39L/RPS21/RPLP2/RPS3/RPSA/RPL27A/RPL26/RPS5/RPS3A/RPS12/RPS19/RPL22L1/RPL37A/RPL13A/RPL8/RPLP0/RPS27A/RPL18A/RPL32/RPS16/RPS13/RPS24/RPLP1/RPS29/RPL23A/RPS4X/RPL7/RPL38/SMG9/RPL35A/RPL13/RPS8/RPL36/RPL27/RPS28/RPL28/RPL7A/RPL18/RPL10A/RPS9/RPS15A/RPL9/RPL35/RPS6/RPS14/RPS18/RPS2/RPL5/RPS27/RPS10/RPL23/RPS11/RPS15/RPL36A/RPS4Y2/RPL14/RPL24/RPL4/RPL6/RPL34/RPL41/RPS20/RPL21/RPL29/RPL37/RPL31/RPS…
REACTOME_RESPONSE_OF_EIF2AK4_GCN2_TO_AMINO_ACID_DEFICIENCY	REACTOME_RESPONSE_OF_EIF2AK4_GCN2_TO_AMINO_ACID_DEFICIENCY	102	0.69073	2.53888	1e-10	9.00714e-09	6.49248e-09	6752	tags=72%, list=19%, signal=58%	RPL39L/RPS21/RPLP2/RPS3/RPSA/RPL27A/RPL26/RPS5/RPS3A/RPS12/RPS19/RPL22L1/RPL37A/RPL13A/RPL8/RPLP0/RPS27A/RPL18A/RPL32/RPS16/RPS13/RPS24/RPLP1/RPS29/RPL23A/RPS4X/RPL7/RPL38/RPL35A/RPL13/RPS8/RPL36/RPL27/RPS28/RPL28/RPL7A/RPL18/RPL10A/RPS9/RPS15A/RPL9/RPL35/RPS6/RPS14/RPS18/RPS2/ASNS/RPL5/RPS27/RPS10/RPL23/RPS11/RPS15/RPL36A/RPS4Y2/RPL14/RPL24/RPL4/RPL6/RPL34/RPL41/RPS20/RPL21/RPL29/RPL37/RPL31/RPS…
REACTOME_INFLUENZA_INFECTION	REACTOME_INFLUENZA_INFECTION	157	0.627385	2.41715	1e-10	9.00714e-09	6.49248e-09	7998	tags=61%, list=22%, signal=48%	TGFB1/RPL39L/RPS21/RPLP2/RPS3/RPSA/RPL27A/RPL26/RPS5/RPS3A/RPS12/RPS19/RPL22L1/RPL37A/KPNA2/RPL13A/RPL8/RPLP0/RPS27A/CPSF4/RPL18A/RPL32/RPS16/RPS13/RPS24/RPLP1/RPS29/RPL23A/RPS4X/RPL7/RPL38/RPL35A/RPL13/RPS8/RPL36/RPL27/RPS28/RPL28/RPL7A/RPL18/RPL10A/RPS9/RPS15A/RPL9/RPL35/RPS6/NUP210/RPS14/NUP37/RPS18/RPS2/RPL5/RAE1/POLR2H/RPS27/SLC25A6/RPS10/RPL23/NUP93/RPS11/RPS15/RPL36A/RPS4Y2/RPL14/RPL24/RAN…
REACTOME_RRNA_PROCESSING	REACTOME_RRNA_PROCESSING	202	0.608352	2.39801	1e-10	9.00714e-09	6.49248e-09	9993	tags=66%, list=27%, signal=48%	FBL/RPL39L/RPS21/RPLP2/RPS3/RPSA/RPL27A/RPL26/NOP56/RPS5/RPS3A/BOP1/RPS12/RPS19/RPL22L1/RPL37A/RPL13A/RPL8/RPLP0/RPS27A/EXOSC4/RPL18A/RPL32/RPS16/RPS13/RPS24/RPLP1/RPS29/RPL23A/RPS4X/RPL7/RPL38/RPL35A/RPL13/RPS8/RPL36/RPL27/RPS28/RPL28/RPL7A/RPL18/RPL10A/RPS9/RPS15A/RPL9/RPL35/RPS6/RPS14/RPS18/RPS2/RPL5/PES1/SENP3/RPS27/RPS10/RPL23/RRP9/RPS11/RPS15/RPL36A/RPS4Y2/RPL14/EMG1/RPP25/RPL24/WDR46/RPL4/…
REACTOME_REGULATION_OF_EXPRESSION_OF_SLITS_AND_ROBOS	REACTOME_REGULATION_OF_EXPRESSION_OF_SLITS_AND_ROBOS	172	0.597955	2.31938	1e-10	9.00714e-09	6.49248e-09	8525	tags=53%, list=23%, signal=41%	ROBO2/PSMA8/ISL1/SLIT1/RPL39L/RPS21/RPLP2/RPS3/RPSA/MSI1/RPL27A/RPL26/RPS5/ROBO1/RPS3A/RPS12/RPS19/RPL22L1/ROBO3/RPL37A/RPL13A/RPL8/RPLP0/RPS27A/LHX4/RPL18A/RPL32/RPS16/RPS13/RPS24/RPLP1/RPS29/RPL23A/RPS4X/RPL7/RPL38/RPL35A/RPL13/RPS8/RPL36/RPL27/RPS28/RPL28/RPL7A/RPL18/RPL10A/RPS9/RPS15A/RPL9/RPL35/RPS6/RPS14/RPS18/RPS2/RPL5/RPS27/RPS10/RPL23/RPS11/RPS15/RPL36A/RPS4Y2/RPL14/RPL24/RPL4/RPL6/RPL34…
WP_RETINOBLASTOMA_GENE_IN_CANCER	WP_RETINOBLASTOMA_GENE_IN_CANCER	87	0.634713	2.27619	4.52619e-09	2.81179e-07	2.02678e-07	10374	tags=74%, list=28%, signal=53%	CDT1/CHEK1/CDC25A/CCNB1/ORC1/ANLN/CCNB2/MCM7/CDC45/MCM6/KIF4A/CDK4/MCM3/TTK/TOP2A/CDC7/PLK4/CDK1/RRM2/FANCG/MAPK13/E2F1/MCM4/E2F2/H2AZ1/RFC4/BARD1/RRM1/PRIM1/TYMS/POLA1/CDC25B/SKP2/HMGB2/STMN1/CCNE2/CDK6/PRMT2/DNMT1/E2F3/WEE1/PCNA/TP53/RBP1/SAP30/RPA1/SMC2/SMC3/MYC/PRKDC/CCDC6/NPAT/RPA2/POLD3/CCND3/SUV39H1/RFC5/CDK2/POLE2/RPA3/RBBP4/DCK/TFDP1/ABL1
REACTOME_SARS_COV_2_MODULATES_HOST_TRANSLATION_MACHINERY	REACTOME_SARS_COV_2_MODULATES_HOST_TRANSLATION_MACHINERY	51	0.680401	2.24734	4.50934e-07	1.37019e-05	9.87652e-06	6420	tags=67%, list=18%, signal=55%	RPS21/RPS3/RPSA/RPS5/RPS3A/RPS12/RPS19/SNRPD1/SNRPB/SNRPD2/RPS27A/RPS16/RPS13/RPS24/RPS29/RPS4X/RPS8/RPS28/RPS9/RPS15A/RPS6/RPS14/RPS18/RPS2/RPS27/RPS10/RPS11/RPS15/RPS4Y2/SNRPE/RPS20/RPS25/RPS7/GEMIN4
REACTOME_FCGR_ACTIVATION	REACTOME_FCGR_ACTIVATION	69	0.652449	2.24047	5.76939e-08	2.46617e-06	1.77765e-06	6895	tags=67%, list=19%, signal=54%	IGKV1D-16/IGKV5-2/IGKV2-28/FCGR1A/IGHV3-53/IGHV3-33/IGLV2-11/IGHV4-59/IGLV6-57/IGHV3-48/IGKV1-39/IGHV3-13/IGLV3-21/IGHV2-70/IGLV7-43/IGHG4/IGHV4-39/IGKV1D-39/IGKV1-17/IGLV3-19/SYK/HCK/IGKV1-16/IGLV1-51/IGKV1D-33/FCGR3A/FCGR2A/IGKV3-15/IGLV3-25/IGHV4-34/CD3G/IGHV3-30/SRC/IGLV1-40/IGLV1-47/IGKV2D-40/IGKV2D-30/IGHV3-7/IGKV1-12/IGHV1-2/IGHG1/IGKV1-5/FGR/IGHV1-46/IGLV2-14/IGKV1D-12
REACTOME_ACTIVATION_OF_THE_MRNA_UPON_BINDING_OF_THE_CAP_BINDING_COMPLEX_AND_EIFS_AND_SUBSEQUENT_BINDING_TO_43S	REACTOME_ACTIVATION_OF_THE_MRNA_UPON_BINDING_OF_THE_CAP_BINDING_COMPLEX_AND_EIFS_AND_SUBSEQUENT_BINDING_TO_43S	60	0.655274	2.23195	3.73358e-07	1.19191e-05	8.59146e-06	8301	tags=63%, list=23%, signal=49%	RPS21/RPS3/RPSA/RPS5/RPS3A/RPS12/RPS19/RPS27A/RPS16/RPS13/RPS24/RPS29/RPS4X/RPS8/EIF3B/RPS28/RPS9/EIF3D/EIF3F/RPS15A/RPS6/RPS14/RPS18/RPS2/RPS27/RPS10/RPS11/RPS15/RPS4Y2/RPS20/RPS25/RPS7/EIF3M/EIF4EBP1/EIF3K/EIF2S3/EIF4B/EIF2S2
REACTOME_CELLULAR_RESPONSE_TO_STARVATION	REACTOME_CELLULAR_RESPONSE_TO_STARVATION	156	0.566394	2.18373	1.51099e-09	1.08878e-07	7.84807e-08	8301	tags=54%, list=23%, signal=42%	ATP6V1G3/RPL39L/RPS21/RPLP2/RPS3/RPSA/RPL27A/RPL26/RPS5/RPS3A/RPS12/RPS19/RPL22L1/RPL37A/RPL13A/RPL8/RPLP0/RPS27A/RPL18A/RPL32/RPS16/RPS13/RPS24/RPLP1/RPS29/RPL23A/ATP6V0D2/RPS4X/RPL7/RPL38/RPL35A/RPL13/RPS8/RPL36/RPL27/RPS28/RPL28/RPL7A/RPL18/RPL10A/RPS9/RPS15A/RPL9/RPL35/RPS6/RPS14/RPS18/RPS2/ASNS/RPL5/RPS27/LAMTOR4/RPS10/BMT2/RPL23/RPS11/RPS15/RPL36A/RPS4Y2/RPL14/RPL24/RPL4/RPL6/RPL34/RPL41/RP…
WP_MICROGLIA_PATHOGEN_PHAGOCYTOSIS_PATHWAY	WP_MICROGLIA_PATHOGEN_PHAGOCYTOSIS_PATHWAY	40	0.68959	2.18223	3.27098e-06	7.1734e-05	5.17069e-05	5993	tags=60%, list=16%, signal=50%	TREM1/FCGR1A/TREM2/ITGAM/VAV3/FCER1G/CYBB/NCF2/NCF1/C1QB/C1QA/VAV1/CYBA/SYK/HCK/TYROBP/NCF4/C1QC/RAC2/PIK3CD/ITGB2/NCKAP1L/ARPC1B/PIK3R6
REACTOME_CELL_CYCLE_CHECKPOINTS	REACTOME_CELL_CYCLE_CHECKPOINTS	290	0.534603	2.17875	1e-10	9.00714e-09	6.49248e-09	10711	tags=51%, list=29%, signal=37%	PSMA8/BIRC5/AURKB/KIF18A/CDC20/KIF2C/CENPM/SFN/CCNA1/CHEK1/CDC25A/CCNB1/CENPA/ORC1/H2AX/CCNB2/UBE2C/CLSPN/MCM7/GTSE1/CDC45/MCM10/SGO2/PLK1/SKA1/ORC6/BUB1/UBE2S/SPC25/ERCC6L/CDCA8/MCM2/CENPE/MAD2L1/BUB1B/MCM6/NDC80/SGO1/CENPO/MCM3/EXO1/CDC6/CDC7/PKMYT1/RPS27A/B9D2/H4C15/CDK1/CDKN2A/CENPK/CENPF/CDC25C/CENPH/CENPI/INCENP/MCM4/NUF2/ZWINT/RFC4/RMI2/BLM/RCC2/SPC24/MAPRE1/BARD1/H4C5/RHNO1/DBF4/MCM8/MCM5…
REACTOME_ROLE_OF_PHOSPHOLIPIDS_IN_PHAGOCYTOSIS	REACTOME_ROLE_OF_PHOSPHOLIPIDS_IN_PHAGOCYTOSIS	82	0.609065	2.17426	1.25993e-07	4.88851e-06	3.52371e-06	6895	tags=57%, list=19%, signal=47%	IGKV1D-16/IGKV5-2/IGKV2-28/FCGR1A/IGHV3-53/ITPR3/IGHV3-33/IGLV2-11/IGHV4-59/IGLV6-57/IGHV3-48/IGKV1-39/IGHV3-13/IGLV3-21/PLD4/IGHV2-70/IGLV7-43/IGHG4/IGHV4-39/IGKV1D-39/IGKV1-17/IGLV3-19/SYK/IGKV1-16/IGLV1-51/IGKV1D-33/FCGR3A/FCGR2A/IGKV3-15/IGLV3-25/IGHV4-34/CD3G/IGHV3-30/PLPP4/IGLV1-40/IGLV1-47/IGKV2D-40/IGKV2D-30/IGHV3-7/IGKV1-12/IGHV1-2/PRKCD/IGHG1/IGKV1-5/IGHV1-46/IGLV2-14/IGKV1D-12
REACTOME_CD22_MEDIATED_BCR_REGULATION	REACTOME_CD22_MEDIATED_BCR_REGULATION	61	0.633881	2.16526	2.75873e-06	6.21206e-05	4.47774e-05	6895	tags=62%, list=19%, signal=51%	IGKV1D-16/IGKV5-2/IGKV2-28/IGHV3-53/IGHV3-33/IGLV2-11/IGHV4-59/IGLV6-57/IGHV3-48/IGKV1-39/IGHV3-13/IGLV3-21/IGHV2-70/IGLV7-43/IGHV4-39/IGKV1D-39/IGKV1-17/IGLV3-19/IGKV1-16/IGLV1-51/IGKV1D-33/IGKV3-15/IGLV3-25/IGHV4-34/IGHV3-30/IGLV1-40/IGLV1-47/IGKV2D-40/IGKV2D-30/IGHV3-7/CD79B/IGKV1-12/IGHV1-2/IGKV1-5/CD22/IGHV1-46/IGLV2-14/IGKV1D-12
REACTOME_MITOTIC_SPINDLE_CHECKPOINT	REACTOME_MITOTIC_SPINDLE_CHECKPOINT	111	0.585856	2.16469	1.48226e-08	8.30724e-07	5.98798e-07	10026	tags=59%, list=28%, signal=43%	BIRC5/AURKB/KIF18A/CDC20/KIF2C/CENPM/CENPA/UBE2C/SGO2/PLK1/SKA1/BUB1/UBE2S/SPC25/ERCC6L/CDCA8/CENPE/MAD2L1/BUB1B/NDC80/SGO1/CENPO/B9D2/CENPK/CENPF/CENPH/CENPI/INCENP/NUF2/ZWINT/RCC2/SPC24/MAPRE1/NUP37/RPS27/KIF2A/RANGAP1/SPDL1/CENPU/KNTC1/CENPL/DYNC1I1/NUP160/ANAPC1/ITGB3BP/NUP107/NUP85/ANAPC11/PPP1CC/ANAPC7/CENPS/DSN1/CKAP5/DYNC1LI1/CENPP/DYNC1H1/CENPQ/UBE2E1/ZWILCH/NDE1/PMF1/SKA2/PPP2R1A/SEC13/…
REACTOME_SIGNALING_BY_ROBO_RECEPTORS	REACTOME_SIGNALING_BY_ROBO_RECEPTORS	218	0.5442	2.15455	1e-10	9.00714e-09	6.49248e-09	8525	tags=49%, list=23%, signal=37%	PAK5/ROBO2/PSMA8/ISL1/DCC/SLIT1/PFN2/RPL39L/RPS21/RPLP2/RPS3/RPSA/MSI1/RPL27A/RPL26/RPS5/ROBO1/RPS3A/NCK2/RPS12/RPS19/RPL22L1/ROBO3/RPL37A/RPL13A/RPL8/RPLP0/RPS27A/LHX4/ARHGAP39/PAK6/RPL18A/RPL32/RPS16/RPS13/RPS24/RPLP1/RPS29/RPL23A/RPS4X/RPL7/RPL38/RPL35A/RPL13/SRC/RPS8/RPL36/RPL27/RPS28/RPL28/RPL7A/RPL18/RPL10A/RPS9/RPS15A/RPL9/RPL35/RPS6/RPS14/RPS18/RPS2/RPL5/RPS27/RPS10/RPL23/RPS11/RPS15/RPL3…
REACTOME_RESOLUTION_OF_SISTER_CHROMATID_COHESION	REACTOME_RESOLUTION_OF_SISTER_CHROMATID_COHESION	126	0.572105	2.15059	1.73958e-08	9.33452e-07	6.72846e-07	9346	tags=56%, list=26%, signal=41%	TUBAL3/BIRC5/AURKB/TUBA3C/KIF18A/CDC20/KIF2C/CENPM/CDCA5/TUBB2B/CCNB1/CENPA/TUBB3/CCNB2/SGO2/PLK1/SKA1/BUB1/SPC25/ERCC6L/CDCA8/CENPE/MAD2L1/BUB1B/NDC80/SGO1/TUBA3E/CENPO/TUBA1A/B9D2/CDK1/CENPK/CENPF/CENPH/CENPI/TUBB6/INCENP/NUF2/ZWINT/TUBA1C/RCC2/SPC24/MAPRE1/TUBA1B/TUBB8B/NUP37/RPS27/TUBA8/KIF2A/RANGAP1/SPDL1/CENPU/KNTC1/CENPL/DYNC1I1/NUP160/ITGB3BP/NUP107/NUP85/SMC3/PPP1CC/CENPS/DSN1/CKAP5/DYNC…
REACTOME_SELENOAMINO_ACID_METABOLISM	REACTOME_SELENOAMINO_ACID_METABOLISM	118	0.575253	2.14911	4.45092e-08	2.00451e-06	1.44488e-06	8267	tags=69%, list=23%, signal=54%	RPL39L/RPS21/RPLP2/RPS3/RPSA/RPL27A/RPL26/RPS5/RPS3A/RPS12/RPS19/RPL22L1/EEF1E1/RPL37A/RPL13A/RPL8/RPLP0/RPS27A/RPL18A/RPL32/RPS16/RPS13/RPS24/RPLP1/RPS29/RPL23A/RPS4X/RPL7/RPL38/RPL35A/RPL13/RPS8/RPL36/RPL27/RPS28/RPL28/TXNRD1/RPL7A/RPL18/RPL10A/RPS9/RPS15A/RPL9/RPL35/RPS6/RPS14/RPS18/RPS2/RPL5/RPS27/RPS10/RPL23/RPS11/RPS15/RPL36A/RPS4Y2/RPL14/RPL24/RPL4/RPL6/RPL34/RPL41/RPS20/RPL21/RPL29/RPL37/…
WP_GENES_CONTROLLING_NEPHROGENESIS	WP_GENES_CONTROLLING_NEPHROGENESIS	44	0.666913	2.14758	4.36713e-06	9.17825e-05	6.61582e-05	2994	tags=36%, list=8%, signal=33%	HOXD11/FOXD1/EYA1/NPHS2/ROBO2/NPHS1/ITGA3/LHX1/ETV4/FGF8/HNF1B/LMX1B/HOXA11/EMX2/WT1/NCK2
REACTOME_IMMUNOREGULATORY_INTERACTIONS_BETWEEN_A_LYMPHOID_AND_A_NON_LYMPHOID_CELL	REACTOME_IMMUNOREGULATORY_INTERACTIONS_BETWEEN_A_LYMPHOID_AND_A_NON_LYMPHOID_CELL	186	0.546804	2.14693	1.48948e-10	1.29534e-08	9.33698e-09	8334	tags=57%, list=23%, signal=44%	COL2A1/TREM1/IGKV1D-16/TREML4/IGKV5-2/IGKV2-28/FCGR1A/IGHV3-53/IGHV3-33/IGLV2-11/IGHV4-59/TREM2/IGLV6-57/IGHV3-48/IGKV1-39/IGHV3-13/IGLV3-21/HCST/IGHV2-70/CD3D/IGLV7-43/NCR3LG1/CRTAM/CD8B/ULBP1/IGHV4-39/IGKV1D-39/CD19/COLEC12/IGKV1-17/IGLV3-19/SIGLEC10/KIR2DL4/NCR2/CD1A/LILRA5/CD300LB/TYROBP/LILRB4/IGKV1-16/SIGLEC9/IGLV1-51/IGKV1D-33/FCGR3A/LILRB1/IGKV3-15/IGLV3-25/CD300A/SLAMF7/SIGLEC12/IGHV4-34…
REACTOME_FCERI_MEDIATED_CA_2_MOBILIZATION	REACTOME_FCERI_MEDIATED_CA_2_MOBILIZATION	86	0.592697	2.12275	3.07777e-07	1.02133e-05	7.36193e-06	8527	tags=58%, list=23%, signal=45%	IGKV1D-16/IGKV5-2/IGKV2-28/IGHV3-53/ITPR3/IGHV3-33/IGLV2-11/IGHV4-59/IGLV6-57/IGHV3-48/VAV3/FCER1G/IGKV1-39/IGHV3-13/IGLV3-21/IGHV2-70/IGLV7-43/IGHV4-39/IGKV1D-39/IGKV1-17/IGLV3-19/VAV1/SYK/IGKV1-16/IGLV1-51/IGKV1D-33/IGKV3-15/IGLV3-25/IGHV4-34/IGHV3-30/IGLV1-40/IGLV1-47/IGKV2D-40/IGKV2D-30/IGHV3-7/IGKV1-12/IGHV1-2/IGKV1-5/IGHV1-46/NFATC2/IGLV2-14/IGKV1D-12/PLCG1/IGHE/IGLC2/BTK/LCP2/IGLV2-8/IGKV2…
REACTOME_MITOTIC_PROMETAPHASE	REACTOME_MITOTIC_PROMETAPHASE	203	0.536784	2.11624	1e-10	9.00714e-09	6.49248e-09	9990	tags=53%, list=27%, signal=39%	TUBAL3/BIRC5/AURKB/TUBA3C/KIF18A/CDC20/KIF2C/CENPM/CDCA5/TUBB2B/CCNB1/CENPA/TUBB3/CCNB2/NCAPH/SGO2/PLK1/SKA1/BUB1/SPC25/ERCC6L/CDCA8/CENPE/MAD2L1/NCAPD2/NCAPG/BUB1B/NDC80/SGO1/TUBA3E/CENPO/TUBA1A/PLK4/B9D2/CDK1/CENPK/NEK2/CENPF/CENPH/CENPI/TUBB6/INCENP/NUF2/ZWINT/SFI1/CNTRL/TUBA1C/RCC2/SPC24/MAPRE1/TUBA1B/TUBB8B/NUP37/MZT2B/RPS27/SMC4/TUBA8/KIF2A/CEP131/RANGAP1/SPDL1/MZT2A/TUBB/CENPU/PRKAR2B/KNTC…
REACTOME_ACTIVATION_OF_THE_PRE_REPLICATIVE_COMPLEX	REACTOME_ACTIVATION_OF_THE_PRE_REPLICATIVE_COMPLEX	33	0.690387	2.11472	2.26177e-05	0.000368013	0.000265269	9785	tags=82%, list=27%, signal=60%	CDT1/ORC1/MCM7/CDC45/MCM10/ORC6/POLA2/MCM2/MCM6/MCM3/CDC6/CDC7/MCM4/PRIM1/DBF4/MCM8/MCM5/POLA1/GMNN/POLE4/PRIM2/RPA1/RPA2/CDK2/POLE3/POLE2/RPA3
WP_DEVELOPMENT_OF_URETERIC_COLLECTION_SYSTEM	WP_DEVELOPMENT_OF_URETERIC_COLLECTION_SYSTEM	60	0.619576	2.11036	7.1599e-06	0.000141072	0.000101687	3748	tags=35%, list=10%, signal=31%	SIX2/HOXD11/FRAS1/EYA1/BMP7/FREM1/ROBO2/MYCN/TGFB2/VANGL2/LHX1/ETV4/GDF11/HNF1B/HOXA11/ROBO1/WT1/ANOS1/BMP4/GLI1/GRIP1
REACTOME_ANTIGEN_ACTIVATES_B_CELL_RECEPTOR_BCR_LEADING_TO_GENERATION_OF_SECOND_MESSENGERS	REACTOME_ANTIGEN_ACTIVATES_B_CELL_RECEPTOR_BCR_LEADING_TO_GENERATION_OF_SECOND_MESSENGERS	86	0.589219	2.11029	5.18219e-07	1.55589e-05	1.12151e-05	6895	tags=55%, list=19%, signal=44%	IGKV1D-16/IGKV5-2/IGKV2-28/IGHV3-53/ITPR3/IGHV3-33/IGLV2-11/IGHV4-59/IGLV6-57/IGHV3-48/ORAI2/IGKV1-39/IGHV3-13/IGLV3-21/IGHV2-70/IGLV7-43/IGHV4-39/IGKV1D-39/TRPC1/CD19/IGKV1-17/IGLV3-19/VAV1/SYK/IGKV1-16/IGLV1-51/IGKV1D-33/DAPP1/IGKV3-15/IGLV3-25/IGHV4-34/IGHV3-30/IGLV1-40/IGLV1-47/IGKV2D-40/IGKV2D-30/PIK3CD/IGHV3-7/CD79B/IGKV1-12/ORAI1/IGHV1-2/IGKV1-5/CD22/IGHV1-46/IGLV2-14/IGKV1D-12
PID_PLK1_PATHWAY	PID_PLK1_PATHWAY	46	0.647985	2.10805	8.29453e-06	0.000159685	0.000115104	8597	tags=61%, list=24%, signal=47%	CDC20/CCNB1/CLSPN/KIF20A/PLK1/BUB1/ERCC6L/CENPE/TPX2/BUB1B/ECT2/NDC80/SGO1/PRC1/CDK1/CDC25C/INCENP/SPC24/CDC25B/BORA/KIF2A/FBXO5/CENPU/WEE1/AURKA/TUBG1/PAK1/SSPOP
REACTOME_FCGR3A_MEDIATED_IL10_SYNTHESIS	REACTOME_FCGR3A_MEDIATED_IL10_SYNTHESIS	95	0.576798	2.10562	8.53315e-07	2.24173e-05	1.61587e-05	6626	tags=54%, list=18%, signal=44%	IGKV1D-16/IGKV5-2/IGKV2-28/ADCY8/FCGR1A/IGHV3-53/ITPR3/IGHV3-33/IGLV2-11/IGHV4-59/IGLV6-57/IGHV3-48/IGKV1-39/IGHV3-13/IGLV3-21/IGHV2-70/IGLV7-43/IGHG4/IGHV4-39/IGKV1D-39/IGKV1-17/IGLV3-19/SYK/HCK/IGKV1-16/IGLV1-51/IGKV1D-33/FCGR3A/FCGR2A/IGKV3-15/IGLV3-25/IGHV4-34/CD3G/IGHV3-30/SRC/IGLV1-40/PRKX/IGLV1-47/IGKV2D-40/IGKV2D-30/IGHV3-7/IGKV1-12/IL10/ADCY2/IGHV1-2/PRKAR2B/IGHG1/IGKV1-5/FGR/IGHV1-46/IG…
REACTOME_DNA_STRAND_ELONGATION	REACTOME_DNA_STRAND_ELONGATION	32	0.689088	2.0919	3.42082e-05	0.000516606	0.000372377	9785	tags=84%, list=27%, signal=62%	MCM7/CDC45/POLA2/MCM2/GINS1/FEN1/MCM6/MCM3/GINS4/MCM4/RFC4/POLD1/PRIM1/MCM8/MCM5/POLA1/GINS2/PRIM2/PCNA/GINS3/RPA1/LIG1/RFC2/RPA2/POLD3/RFC5/RPA3
WP_DNA_REPLICATION	WP_DNA_REPLICATION	42	0.655715	2.09055	2.35174e-05	0.000377776	0.000272306	9785	tags=74%, list=27%, signal=54%	CDT1/ORC1/MCM7/CDC45/MCM10/ORC6/POLA2/MCM2/MCM6/MCM3/CDC6/CDC7/MCM4/RFC4/POLD1/PRIM1/DBF4/MCM5/POLA1/GMNN/PRIM2/UBA52/PCNA/RPA1/RFC2/RPA2/POLD3/RFC5/CDK2/POLE2/RPA3
REACTOME_MITOTIC_METAPHASE_AND_ANAPHASE	REACTOME_MITOTIC_METAPHASE_AND_ANAPHASE	236	0.521533	2.08925	1e-10	9.00714e-09	6.49248e-09	10674	tags=50%, list=29%, signal=36%	TUBAL3/PSMA8/BIRC5/AURKB/TUBA3C/KIF18A/CDC20/KIF2C/CENPM/CDCA5/TUBB2B/PTTG1/CCNB1/CENPA/TUBB3/CCNB2/UBE2C/SGO2/PLK1/SKA1/BUB1/UBE2S/SPC25/ERCC6L/CDCA8/CENPE/MAD2L1/BUB1B/NDC80/SGO1/TUBA3E/CENPO/TUBA1A/RPS27A/B9D2/CDK1/CENPK/CENPF/CENPH/CENPI/TUBB6/INCENP/LMNB1/NUF2/ZWINT/TUBA1C/RCC2/SPC24/MAPRE1/TUBA1B/ESPL1/TUBB8B/NUP37/RPS27/NUP93/TUBA8/KIF2A/RANGAP1/SPDL1/RAN/FBXO5/NUP62/CENPU/PSMA1/KNTC1/CENP…
REACTOME_ROLE_OF_LAT2_NTAL_LAB_ON_CALCIUM_MOBILIZATION	REACTOME_ROLE_OF_LAT2_NTAL_LAB_ON_CALCIUM_MOBILIZATION	71	0.60049	2.07955	3.24425e-06	7.1734e-05	5.17069e-05	6895	tags=54%, list=19%, signal=43%	IGKV1D-16/IGKV5-2/IGKV2-28/IGHV3-53/IGHV3-33/IGLV2-11/IGHV4-59/IGLV6-57/IGHV3-48/FCER1G/IGKV1-39/IGHV3-13/IGLV3-21/IGHV2-70/IGLV7-43/IGHV4-39/IGKV1D-39/IGKV1-17/IGLV3-19/SYK/IGKV1-16/IGLV1-51/IGKV1D-33/IGKV3-15/IGLV3-25/IGHV4-34/IGHV3-30/IGLV1-40/IGLV1-47/IGKV2D-40/IGKV2D-30/IGHV3-7/IGKV1-12/IGHV1-2/IGKV1-5/IGHV1-46/IGLV2-14/IGKV1D-12
WP_DNA_IRDAMAGE_AND_CELLULAR_RESPONSE_VIA_ATR	WP_DNA_IRDAMAGE_AND_CELLULAR_RESPONSE_VIA_ATR	81	0.585183	2.07731	1.60525e-06	3.89272e-05	2.80593e-05	10203	tags=56%, list=28%, signal=40%	CHEK1/H2AX/CLSPN/CDC45/PLK1/MCM2/RAD51/FEN1/RECQL4/EEF1E1/EXO1/FANCI/TRIM28/CDK1/FANCD2/CDC25C/E2F1/FOXM1/BARD1/BRCA1/MSH2/BRCA2/MRE11/USP1/PCNA/ATRIP/TP53/SMARCAL1/CEP164/RFWD3/RPA1/TDP1/TP53BP1/PRKDC/RAD1/ABRAXAS1/MDC1/RPA2/WRN/CDK2/BRIP1/TOPBP1/RBBP8/PML/UIMC1
REACTOME_ACTIVATION_OF_ATR_IN_RESPONSE_TO_REPLICATION_STRESS	REACTOME_ACTIVATION_OF_ATR_IN_RESPONSE_TO_REPLICATION_STRESS	37	0.6695	2.07344	3.78118e-05	0.000560253	0.000403839	4835	tags=51%, list=13%, signal=45%	CHEK1/CDC25A/ORC1/CLSPN/MCM7/CDC45/MCM10/ORC6/MCM2/MCM6/MCM3/CDC6/CDC7/CDC25C/MCM4/RFC4/DBF4/MCM8/MCM5
PID_ATR_PATHWAY	PID_ATR_PATHWAY	39	0.658444	2.06649	3.92906e-05	0.000576109	0.000415268	10590	tags=74%, list=29%, signal=53%	CHEK1/CDC25A/CLSPN/MCM7/PLK1/MCM2/RAD51/CDC6/FANCD2/CDC25C/RFC4/BRCA2/ATRIP/TIPIN/SMARCAL1/CEP164/RPA1/RAD1/SSPOP/RFC2/RPA2/TIMELESS/RFC5/CDK2/PPP2R2B/TOPBP1/PPP2R1A/YWHAZ/RAD9A
REACTOME_RHO_GTPASES_ACTIVATE_FORMINS	REACTOME_RHO_GTPASES_ACTIVATE_FORMINS	140	0.540396	2.06107	1.68543e-07	6.34426e-06	4.57303e-06	9346	tags=54%, list=26%, signal=41%	TUBAL3/BIRC5/AURKB/TUBA3C/KIF18A/CDC20/KIF2C/CENPM/PFN2/TUBB2B/CENPA/TUBB3/SGO2/PLK1/SKA1/BUB1/SPC25/ERCC6L/CDCA8/CENPE/MAD2L1/BUB1B/NDC80/SGO1/TUBA3E/CENPO/TUBA1A/B9D2/CENPK/CENPF/CENPH/CENPI/TUBB6/INCENP/NUF2/ZWINT/SRC/TUBA1C/DVL2/RCC2/SPC24/MAPRE1/TUBA1B/TUBB8B/NUP37/RPS27/TUBA8/KIF2A/RANGAP1/SPDL1/CENPU/KNTC1/CENPL/DYNC1I1/NUP160/FMNL1/ITGB3BP/DIAPH3/NUP107/NUP85/FMNL2/RAC1/RHOC/PPP1CC/CENPS/…
REACTOME_PARASITE_INFECTION	REACTOME_PARASITE_INFECTION	116	0.552231	2.05919	2.46355e-07	8.63945e-06	6.22744e-06	9436	tags=58%, list=26%, signal=43%	IGKV1D-16/IGKV5-2/IGKV2-28/IGHV3-53/IGHV3-33/IGLV2-11/IGHV4-59/IGLV6-57/IGHV3-48/VAV3/IGKV1-39/IGHV3-13/IGLV3-21/IGHV2-70/IGLV7-43/IGHG4/IGHV4-39/IGKV1D-39/IGKV1-17/IGLV3-19/VAV1/SYK/HCK/IGKV1-16/IGLV1-51/IGKV1D-33/FCGR3A/IGKV3-15/IGLV3-25/IGHV4-34/CD3G/IGHV3-30/SRC/IGLV1-40/IGLV1-47/IGKV2D-40/IGKV2D-30/IGHV3-7/NCKAP1L/ABI2/ARPC1A/WASF1/ARPC1B/IGKV1-12/MYO10/IGHV1-2/IGHG1/IGKV1-5/FGR/ARPC4/IGHV1-…
REACTOME_FCERI_MEDIATED_MAPK_ACTIVATION	REACTOME_FCERI_MEDIATED_MAPK_ACTIVATION	87	0.573611	2.05707	1.90923e-06	4.54253e-05	3.27432e-05	8527	tags=59%, list=23%, signal=45%	IGKV1D-16/IGKV5-2/IGKV2-28/IGHV3-53/IGHV3-33/IGLV2-11/IGHV4-59/IGLV6-57/IGHV3-48/VAV3/FCER1G/IGKV1-39/IGHV3-13/IGLV3-21/IGHV2-70/IGLV7-43/IGHV4-39/IGKV1D-39/IGKV1-17/IGLV3-19/VAV1/SYK/IGKV1-16/IGLV1-51/IGKV1D-33/IGKV3-15/IGLV3-25/IGHV4-34/IGHV3-30/MAP3K1/IGLV1-40/IGLV1-47/IGKV2D-40/IGKV2D-30/IGHV3-7/HRAS/IGKV1-12/IGHV1-2/IGKV1-5/IGHV1-46/IGLV2-14/IGKV1D-12/PLCG1/IGHE/IGLC2/RAC1/LCP2/IGLV2-8/IGKV2…
KEGG_CELL_CYCLE	KEGG_CELL_CYCLE	125	0.546616	2.05657	2.07747e-07	7.70496e-06	5.55385e-06	8803	tags=49%, list=24%, signal=37%	TGFB2/CDC20/TGFB1/SFN/CCNA1/CHEK1/CDC25A/PTTG1/CCNB1/SMC1B/ORC1/CCNB2/MCM7/CDC45/PLK1/ORC6/BUB1/MCM2/MAD2L1/BUB1B/MCM6/CDK4/MCM3/TTK/CDC6/CDC7/PKMYT1/CDK1/CDKN2A/CDC25C/E2F1/MCM4/E2F2/CCND2/RBL1/CDKN1C/DBF4/ESPL1/MCM5/CDKN2B/CDC25B/SKP2/CCNE2/CDK6/E2F5/E2F3/WEE1/PCNA/TP53/ANAPC1/YWHAQ/HDAC2/TGFB3/SMC3/MYC/ANAPC11/PRKDC/ANAPC7/SMAD3/CDK7/E2F4
PID_AURORA_B_PATHWAY	PID_AURORA_B_PATHWAY	39	0.652557	2.04801	6.0111e-05	0.000831752	0.000599539	8393	tags=67%, list=23%, signal=51%	BIRC5/AURKB/KIF2C/CENPA/KIF23/NCAPH/KIF20A/BUB1/CDCA8/NCAPD2/NCAPG/RACGAP1/NDC80/SGO1/INCENP/NPM1/AURKC/STMN1/TACC1/SMC4/KLHL13/DES/SMC2/AURKA/PPP1CC/NCL
WP_CELL_CYCLE	WP_CELL_CYCLE	120	0.546538	2.04573	2.58751e-07	8.93932e-06	6.44359e-06	8803	tags=49%, list=24%, signal=37%	TGFB2/CDC20/TGFB1/SFN/CCNA1/CHEK1/CDC25A/PTTG1/CCNB1/SMC1B/ORC1/CCNB2/MCM7/CDC45/PLK1/ORC6/BUB1/MCM2/MCM6/CDK4/MCM3/TTK/CDC6/CDC7/PKMYT1/CDK1/CDKN2A/CDC25C/E2F1/MCM4/E2F2/CCND2/RBL1/CDKN1C/DBF4/ESPL1/MCM5/CDKN2B/CDC25B/SKP2/CCNE2/CDK6/E2F5/E2F3/WEE1/PCNA/TP53/ANAPC1/YWHAQ/HDAC2/TGFB3/SMC3/MYC/ANAPC11/PRKDC/ANAPC7/SMAD3/CDK7/E2F4
WP_BURN_WOUND_HEALING	WP_BURN_WOUND_HEALING	110	0.552724	2.04374	1.09492e-06	2.82408e-05	2.03564e-05	8571	tags=50%, list=24%, signal=38%	HOTAIR/LIN28A/CHRNA7/CXCL1/EGF/MMP3/MMP1/TGFB2/S100A9/S100A11/CXCL8/SCEL/SFRP2/TLR7/CXCR2/GAS5/FGFR1/CXCL14/FLG/FGFR3/TLR8/CCL2/TLR1/MMP9/IL1A/IL1B/TLR6/IFNB1/SERPINH1/S100A6/HGF/F13A1/SNHG20/FGFR4/BAX/XIST/MMP13/TNF/TIMP2/CD3E/TIMP1/ICAM1/TP53/LGALS1/IL15/LY96/FST/COL1A2/TGFB3/SLURP1/BCL2/CXCR4/MMP28/FGFR2/SMAD3
REACTOME_MET_ACTIVATES_PTK2_SIGNALING	REACTOME_MET_ACTIVATES_PTK2_SIGNALING	30	0.679276	2.03477	0.000213774	0.00243954	0.00175846	5530	tags=50%, list=15%, signal=42%	LAMC2/COL2A1/LAMA1/ITGA3/COL11A2/COL24A1/ITGA2/HGF/SRC/LAMA5/LAMB3/LAMB1/LAMC1/COL5A2/COL11A1
REACTOME_SEPARATION_OF_SISTER_CHROMATIDS	REACTOME_SEPARATION_OF_SISTER_CHROMATIDS	191	0.517353	2.03242	2.32946e-08	1.17498e-06	8.46943e-07	10644	tags=49%, list=29%, signal=35%	TUBAL3/PSMA8/BIRC5/AURKB/TUBA3C/KIF18A/CDC20/KIF2C/CENPM/CDCA5/TUBB2B/PTTG1/CENPA/TUBB3/UBE2C/SGO2/PLK1/SKA1/BUB1/UBE2S/SPC25/ERCC6L/CDCA8/CENPE/MAD2L1/BUB1B/NDC80/SGO1/TUBA3E/CENPO/TUBA1A/RPS27A/B9D2/CENPK/CENPF/CENPH/CENPI/TUBB6/INCENP/NUF2/ZWINT/TUBA1C/RCC2/SPC24/MAPRE1/TUBA1B/ESPL1/TUBB8B/NUP37/RPS27/TUBA8/KIF2A/RANGAP1/SPDL1/CENPU/PSMA1/KNTC1/CENPL/DYNC1I1/UBA52/NUP160/ANAPC1/ITGB3BP/NUP107/…
KEGG_DNA_REPLICATION	KEGG_DNA_REPLICATION	36	0.652455	2.02501	0.000119739	0.00148969	0.00107379	9785	tags=72%, list=27%, signal=53%	RNASEH2A/MCM7/POLA2/MCM2/FEN1/MCM6/MCM3/MCM4/RFC4/POLD1/PRIM1/MCM5/POLA1/RNASEH2C/POLE4/PRIM2/PCNA/RPA1/LIG1/RFC2/RPA2/POLD3/RFC5/POLE3/POLE2/RPA3
REACTOME_FCGAMMA_RECEPTOR_FCGR_DEPENDENT_PHAGOCYTOSIS	REACTOME_FCGAMMA_RECEPTOR_FCGR_DEPENDENT_PHAGOCYTOSIS	143	0.528732	2.02202	3.52562e-07	1.14316e-05	8.24004e-06	8527	tags=50%, list=23%, signal=38%	IGKV1D-16/IGKV5-2/IGKV2-28/FCGR1A/IGHV3-53/ITPR3/IGHV3-33/IGLV2-11/IGHV4-59/IGLV6-57/IGHV3-48/VAV3/IGKV1-39/IGHV3-13/IGLV3-21/PLD4/IGHV2-70/IGLV7-43/IGHG4/IGHV4-39/IGKV1D-39/IGKV1-17/IGLV3-19/VAV1/LIMK1/SYK/HCK/IGKV1-16/IGLV1-51/IGKV1D-33/FCGR3A/FCGR2A/IGKV3-15/IGLV3-25/IGHV4-34/CD3G/IGHV3-30/PLPP4/SRC/IGLV1-40/IGLV1-47/IGKV2D-40/IGKV2D-30/IGHV3-7/NCKAP1L/ABI2/ARPC1A/WASF1/ARPC1B/IGKV1-12/MYO10/I…
REACTOME_RRNA_MODIFICATION_IN_THE_NUCLEUS_AND_CYTOSOL	REACTOME_RRNA_MODIFICATION_IN_THE_NUCLEUS_AND_CYTOSOL	59	0.595283	2.02132	2.07663e-05	0.000342304	0.000246738	11808	tags=71%, list=32%, signal=48%	FBL/NOP56/RPS9/RPS6/RPS14/RPS2/RRP9/EMG1/WDR46/NAT10/DHX37/RPS7/DKC1/PDCD11/GAR1/RRP7A/HEATR1/UTP14A/UTP18/PWP2/DCAF13/NOC4L/UTP20/RRP36/BMS1/WDR75/NOL11/PNO1/TRMT112/SNU13/WDR3/UTP4/DDX49/NHP2/UTP11/WDR43/NOL6/NOP58/NOP10/UTP6/DDX52/BUD23
REACTOME_SYNTHESIS_OF_DNA	REACTOME_SYNTHESIS_OF_DNA	121	0.535855	2.00394	1.76186e-06	4.23182e-05	3.05036e-05	11515	tags=53%, list=32%, signal=36%	PSMA8/CDT1/CCNA1/ORC1/UBE2C/MCM7/CDC45/ORC6/UBE2S/POLA2/MCM2/GINS1/FEN1/MCM6/MCM3/CDC6/RPS27A/GINS4/MCM4/RFC4/POLD1/PRIM1/MCM8/MCM5/POLA1/SKP2/GMNN/CCNE2/GINS2/POLE4/PSMA1/PRIM2/UBA52/PCNA/ANAPC1/GINS3/RPA1/PSMD13/LIG1/ANAPC11/ANAPC7/RFC2/RPA2/POLD3/UBE2E1/RFC5/CDK2/POLE3/POLE2/RPA3/UBE2D1/PSME3/PSMB3/PSMD4/PSMC5/ANAPC5/PSMD2/SEM1/POLD2/ORC2/ORC5/CDC26/RBX1/CDC27
REACTOME_KINESINS	REACTOME_KINESINS	61	0.586583	2.00369	9.62712e-05	0.00123405	0.00088952	5583	tags=51%, list=15%, signal=43%	TUBAL3/KIF3C/KIF6/TUBA3C/KIF18A/KIF2C/KIF4B/TUBB2B/TUBB3/KIF23/KIF15/KIF5A/KLC3/KIF20A/KIF18B/CENPE/KIFC1/RACGAP1/KIF12/KIF11/TUBA3E/KIF4A/TUBA1A/TUBB6/TUBA1C/TUBA1B/TUBB8B/KIF9/TUBA8/KIF20B/KIF2A
WP_MATRIX_METALLOPROTEINASES	WP_MATRIX_METALLOPROTEINASES	30	0.662024	1.98309	0.000455504	0.00466984	0.00336609	8392	tags=60%, list=23%, signal=46%	MMP10/MMP12/MMP3/MMP1/MMP7/MMP11/MMP24/MMP14/MMP9/MMP13/TNF/TIMP2/TIMP1/MMP27/MMP16/TIMP4/MMP8/MMP28
REACTOME_MITOTIC_G1_PHASE_AND_G1_S_TRANSITION	REACTOME_MITOTIC_G1_PHASE_AND_G1_S_TRANSITION	149	0.517481	1.98249	5.67204e-07	1.66336e-05	1.19897e-05	10644	tags=51%, list=29%, signal=36%	MYBL2/CDT1/CCNA1/CDC25A/CCNB1/ORC1/MCM7/CDC45/MCM10/ORC6/POLA2/MCM2/MCM6/CDK4/MCM3/TOP2A/CDC6/CDC7/RPS27A/CDK1/CDKN2A/RRM2/TK1/E2F1/MCM4/E2F2/CCND2/SRC/RBL1/CDKN1C/PRIM1/DBF4/MCM8/MCM5/TYMS/POLA1/CDKN2B/SKP2/GMNN/CCNE2/CDK6/FBXO5/E2F5/CKS1B/POLE4/PSMA1/PRIM2/E2F3/E2F6/UBA52/WEE1/PCNA/LIN9/RPA1/PSMD13/MYC/CDK7/E2F4/RPA2/CCND3/CDKN2C/CDK2/POLE3/POLE2/PPP2R3B/RPA3/RBBP4/PPP2R1A/PSME3/PSMB3/TFDP1/JAK…
BIOCARTA_MCM_PATHWAY	BIOCARTA_MCM_PATHWAY	18	0.744357	1.96727	0.000337978	0.00359091	0.00258838	4983	tags=61%, list=14%, signal=53%	CDT1/ORC1/MCM7/ORC6/MCM2/MCM6/MCM3/CDC6/MCM4/MCM5/KITLG
REACTOME_SIGNALING_BY_THE_B_CELL_RECEPTOR_BCR	REACTOME_SIGNALING_BY_THE_B_CELL_RECEPTOR_BCR	166	0.507404	1.96656	3.80064e-07	1.19289e-05	8.59856e-06	6626	tags=34%, list=18%, signal=28%	IGKV1D-16/PSMA8/IGKV5-2/IGKV2-28/IGHV3-53/ITPR3/IGHV3-33/IGLV2-11/IGHV4-59/IGLV6-57/IGHV3-48/ORAI2/IGKV1-39/IGHV3-13/IGLV3-21/IGHV2-70/IGLV7-43/NFKBIE/IGHV4-39/IGKV1D-39/TRPC1/CD19/IGKV1-17/IGLV3-19/VAV1/SYK/IGKV1-16/RPS27A/IGLV1-51/IGKV1D-33/DAPP1/CARD11/IGKV3-15/IGLV3-25/IGHV4-34/PRKCB/IGHV3-30/IGLV1-40/IGLV1-47/IGKV2D-40/IGKV2D-30/PIK3CD/IGHV3-7/HRAS/CD79B/IGKV1-12/ORAI1/IGHV1-2/RASGRP1/IGKV1-…
REACTOME_G1_S_SPECIFIC_TRANSCRIPTION	REACTOME_G1_S_SPECIFIC_TRANSCRIPTION	29	0.659055	1.96526	0.000259883	0.00286212	0.00206306	7344	tags=62%, list=20%, signal=50%	CDT1/CCNA1/CDC25A/ORC1/CDC45/CDC6/CDK1/RRM2/TK1/E2F1/RBL1/TYMS/POLA1/FBXO5/E2F5/E2F6/PCNA/LIN9
REACTOME_SUMOYLATION_OF_DNA_REPLICATION_PROTEINS	REACTOME_SUMOYLATION_OF_DNA_REPLICATION_PROTEINS	46	0.604056	1.96514	0.000112919	0.00142391	0.00102638	12291	tags=72%, list=34%, signal=48%	BIRC5/AURKB/CDCA8/TOP2A/INCENP/NUP210/NUP37/RAE1/NUP93/RANGAP1/NUP62/NUP205/PCNA/NUP160/NUP107/NDC1/NUP85/AURKA/TOP2B/PIAS3/NUP155/POM121C/UBE2I/NUP188/SUMO2/SEC13/AAAS/PIAS4/NUP133/NUP43/NUP153/TPR/NUP54
WP_HAIR_FOLLICLE_DEVELOPMENT_CYTODIFFERENTIATION_PART_3_OF_3	WP_HAIR_FOLLICLE_DEVELOPMENT_CYTODIFFERENTIATION_PART_3_OF_3	87	0.547624	1.96387	1.23837e-05	0.000223084	0.000160802	4983	tags=36%, list=14%, signal=31%	PROM1/KLK4/KRT19/DLX3/HOXC12/WIF1/SOX2/HR/FOXN1/KLK6/DKK1/GJB6/MSX2/SOX9/SOSTDC1/S100A4/KLK13/FZD1/KRT15/GSDMA/KLK7/IFNG/GPRC5D/LGR5/BMP4/KLK5/DSC2/LEF1/TCF3/BCL11B/KITLG
REACTOME_TRP_CHANNELS	REACTOME_TRP_CHANNELS	28	0.661948	1.96301	0.000335598	0.00358635	0.00258509	4746	tags=50%, list=13%, signal=44%	TRPV6/TRPM6/TRPV5/TRPC3/TRPC7/TRPM2/MCOLN3/MCOLN2/TRPC1/TRPA1/TRPV2/TRPM5/TRPV4/TRPM3
REACTOME_HOMOLOGOUS_DNA_PAIRING_AND_STRAND_EXCHANGE	REACTOME_HOMOLOGOUS_DNA_PAIRING_AND_STRAND_EXCHANGE	43	0.611321	1.95492	0.000120601	0.00149096	0.0010747	11141	tags=67%, list=31%, signal=47%	CHEK1/XRCC2/RAD51/EXO1/RAD51AP1/RFC4/RMI2/BLM/BARD1/RHNO1/BRCA1/BRCA2/MRE11/RAD51D/XRCC3/ATRIP/RPA1/RAD1/RFC2/RPA2/RFC5/WRN/BRIP1/RPA3/TOPBP1/RBBP8/RAD9A/RAD51C/SEM1
WP_CARDIAC_PROGENITOR_DIFFERENTIATION	WP_CARDIAC_PROGENITOR_DIFFERENTIATION	53	0.58489	1.95285	0.00020322	0.00235102	0.00169465	4681	tags=38%, list=13%, signal=33%	LIN28A/NKX2-5/LIN28B/SOX2/ZFP42/DKK1/ISL1/NCAM1/TBX5/TGFB1/WNT3A/IGF2/PAX6/NOG/MIXL1/BMP4/MESP2/PDGFRA/TNNT2/MESP1
REACTOME_FCERI_MEDIATED_NF_KB_ACTIVATION	REACTOME_FCERI_MEDIATED_NF_KB_ACTIVATION	136	0.510858	1.94488	4.20475e-06	8.91124e-05	6.42335e-05	8527	tags=38%, list=23%, signal=29%	IGKV1D-16/PSMA8/IGKV5-2/IGKV2-28/IGHV3-53/IGHV3-33/IGLV2-11/IGHV4-59/IGLV6-57/IGHV3-48/FCER1G/IGKV1-39/IGHV3-13/IGLV3-21/IGHV2-70/IGLV7-43/IGHV4-39/IGKV1D-39/IGKV1-17/IGLV3-19/IGKV1-16/RPS27A/IGLV1-51/IGKV1D-33/CARD11/IGKV3-15/IGLV3-25/IGHV4-34/IGHV3-30/PRKCQ/IGLV1-40/IGLV1-47/IGKV2D-40/IGKV2D-30/IGHV3-7/IGKV1-12/IGHV1-2/RASGRP1/IGKV1-5/PSMA1/IGHV1-46/UBA52/IGLV2-14/IGKV1D-12/MALT1/IGHE/RASGRP2/I…
WP_G1_TO_S_CELL_CYCLE_CONTROL	WP_G1_TO_S_CELL_CYCLE_CONTROL	64	0.567769	1.94385	9.63947e-05	0.00123405	0.00088952	9785	tags=64%, list=27%, signal=47%	CCNA1/CDC25A/CCNB1/ORC1/MCM7/CDC45/ORC6/POLA2/MCM2/MCM6/CDK4/MCM3/CDK1/CDKN2A/E2F1/MCM4/E2F2/CCND2/MYT1/CDKN1C/PRIM1/MCM5/CDKN2B/CREB3L1/CCNE2/CDK6/PRIM2/E2F3/WEE1/PCNA/TP53/RPA1/MYC/CDK7/CREB3/RPA2/CCND3/CDKN2C/CDK2/POLE2/RPA3
REACTOME_VOLTAGE_GATED_POTASSIUM_CHANNELS	REACTOME_VOLTAGE_GATED_POTASSIUM_CHANNELS	43	0.605851	1.93743	0.000155936	0.00186384	0.00134348	6279	tags=44%, list=17%, signal=37%	KCNV1/KCNH2/KCNS1/KCND2/KCNB2/KCNH3/KCNQ2/KCNG3/KCNA2/KCNF1/KCNA4/KCNA6/KCNA1/KCNQ1/KCNV2/KCNG1/KCNQ3/KCNQ5/KCNH5
PID_FANCONI_PATHWAY	PID_FANCONI_PATHWAY	47	0.590354	1.93116	0.00021736	0.00246929	0.0017799	9853	tags=57%, list=27%, signal=42%	CHEK1/H2AX/FAAP24/FANCB/FANCI/FANCG/FANCD2/UBE2T/RFC4/BLM/BRCA1/FANCE/BRCA2/MRE11/USP1/XRCC3/ATRIP/RPA1/FANCF/CENPS/RAD1/SSPOP/RFC2/RPA2/RFC5/BRIP1/TOPBP1
REACTOME_MET_PROMOTES_CELL_MOTILITY	REACTOME_MET_PROMOTES_CELL_MOTILITY	41	0.606796	1.92935	0.000417823	0.00431865	0.00311295	5530	tags=37%, list=15%, signal=31%	LAMC2/COL2A1/LAMA1/ITGA3/COL11A2/COL24A1/ITGA2/HGF/SRC/LAMA5/LAMB3/LAMB1/LAMC1/COL5A2/COL11A1
REACTOME_M_PHASE	REACTOME_M_PHASE	416	0.463281	1.92865	1e-10	9.00714e-09	6.49248e-09	10674	tags=45%, list=29%, signal=32%	TUBAL3/PSMA8/BIRC5/AURKB/TUBA3C/KIF18A/CDC20/KIF2C/CENPM/CDCA5/TUBB2B/PTTG1/CCNB1/CENPA/TUBB3/KIF23/H2AX/CCNB2/UBE2C/NCAPH/KIF20A/SGO2/PLK1/SKA1/BUB1/UBE2S/SPC25/ERCC6L/CDCA8/CENPE/MAD2L1/NCAPD2/NCAPG/BUB1B/NDC80/SGO1/TUBA3E/CENPO/H2AC14/TUBA1A/PLK4/RPS27A/B9D2/H4C15/CDK1/CENPK/NEK2/CENPF/CENPH/CENPI/TUBB6/PRKCB/INCENP/LMNB1/NUF2/ZWINT/SFI1/H2AC19/H2AZ1/CNTRL/TUBA1C/RCC2/SPC24/MAPRE1/H2AC4/H4C5/T…
REACTOME_G2_M_CHECKPOINTS	REACTOME_G2_M_CHECKPOINTS	166	0.497502	1.92818	1.1877e-06	3.02563e-05	2.18092e-05	10960	tags=46%, list=30%, signal=33%	PSMA8/SFN/CHEK1/CDC25A/CCNB1/ORC1/H2AX/CCNB2/CLSPN/MCM7/GTSE1/CDC45/MCM10/ORC6/MCM2/MCM6/MCM3/EXO1/CDC6/CDC7/PKMYT1/RPS27A/H4C15/CDK1/CDC25C/MCM4/RFC4/RMI2/BLM/BARD1/H4C5/RHNO1/DBF4/MCM8/MCM5/BRCA1/MRE11/H2BC6/PSMA1/H4C8/UBA52/WEE1/NSD2/ATRIP/TP53/YWHAQ/H3-4/H2BC8/RPA1/PSMD13/TP53BP1/H4-16/RAD1/ABRAXAS1/MDC1/RFC2/RPA2/RFC5/H2BU1/WRN/CDK2/RNF8/BRIP1/RPA3/TOPBP1/RBBP8/PSME3/UIMC1/PSMB3/YWHAZ/PSMD4/…
REACTOME_UNWINDING_OF_DNA	REACTOME_UNWINDING_OF_DNA	12	0.799912	1.92619	0.000526043	0.00528558	0.00380993	7297	tags=100%, list=20%, signal=80%	MCM7/CDC45/MCM2/GINS1/MCM6/MCM3/GINS4/MCM4/MCM8/MCM5/GINS2/GINS3
WP_GASTRIC_CANCER_NETWORK_1	WP_GASTRIC_CANCER_NETWORK_1	27	0.651641	1.92523	0.000675476	0.00652701	0.00470477	8524	tags=70%, list=23%, signal=54%	MYBL2/CCNA1/UBE2C/KIF15/TPX2/ECT2/TOP2A/CENPF/E2F7/MCM4/KIF20B/RUVBL1/LIN9/RNF216/NUP107/ACTL6A/NOTCH1/AURKA/H4-16
REACTOME_SNRNP_ASSEMBLY	REACTOME_SNRNP_ASSEMBLY	54	0.574529	1.91741	0.000180194	0.00212359	0.00153072	13874	tags=80%, list=38%, signal=49%	SNRPD1/SNRPB/SNRPD2/NUP210/NUP37/RAE1/NUP93/SNRPE/NUP62/GEMIN4/NUP205/WDR77/NUP160/GEMIN2/NCBP2/NUP107/NDC1/NUP85/GEMIN5/SNRPF/NUP155/POM121C/NUP188/GEMIN7/SEC13/SNRPG/AAAS/GEMIN6/NUP133/NUP43/GEMIN8/NUP153/DDX20/TGS1/TPR/NUP54/CLNS1A/PRMT5/NUP98/NUP214/NUP35/SEH1L/SNRPD3
KEGG_ARRHYTHMOGENIC_RIGHT_VENTRICULAR_CARDIOMYOPATHY_ARVC	KEGG_ARRHYTHMOGENIC_RIGHT_VENTRICULAR_CARDIOMYOPATHY_ARVC	74	0.548365	1.9161	6.16633e-05	0.000840621	0.000605932	6933	tags=41%, list=19%, signal=33%	CACNG4/ITGB8/ITGA3/ACTN2/ITGB6/CACNG6/RYR2/CACNA2D3/ITGB4/CACNG1/CACNG5/CACNB4/ITGA2/CACNG8/DSG2/CACNG7/DSC2/LEF1/ACTN3/CACNB3/ITGAV/CACNG3/ITGA5/CTNNA2/SGCG/CACNB1/SGCA/CACNA1F/DES/ITGB5
REACTOME_TRANSLATION	REACTOME_TRANSLATION	293	0.468111	1.91044	2.23401e-08	1.14983e-06	8.28815e-07	12114	tags=52%, list=33%, signal=35%	RPL39L/RPS21/RPLP2/RPS3/RPSA/RPL27A/RPL26/RPS5/RPS3A/RPS12/RPS19/RPL22L1/EEF1E1/RPL37A/RPL13A/RPL8/RPLP0/RPS27A/RPL18A/RPL32/RPS16/MRPL17/RPS13/RPS24/RPLP1/RPS29/RPL23A/RPS4X/RPL7/RPL38/RPL35A/RPL13/RPS8/RPL36/EEF1B2/EIF3B/RPL27/RPS28/RPL28/RPL7A/RPL18/RPL10A/RPS9/EIF3D/EIF3F/RPS15A/RPL9/RPL35/RPS6/RPS14/RPS18/RPS2/RPL5/RPS27/SEC61G/RPS10/RPL23/RPS11/RPS15/RPL36A/RPS4Y2/RPL14/RPL24/GADD45GIP1/RPL…
WP_ARRHYTHMOGENIC_RIGHT_VENTRICULAR_CARDIOMYOPATHY	WP_ARRHYTHMOGENIC_RIGHT_VENTRICULAR_CARDIOMYOPATHY	75	0.54449	1.9076	0.000110147	0.00139594	0.00100621	6933	tags=40%, list=19%, signal=32%	CACNG4/ITGB8/ITGA3/ACTN2/ITGB6/CACNG6/RYR2/CACNA2D3/ITGB4/CACNG1/CACNG5/CACNB4/ITGA2/CACNG8/DSG2/CACNG7/DSC2/LEF1/ACTN3/CACNB3/ITGAV/CACNG3/ITGA5/CTNNA2/SGCG/CACNB1/SGCA/CACNA1F/DES/ITGB5
REACTOME_SYNAPTIC_ADHESION_LIKE_MOLECULES	REACTOME_SYNAPTIC_ADHESION_LIKE_MOLECULES	21	0.685666	1.90581	0.000958972	0.00873114	0.00629354	6517	tags=48%, list=18%, signal=39%	GRIN2A/LRFN1/LRFN4/GRIA1/GRIN2B/DLG3/GRIN2D/PTPRS/GRIN1/GRIA4
KEGG_HYPERTROPHIC_CARDIOMYOPATHY_HCM	KEGG_HYPERTROPHIC_CARDIOMYOPATHY_HCM	83	0.532022	1.90212	4.36199e-05	0.000632238	0.000455726	7473	tags=45%, list=21%, signal=36%	CACNG4/ITGB8/ITGA3/ITGB6/TGFB2/CACNG6/TNNC1/RYR2/CACNA2D3/TGFB1/ITGB4/CACNG1/CACNG5/MYBPC3/CACNB4/TPM2/ITGA2/CACNG8/CACNG7/MYH7/TNNT2/CACNB3/ITGAV/CACNG3/ITGA5/PRKAA2/TNF/SGCG/CACNB1/SGCA/CACNA1F/TTN/DES/TNNI3/ITGB5/LMNA/MYL3
WP_MECP2_AND_ASSOCIATED_RETT_SYNDROME	WP_MECP2_AND_ASSOCIATED_RETT_SYNDROME	73	0.544537	1.90146	0.000152173	0.00182753	0.00131731	4304	tags=27%, list=12%, signal=24%	SST/FOXG1/OPRK1/FGF4/FGF3/DLX6/POU3F2/IGF1R/FGF5/TET1/IGF2/DLX5/GRIA1/NREP/EZH2/BDNF/GAD1/E2F1/GPRIN1/MYT1
WP_DNA_IRDOUBLE_STRAND_BREAKS_AND_CELLULAR_RESPONSE_VIA_ATM	WP_DNA_IRDOUBLE_STRAND_BREAKS_AND_CELLULAR_RESPONSE_VIA_ATM	55	0.567344	1.89987	0.000232583	0.00259546	0.00187085	10823	tags=58%, list=30%, signal=41%	CHEK1/H2AX/RAD51/EXO1/TRIM28/CDKN2A/FANCD2/CDC25C/E2F1/BLM/BAX/BRCA1/DCLRE1C/BRCA2/MRE11/BAK1/NABP2/PCNA/TP53/YAP1/ACTL6A/TP53BP1/SMC3/PRKDC/RASSF1/CDK5/MDC1/RNF8/ABL1/RAD9A/RIF1/PARP1
REACTOME_S_PHASE	REACTOME_S_PHASE	163	0.490926	1.89631	1.46136e-06	3.61327e-05	2.6045e-05	11515	tags=49%, list=32%, signal=34%	PSMA8/CDCA5/CDT1/CCNA1/CDC25A/ORC1/UBE2C/MCM7/CDC45/ORC6/UBE2S/POLA2/MCM2/GINS1/FEN1/MCM6/CDK4/MCM3/CDC6/RPS27A/GINS4/E2F1/MCM4/ESCO2/RFC4/POLD1/PRIM1/MCM8/MCM5/POLA1/CDC25B/SKP2/GMNN/CCNE2/GINS2/E2F5/CKS1B/POLE4/PSMA1/PRIM2/UBA52/WEE1/PCNA/ANAPC1/GINS3/LIN9/RPA1/PSMD13/LIG1/SMC3/MYC/ANAPC11/ANAPC7/CDK7/RFC2/E2F4/RPA2/POLD3/UBE2E1/RFC5/CDK2/POLE3/POLE2/RPA3/RBBP4/UBE2D1/PSME3/PSMB3/TFDP1/PSMD4/PS…
REACTOME_SUMOYLATION_OF_DNA_DAMAGE_RESPONSE_AND_REPAIR_PROTEINS	REACTOME_SUMOYLATION_OF_DNA_DAMAGE_RESPONSE_AND_REPAIR_PROTEINS	77	0.537436	1.89608	8.6696e-05	0.00113289	0.000816602	12291	tags=58%, list=34%, signal=39%	CBX2/EID3/CDKN2A/BLM/NUP210/BRCA1/NUP37/RAE1/HDAC7/NUP93/NUP62/NUP205/NUP160/PHC1/RPA1/NUP107/NDC1/NUP85/RNF2/SMC3/SCMH1/NUP155/MDC1/PHC2/POM121C/PIAS1/TDG/UBE2I/NUP188/WRN/CBX8/SUMO2/CETN2/SEC13/PML/PCGF2/AAAS/PARP1/PIAS4/NUP133/NUP43/NUP153/TPR/XRCC4/NUP54
REACTOME_POLO_LIKE_KINASE_MEDIATED_EVENTS	REACTOME_POLO_LIKE_KINASE_MEDIATED_EVENTS	16	0.737978	1.89421	0.000662501	0.00642626	0.00463214	4014	tags=56%, list=11%, signal=50%	MYBL2/CDC25A/CCNB1/CCNB2/PLK1/PKMYT1/CENPF/CDC25C/FOXM1
WP_NEURAL_CREST_DIFFERENTIATION	WP_NEURAL_CREST_DIFFERENTIATION	101	0.516172	1.89406	4.58008e-05	0.000648931	0.000467759	3815	tags=32%, list=10%, signal=28%	DLL3/COL2A1/TFAP2A/BMP7/FOXD3/PRTG/SOX10/TLX2/CDH6/LHX1/ZIC5/ISL1/OLIG3/COL11A2/WNT3A/OLIG1/MSX2/SOX9/FGF8/HDAC9/OLIG2/DLX5/MYB/FGFR1/FGFR3/HOXA1/DMBX1/LHX5/GBX2/BMP4/AXIN2/CTBP2
REACTOME_PROCESSING_OF_CAPPED_INTRON_CONTAINING_PRE_MRNA	REACTOME_PROCESSING_OF_CAPPED_INTRON_CONTAINING_PRE_MRNA	244	0.46992	1.89029	2.46646e-07	8.63945e-06	6.22744e-06	14126	tags=68%, list=39%, signal=42%	LUZP4/SNRPN/ALYREF/SNRPD1/SNRPB/SNRPD2/CPSF4/LSM2/NXT1/NUP210/NUP37/RAE1/HNRNPA1/POLR2H/SNRNP40/ISY1/NUP93/PPIH/SNRPE/RBM42/PRPF31/NUP62/PPIL1/LSM7/POLR2L/SNRPA/NUP205/CSTF2/CPSF6/NUP160/EFTUD2/PRPF6/SNRPC/CTNNBL1/TXNL4A/POLR2G/POLR2I/NCBP2/THOC5/SF3A2/SF3B4/DDX39A/SF3A3/PRCC/NUP107/HNRNPA0/NDC1/RBMX/NUP85/CD2BP2/LSM8/YBX1/CWC27/SNRPB2/RNPS1/EIF4A3/SNRPF/NUP155/SYMPK/POM121C/LSM4/RBM17/PRPF38A/CP…
REACTOME_POTENTIAL_THERAPEUTICS_FOR_SARS	REACTOME_POTENTIAL_THERAPEUTICS_FOR_SARS	154	0.490897	1.88687	6.91185e-06	0.000137257	9.89371e-05	8334	tags=43%, list=23%, signal=33%	IGKV1D-16/ATP1A4/PDCD1/IGKV5-2/IGKV2-28/IGHV3-53/IGHV3-33/IGLV2-11/FXYD2/IGHV4-59/IGLV6-57/IGHV3-48/TLR7/IGKV1-39/IGHV3-13/IGLV3-21/IGHV2-70/IGLV7-43/IMPDH2/IGHV4-39/IGKV1D-39/IGKV1-17/IGLV3-19/VAV1/SYK/IGKV1-16/IGLV1-51/IGKV1D-33/JAK3/IGKV3-15/IGLV3-25/IMPDH1/IGHV4-34/IGHV3-30/CHD3/IGLV1-40/IGLV1-47/IGKV2D-40/IGKV2D-30/ATP1A3/ATP1A1/IGHV3-7/ATP1B3/CD79B/IFNGR2/IGKV1-12/TUBB/BRMS1/IGHV1-2/PHF21A/…
WP_PROSTAGLANDIN_SIGNALING	WP_PROSTAGLANDIN_SIGNALING	33	0.615641	1.88577	0.00114759	0.0100494	0.00724372	6308	tags=48%, list=17%, signal=40%	CXCL1/IL17F/TGFB1/CXCL8/PYCARD/PTGES/IL12A/CCL2/IFNG/MMP9/IL1A/IL1B/CSF1/CXCL9/TNF/PTGER4
REACTOME_ACTIVATION_OF_MATRIX_METALLOPROTEINASES	REACTOME_ACTIVATION_OF_MATRIX_METALLOPROTEINASES	33	0.614671	1.88279	0.00118563	0.0101706	0.00733111	3022	tags=39%, list=8%, signal=36%	PRSS1/MMP10/SPOCK3/KLK2/MMP3/MMP1/PRSS2/MMP7/MMP11/MMP24/CTSV/MMP14/MMP9
WP_ENDODERM_DIFFERENTIATION	WP_ENDODERM_DIFFERENTIATION	142	0.492452	1.87926	7.58708e-06	0.000147189	0.000106096	9409	tags=40%, list=26%, signal=30%	HOXC11/CER1/BMP7/SOX2/PTHLH/DKK1/LHX1/ZIC5/TRIM71/TGFB1/TET1/VAV3/TAF4B/HNF1B/WDHD1/DUSP4/SOX21/HOXA1/NOG/MIXL1/FOXH1/EZH2/RGS10/NME1/CTBP2/OTX2/BCORL1/LEF1/PAX9/RAB38/PLCH1/LAMC1/NCAPG2/DUSP5/DAB2/GRHL2/NABP2/TOX3/SP4/DNMT3B/EOMES/MTF2/NOTCH1/CEP250/RARG/TCF7/PBX3/DUSP2/SMAD3/CDYL/JARID2/PIAS1/NAA15/PARP8/RFX7/AEBP2/PABPC1
REACTOME_POST_TRANSLATIONAL_MODIFICATION_SYNTHESIS_OF_GPI_ANCHORED_PROTEINS	REACTOME_POST_TRANSLATIONAL_MODIFICATION_SYNTHESIS_OF_GPI_ANCHORED_PROTEINS	92	0.517518	1.87255	6.96273e-05	0.000937468	0.00067574	3686	tags=26%, list=10%, signal=24%	CEACAM7/LY6K/PRSS21/PRSS41/LYPD6B/RAET1L/LYPD1/MELTF/LY6G6C/LYPD4/LY6H/MDGA1/NTNG1/NEGR1/IZUMO1R/VNN2/NTNG2/ALPI/NTM/ART3/PRND/PIGS/TEX101/PLAUR
WP_LNCRNA_IN_CANONICAL_WNT_SIGNALING_AND_COLORECTAL_CANCER	WP_LNCRNA_IN_CANONICAL_WNT_SIGNALING_AND_COLORECTAL_CANCER	95	0.512736	1.87176	0.000119908	0.00148969	0.00107379	5901	tags=31%, list=16%, signal=26%	SFRP5/WNT7B/CER1/TFAP2A/WIF1/H19/FZD2/DKK1/WNT3A/FZD9/WNT10A/ROR1/SFRP2/FZD1/FZD7/NOTUM/EZH2/AXIN2/CTBP2/MACROH2A2/CCND2/LEF1/DVL2/TCF3/WNT6/KREMEN1/WNT7A/CDK6/CSNK2A3
REACTOME_TRANSPORT_OF_MATURE_MRNAS_DERIVED_FROM_INTRONLESS_TRANSCRIPTS	REACTOME_TRANSPORT_OF_MATURE_MRNAS_DERIVED_FROM_INTRONLESS_TRANSCRIPTS	43	0.582137	1.8616	0.000574064	0.0056776	0.0040925	13770	tags=77%, list=38%, signal=48%	ALYREF/CPSF4/NUP210/NUP37/RAE1/NUP93/NUP62/NUP205/NUP160/NCBP2/NUP107/NDC1/NUP85/NUP155/SYMPK/POM121C/CPSF3/NUP188/SEC13/AAAS/CPSF1/NUP133/NUP43/NXF1/NUP153/TPR/NUP54/FIP1L1/SLBP/NUP98/NUP214/NUP35/SEH1L
REACTOME_SUMOYLATION_OF_RNA_BINDING_PROTEINS	REACTOME_SUMOYLATION_OF_RNA_BINDING_PROTEINS	47	0.568196	1.85868	0.000708497	0.00681996	0.00491593	13770	tags=74%, list=38%, signal=46%	CBX2/NUP210/NUP37/RAE1/NUP93/NUP62/NUP205/NUP160/PHC1/NUP107/NDC1/NUP85/RNF2/SCMH1/NUP155/PHC2/POM121C/UBE2I/NUP188/CBX8/SUMO2/SEC13/PCGF2/AAAS/NOP58/NUP133/NUP43/NUP153/TPR/NUP54/NUP98/NUP214/NUP35/CBX4/SEH1L
REACTOME_RESOLUTION_OF_D_LOOP_STRUCTURES_THROUGH_SYNTHESIS_DEPENDENT_STRAND_ANNEALING_SDSA	REACTOME_RESOLUTION_OF_D_LOOP_STRUCTURES_THROUGH_SYNTHESIS_DEPENDENT_STRAND_ANNEALING_SDSA	27	0.628913	1.85809	0.00167395	0.0137583	0.00991721	6075	tags=44%, list=17%, signal=37%	XRCC2/RAD51/EXO1/RAD51AP1/RMI2/BLM/BARD1/BRCA1/BRCA2/MRE11/RAD51D/XRCC3
REACTOME_TRNA_PROCESSING_IN_THE_NUCLEUS	REACTOME_TRNA_PROCESSING_IN_THE_NUCLEUS	58	0.549076	1.85234	0.000828582	0.00784864	0.00565742	13770	tags=76%, list=38%, signal=47%	CPSF4/NUP210/NUP37/RAE1/NUP93/TSEN54/RPP25/RAN/NUP62/NUP205/CSTF2/NUP160/NUP107/NDC1/NUP85/POP1/POP7/NUP155/POP5/POM121C/NUP188/TSEN34/CLP1/SEC13/FAM98B/AAAS/ZBTB8OS/CPSF1/RPP30/XPOT/NUP133/NUP43/NUP153/TSEN2/RPP38/RPP40/TPR/NUP54/RTCB/POP4/NUP98/NUP214/NUP35/SEH1L
REACTOME_AMINO_ACID_TRANSPORT_ACROSS_THE_PLASMA_MEMBRANE	REACTOME_AMINO_ACID_TRANSPORT_ACROSS_THE_PLASMA_MEMBRANE	33	0.604158	1.85059	0.00182227	0.0145377	0.010479	4572	tags=42%, list=13%, signal=37%	SLC6A15/SLC6A14/SLC6A20/SLC7A10/SLC1A5/SLC6A19/SLC7A3/SLC7A8/SLC38A1/SLC7A7/SLC7A6/SLC6A6/SLC1A4/SLC7A11
WP_GPCRS_CLASS_C_METABOTROPIC_GLUTAMATE_PHEROMONE	WP_GPCRS_CLASS_C_METABOTROPIC_GLUTAMATE_PHEROMONE	15	0.724715	1.8501	0.0017266	0.0139121	0.010028	6155	tags=60%, list=17%, signal=50%	GRM5/GRM3/GRM1/GPRC5A/GPRC5D/GABBR1/GPRC5B/GRM7/GRM4
REACTOME_CYCLIN_A_B1_B2_ASSOCIATED_EVENTS_DURING_G2_M_TRANSITION	REACTOME_CYCLIN_A_B1_B2_ASSOCIATED_EVENTS_DURING_G2_M_TRANSITION	25	0.634638	1.84841	0.00281384	0.0203338	0.0146569	9953	tags=68%, list=27%, signal=49%	CCNA1/CDC25A/CCNB1/CCNB2/PLK1/PKMYT1/CDK1/CDC25C/FOXM1/CDC25B/WEE1/LCMT1/CDK7/CDK2/PPP2R3B/PPP2R1A/PPME1
WP_CELLTYPE_DEPENDENT_SELECTIVITY_OF_CCK2R_SIGNALING	WP_CELLTYPE_DEPENDENT_SELECTIVITY_OF_CCK2R_SIGNALING	13	0.751647	1.8469	0.00118463	0.0101706	0.00733111	7147	tags=69%, list=20%, signal=56%	CCKBR/CCK/RYR2/RYR1/TRPC1/CNR1/CD38/DAGLA/PLCB1
REACTOME_DISEASES_OF_DNA_REPAIR	REACTOME_DISEASES_OF_DNA_REPAIR	51	0.558148	1.84354	0.0011566	0.0100932	0.00727534	11141	tags=59%, list=31%, signal=41%	NEIL3/XRCC2/RAD51/EXO1/RAD51AP1/RFC4/RMI2/BLM/BARD1/RHNO1/BRCA1/MSH2/BRCA2/MRE11/RAD51D/ATRIP/RPA1/RAD1/RFC2/RPA2/RFC5/WRN/BRIP1/RPA3/OGG1/TOPBP1/RBBP8/RAD9A/RAD51C/SEM1
REACTOME_HDR_THROUGH_HOMOLOGOUS_RECOMBINATION_HRR	REACTOME_HDR_THROUGH_HOMOLOGOUS_RECOMBINATION_HRR	68	0.536566	1.84003	0.000338872	0.00359091	0.00258838	11159	tags=60%, list=31%, signal=42%	CHEK1/XRCC2/RAD51/EXO1/RPS27A/EME1/RAD51AP1/RFC4/POLD1/RMI2/BLM/BARD1/RHNO1/BRCA1/BRCA2/MRE11/RAD51D/XRCC3/POLE4/UBA52/PCNA/ATRIP/RPA1/RAD1/RFC2/RPA2/POLD3/RFC5/WRN/POLE3/POLE2/BRIP1/RPA3/TOPBP1/RBBP8/SLX1A/RAD9A/RAD51C/MUS81/SEM1/POLD2
WP_TYROBP_CAUSAL_NETWORK_IN_MICROGLIA	WP_TYROBP_CAUSAL_NETWORK_IN_MICROGLIA	60	0.539443	1.83742	0.000771861	0.00735033	0.00529823	9317	tags=58%, list=26%, signal=43%	SLC1A5/IL18/ITGAM/PYCARD/GAL3ST4/GAPT/LHFPL2/ELF4/NCF2/SLC7A7/SPP1/TYROBP/CAPG/PLEK/C1QC/RNASE6/RGS1/ITGB2/NCKAP1L/SAMSN1/ADAP2/CD37/RUNX3/KCNE3/LOXL3/PPP1R18/IGSF6/HCLS1/CD84/STAT5A/IL10RA/ZFP36L2/CYTL1/ITGAX/BIN2
REACTOME_DNA_DOUBLE_STRAND_BREAK_REPAIR	REACTOME_DNA_DOUBLE_STRAND_BREAK_REPAIR	167	0.471058	1.82581	1.84567e-05	0.000317051	0.000228535	11159	tags=52%, list=31%, signal=36%	EYA1/CCNA1/CHEK1/H2AX/CLSPN/EYA4/XRCC2/RAD51/FEN1/EXO1/KPNA2/RPS27A/H4C15/EME1/POLQ/RAD51AP1/RFC4/POLD1/RMI2/BLM/BARD1/H4C5/RHNO1/BRCA1/DCLRE1C/BRCA2/MRE11/RAD51D/XRCC3/H2BC6/ERCC1/POLE4/H4C8/UBA52/PCNA/NSD2/ATRIP/TIPIN/TP53/H3-4/H2BC8/RPA1/XRCC1/TDP1/TP53BP1/PRKDC/XRCC6/H4-16/RAD1/ABRAXAS1/MDC1/RFC2/APBB1/UBE2I/RPA2/TIMELESS/POLD3/RFC5/H2BU1/WRN/CDK2/UBXN1/POLE3/BAZ1B/POLE2/RNF8/BRIP1/EYA3/SUMO2…
WP_MESODERMAL_COMMITMENT_PATHWAY	WP_MESODERMAL_COMMITMENT_PATHWAY	151	0.47602	1.82519	2.17628e-05	0.000356401	0.000256899	9061	tags=39%, list=25%, signal=29%	HMGA2/PITX2/BMP7/SOX2/HES7/DKK1/ZIC5/TRIM71/LEFTY2/WNT3A/TET1/PAX6/AMH/VAV3/FGF8/ZIC2/WDHD1/FGFR1/LEFTY1/SOX21/NOG/MIXL1/FOXH1/BMP4/AXIN2/RGS10/TRIM28/CTBP2/TEAD2/RPL38/BCORL1/LEF1/PLCH1/ARL4A/GATA3/NCAPG2/CCDC88A/GRHL2/NABP2/TOX3/TBX6/WDCP/YAP1/ACVR2B/DNMT3B/EOMES/MTF2/CEP250/RARG/PBX3/EXT2/KLF5/SMAD3/CCDC6/ACVR1/JARID2/PIAS1/PARP8/ARID5B
WP_EDA_SIGNALING_IN_HAIR_FOLLICLE_DEVELOPMENT	WP_EDA_SIGNALING_IN_HAIR_FOLLICLE_DEVELOPMENT	13	0.742545	1.82453	0.0017007	0.0138482	0.00998201	3906	tags=46%, list=11%, signal=41%	DKK1/EDARADD/LTB/SOSTDC1/GLI1/RELB
REACTOME_RHO_GTPASE_EFFECTORS	REACTOME_RHO_GTPASE_EFFECTORS	323	0.443895	1.82302	6.51291e-08	2.73759e-06	1.9733e-06	9955	tags=44%, list=27%, signal=32%	TUBAL3/CFTR/KLK2/BIRC5/AURKB/TUBA3C/KIF18A/CDC20/S100A9/KIF2C/CENPM/PFN2/SFN/TUBB2B/CENPA/TUBB3/H2AX/KIF5A/KLC3/CYBB/SGO2/PLK1/SKA1/BUB1/S100A8/SPC25/NCF2/NCF1/ERCC6L/CDCA8/CENPE/MAD2L1/BUB1B/NDC80/SGO1/TUBA3E/CENPO/LIMK1/CYBA/TAX1BP3/PKN1/H2AC14/TUBA1A/FLNA/PRC1/B9D2/H4C15/CENPK/NCF4/CENPF/CDC25C/CENPH/CENPI/TUBB6/PRKCB/INCENP/NUF2/ZWINT/NOX3/SRC/H2AC19/H2AZ1/TUBA1C/DVL2/RCC2/SPC24/MAPRE1/RAC2/H…
REACTOME_COLLAGEN_FORMATION	REACTOME_COLLAGEN_FORMATION	90	0.502564	1.82249	0.000319084	0.00343902	0.00247889	6960	tags=42%, list=19%, signal=34%	LAMC2/COL9A2/COL2A1/MMP3/MMP7/COLGALT2/COL11A2/COL24A1/COL10A1/TLL2/ITGB4/COL28A1/COL7A1/LOXL4/CTSV/COL21A1/P3H3/LOX/MMP9/COL20A1/COL16A1/SERPINH1/ADAMTS3/COL19A1/LAMB3/COL5A2/COL4A6/MMP13/COL11A1/P3H1/COL8A2/P3H2/LAMA3/COL9A3/PLOD2/P4HA3/LOXL3/COL9A1
WP_COHESIN_COMPLEX_CORNELIA_DE_LANGE_SYNDROME	WP_COHESIN_COMPLEX_CORNELIA_DE_LANGE_SYNDROME	34	0.59025	1.82136	0.00258641	0.0190173	0.0137079	4810	tags=29%, list=13%, signal=26%	AURKB/CDCA5/PTTG1/SMC1B/SGO2/PLK1/SGO1/CDK1/ESCO2/ESPL1
REACTOME_NUCLEAR_IMPORT_OF_REV_PROTEIN	REACTOME_NUCLEAR_IMPORT_OF_REV_PROTEIN	34	0.590223	1.82128	0.00258641	0.0190173	0.0137079	13770	tags=82%, list=38%, signal=51%	NPM1/NUP210/NUP37/RAE1/NUP93/RAN/NUP62/NUP205/NUP160/RCC1/NUP107/NDC1/NUP85/KPNB1/NUP155/POM121C/NUP188/SEC13/AAAS/NUP133/NUP43/NUP153/TPR/NUP54/NUP98/NUP214/NUP35/SEH1L
PID_REELIN_PATHWAY	PID_REELIN_PATHWAY	28	0.613368	1.81894	0.0030951	0.0216829	0.0156294	6224	tags=39%, list=17%, signal=33%	GRIN2A/ITGA3/LRP8/VLDLR/ARHGEF2/RELN/NCK2/GRIN2B/MAPT/CDK5R1/CBL
REACTOME_DNA_REPLICATION	REACTOME_DNA_REPLICATION	187	0.463066	1.81738	1.01106e-05	0.000188881	0.000136148	11515	tags=47%, list=32%, signal=32%	PSMA8/CDT1/CCNA1/ORC1/H2AX/UBE2C/MCM7/CDC45/MCM10/ORC6/UBE2S/POLA2/MCM2/GINS1/FEN1/MCM6/MCM3/CDC6/CDC7/H2AC14/RPS27A/H4C15/GINS4/MCM4/H2AC19/H2AZ1/RFC4/POLD1/H2AC4/H4C5/PRIM1/DBF4/MCM8/MCM5/POLA1/SKP2/GMNN/CCNE2/GINS2/H2BC6/POLE4/PSMA1/PRIM2/H4C8/UBA52/PCNA/H3C11/ANAPC1/GINS3/H2BC8/RPA1/PSMD13/LIG1/ANAPC11/ANAPC7/KPNB1/H4-16/RFC2/RPA2/POLD3/UBE2E1/H3C3/RFC5/H2BU1/CDK2/POLE3/POLE2/H2AC8/RPA3/H3C10…
REACTOME_INTERACTIONS_OF_REV_WITH_HOST_CELLULAR_PROTEINS	REACTOME_INTERACTIONS_OF_REV_WITH_HOST_CELLULAR_PROTEINS	37	0.586768	1.81722	0.00230985	0.0174938	0.0126098	14033	tags=84%, list=39%, signal=52%	RANBP1/NPM1/NUP210/NUP37/RAE1/NUP93/RANGAP1/RAN/NUP62/NUP205/NUP160/RCC1/NUP107/NDC1/NUP85/KPNB1/NUP155/POM121C/NUP188/SEC13/AAAS/NUP133/NUP43/NUP153/TPR/NUP54/NUP98/NUP214/NUP35/SEH1L/XPO1
REACTOME_TRANSPORT_OF_THE_SLBP_DEPENDANT_MATURE_MRNA	REACTOME_TRANSPORT_OF_THE_SLBP_DEPENDANT_MATURE_MRNA	36	0.585501	1.81721	0.00205746	0.0159659	0.0115085	13770	tags=78%, list=38%, signal=48%	ALYREF/NUP210/NUP37/RAE1/NUP93/NUP62/NUP205/NUP160/NCBP2/NUP107/NDC1/NUP85/NUP155/POM121C/NUP188/SEC13/AAAS/NUP133/NUP43/NXF1/NUP153/TPR/NUP54/SLBP/NUP98/NUP214/NUP35/SEH1L
REACTOME_CONDENSATION_OF_PROMETAPHASE_CHROMOSOMES	REACTOME_CONDENSATION_OF_PROMETAPHASE_CHROMOSOMES	11	0.772896	1.81555	0.00232583	0.0175097	0.0126213	7653	tags=91%, list=21%, signal=72%	CCNB1/CCNB2/NCAPH/NCAPD2/NCAPG/CDK1/SMC4/SMC2/CSNK2A1/CSNK2B
REACTOME_HOMOLOGY_DIRECTED_REPAIR	REACTOME_HOMOLOGY_DIRECTED_REPAIR	137	0.476089	1.8139	3.78649e-05	0.000560253	0.000403839	11159	tags=53%, list=31%, signal=37%	CCNA1/CHEK1/H2AX/CLSPN/XRCC2/RAD51/FEN1/EXO1/RPS27A/H4C15/EME1/POLQ/RAD51AP1/RFC4/POLD1/RMI2/BLM/BARD1/H4C5/RHNO1/BRCA1/BRCA2/MRE11/RAD51D/XRCC3/H2BC6/ERCC1/POLE4/H4C8/UBA52/PCNA/NSD2/ATRIP/TIPIN/H3-4/H2BC8/RPA1/XRCC1/TP53BP1/H4-16/RAD1/ABRAXAS1/MDC1/RFC2/UBE2I/RPA2/TIMELESS/POLD3/RFC5/H2BU1/WRN/CDK2/POLE3/POLE2/RNF8/BRIP1/SUMO2/RPA3/TOPBP1/RBBP8/SLX1A/UIMC1/SIRT6/ABL1/RAD9A/BABAM1/PARP1/RAD51C/H…
KEGG_NEUROACTIVE_LIGAND_RECEPTOR_INTERACTION	KEGG_NEUROACTIVE_LIGAND_RECEPTOR_INTERACTION	272	0.446951	1.81093	3.9881e-07	1.22658e-05	8.8414e-06	3654	tags=26%, list=10%, signal=24%	SSTR3/GPR50/PRSS1/TACR3/OPRK1/P2RY4/PRL/GRM5/GABRA2/CHRNA7/GLP1R/CCKBR/CALCR/CHRM1/GRIN2A/SCTR/GRIA2/GRID2/ADORA1/GRM3/NPY4R/P2RY6/GABRA4/AVPR1B/BRS3/PRSS2/HTR5A/ADORA2B/GRM1/MTNR1A/CHRNA1/GH2/OXTR/GABRQ/LPAR2/FPR1/GIPR/TRHR/GABRA5/SSTR5/PRLHR/CHRNB3/GRIK3/GABRB3/GRIK4/CHRNB2/SSTR2/FPR2/LPAR1/NPFFR1/PTAFR/HTR2C/MC4R/ADRA2C/GRIA1/GABRG3/KISS1R/GPR156/HTR4/P2RY10/TACR2/GABBR1/F2RL2/CHRNA5/GRIN2B/ML…
REACTOME_CELL_SURFACE_INTERACTIONS_AT_THE_VASCULAR_WALL	REACTOME_CELL_SURFACE_INTERACTIONS_AT_THE_VASCULAR_WALL	194	0.459131	1.80907	1.41083e-05	0.000248819	0.000179352	7800	tags=46%, list=21%, signal=36%	TREM1/IGKV1D-16/SLC7A10/ITGA3/CEACAM6/MMP1/IGKV5-2/IGKV2-28/PSG3/IGHV3-53/OLR1/IGHV3-33/PSG8/CD177/IGLV2-11/TGFB1/CEACAM3/IGHV4-59/IGLV6-57/IGHV3-48/ITGAM/FCER1G/SLC7A8/IGKV1-39/IGHV3-13/IGLV3-21/IGHV2-70/GRB7/IGLV7-43/IGHV4-39/IGKV1D-39/SLC7A7/IGKV1-17/IGLV3-19/SLC16A3/SLC7A6/IGKV1-16/IGLV1-51/IGKV1D-33/IGKV3-15/IGLV3-25/IGHV4-34/IGHV3-30/DOK2/SRC/IGLV1-40/IGLV1-47/SIRPG/PF4V1/SLC7A11/IGKV2D-40/…
REACTOME_TP53_REGULATES_TRANSCRIPTION_OF_CELL_CYCLE_GENES	REACTOME_TP53_REGULATES_TRANSCRIPTION_OF_CELL_CYCLE_GENES	49	0.549688	1.80869	0.000548226	0.00546492	0.0039392	10712	tags=63%, list=29%, signal=45%	ARID3A/SFN/CCNA1/CCNB1/E2F8/CDK1/CDC25C/PRMT1/E2F7/E2F1/RBL1/NPM1/BAX/ZNF385A/CCNE2/CNOT11/PCNA/TP53/CNOT6/PCBP4/PLAGL1/CENPJ/AURKA/CNOT9/E2F4/CDK2/CNOT10/PLK3/TFDP1/CNOT2/CNOT3
REACTOME_INTERLEUKIN_10_SIGNALING	REACTOME_INTERLEUKIN_10_SIGNALING	45	0.559049	1.80709	0.00183038	0.0145377	0.010479	6847	tags=49%, list=19%, signal=40%	CXCL1/LIF/IL18/FPR1/CXCL8/CD80/PTAFR/IL12A/CCL2/CCL20/IL1A/IL1B/CCL5/CD86/CSF1/CCR5/IL10/CCL4/TNF/TIMP1/IL1R2/ICAM1
REACTOME_MRNA_SPLICING	REACTOME_MRNA_SPLICING	190	0.459975	1.80667	1.46032e-05	0.000255759	0.000184355	14000	tags=67%, list=38%, signal=41%	SNRPN/ALYREF/SNRPD1/SNRPB/SNRPD2/CPSF4/LSM2/HNRNPA1/POLR2H/SNRNP40/ISY1/PPIH/SNRPE/RBM42/PRPF31/PPIL1/LSM7/POLR2L/SNRPA/CSTF2/CPSF6/EFTUD2/PRPF6/SNRPC/CTNNBL1/TXNL4A/POLR2G/POLR2I/NCBP2/SF3A2/SF3B4/SF3A3/PRCC/HNRNPA0/RBMX/CD2BP2/LSM8/YBX1/CWC27/SNRPB2/RNPS1/EIF4A3/SNRPF/SYMPK/LSM4/RBM17/PRPF38A/CPSF3/PRPF19/HNRNPM/CRNKL1/SNU13/SRSF3/SNRPA1/HNRNPUL1/U2AF2/CLP1/PHF5A/SRRT/RBM22/DHX9/SNRPG/HSPA8/RBM…
PID_SYNDECAN_1_PATHWAY	PID_SYNDECAN_1_PATHWAY	46	0.553722	1.80139	0.00145217	0.0121674	0.00877041	8525	tags=52%, list=23%, signal=40%	COL9A2/COL2A1/MMP1/MMP7/COL11A2/TGFB1/COL10A1/COL7A1/MMP9/HPSE/CCL5/COL16A1/HGF/LAMA5/COL5A2/COL4A6/COL11A1/COL8A2/COL9A3/COL9A1/COL1A2/COL3A1/COL13A1/COL4A5
REACTOME_FGFR1C_LIGAND_BINDING_AND_ACTIVATION	REACTOME_FGFR1C_LIGAND_BINDING_AND_ACTIVATION	12	0.747981	1.80114	0.00421127	0.0270129	0.0194713	2892	tags=58%, list=8%, signal=54%	FGF4/FGF20/FGF5/FGF8/FGF9/FGFR1/ANOS1
REACTOME_FC_EPSILON_RECEPTOR_FCERI_SIGNALING	REACTOME_FC_EPSILON_RECEPTOR_FCERI_SIGNALING	186	0.458559	1.80045	1.0562e-05	0.000192111	0.000138477	8527	tags=34%, list=23%, signal=26%	IGKV1D-16/PSMA8/IGKV5-2/IGKV2-28/IGHV3-53/ITPR3/IGHV3-33/IGLV2-11/IGHV4-59/IGLV6-57/IGHV3-48/VAV3/FCER1G/IGKV1-39/IGHV3-13/IGLV3-21/IGHV2-70/IGLV7-43/IGHV4-39/IGKV1D-39/IGKV1-17/IGLV3-19/VAV1/SYK/IGKV1-16/RPS27A/IGLV1-51/IGKV1D-33/CARD11/IGKV3-15/IGLV3-25/IGHV4-34/IGHV3-30/MAP3K1/PRKCQ/IGLV1-40/IGLV1-47/IGKV2D-40/IGKV2D-30/IGHV3-7/HRAS/IGKV1-12/IGHV1-2/RASGRP1/IGKV1-5/PSMA1/IGHV1-46/NFATC2/UBA52/…
PID_ATM_PATHWAY	PID_ATM_PATHWAY	34	0.583084	1.79925	0.00338801	0.0229692	0.0165566	10590	tags=53%, list=29%, signal=38%	CDC25A/H2AX/TRIM28/FANCD2/CDC25C/BLM/BRCA1/DCLRE1C/MRE11/TP53BP1/SMC3/ABRAXAS1/MDC1/RNF8/RBBP8/UIMC1/ABL1/RAD9A
REACTOME_ASSEMBLY_OF_COLLAGEN_FIBRILS_AND_OTHER_MULTIMERIC_STRUCTURES	REACTOME_ASSEMBLY_OF_COLLAGEN_FIBRILS_AND_OTHER_MULTIMERIC_STRUCTURES	61	0.526661	1.79901	0.00190172	0.0149879	0.0108035	6960	tags=41%, list=19%, signal=33%	LAMC2/COL9A2/COL2A1/MMP3/MMP7/COL11A2/COL24A1/COL10A1/TLL2/ITGB4/COL7A1/LOXL4/CTSV/LOX/MMP9/LAMB3/COL5A2/COL4A6/MMP13/COL11A1/COL8A2/LAMA3/COL9A3/LOXL3/COL9A1
REACTOME_FGFR3_LIGAND_BINDING_AND_ACTIVATION	REACTOME_FGFR3_LIGAND_BINDING_AND_ACTIVATION	13	0.732116	1.79891	0.00214435	0.0165384	0.0119211	2648	tags=54%, list=7%, signal=50%	FGF4/FGF20/FGF5/FGF8/FGF9/GALNT3/FGFR3
REACTOME_COPI_DEPENDENT_GOLGI_TO_ER_RETROGRADE_TRAFFIC	REACTOME_COPI_DEPENDENT_GOLGI_TO_ER_RETROGRADE_TRAFFIC	100	0.488423	1.79684	0.000213364	0.00243954	0.00175846	5583	tags=32%, list=15%, signal=27%	TUBAL3/KIF3C/KIF6/TUBA3C/KIF18A/KIF2C/KIF4B/TUBB2B/TUBB3/KIF23/KIF15/KIF5A/KLC3/KIF20A/TMED3/KIF18B/CENPE/KIFC1/RACGAP1/KIF12/KIF11/TUBA3E/KIF4A/TUBA1A/TUBB6/TUBA1C/TUBA1B/TUBB8B/KIF9/TUBA8/KIF20B/KIF2A
REACTOME_CILIUM_ASSEMBLY	REACTOME_CILIUM_ASSEMBLY	199	0.455409	1.79678	1.36609e-05	0.000242624	0.000174887	10860	tags=48%, list=30%, signal=34%	SSTR3/TUBAL3/KIF3C/TUBA3C/CYS1/TUBB2B/TUBB3/TCTN2/CNGB1/PLK1/NPHP1/TUBA3E/DYNLRB1/TUBA1A/PLK4/B9D2/FBF1/CDK1/NEK2/TUBB6/SFI1/CNTRL/TUBA1C/TMEM216/MAPRE1/CEP89/TUBA1B/TUBB8B/UNC119B/CC2D2A/KIF24/IFT57/CCT2/TUBA8/CEP131/DYNC2I2/RPGRIP1L/TTC26/IFT52/TUBB/PRKAR2B/IFT80/HAUS1/CEP41/TMEM67/IFT140/B9D1/HAUS6/IFT22/CEP164/HAUS5/HAUS8/WDR35/CCT4/CDK5RAP2/C2CD3/CCT5/CEP250/TTC30B/ASAP1/CENPJ/MKKS/TUBG1/DYN…
KEGG_AXON_GUIDANCE	KEGG_AXON_GUIDANCE	129	0.474424	1.79325	7.06576e-05	0.000942849	0.00067962	6714	tags=29%, list=18%, signal=23%	EPHA6/PAK5/EFNA5/SEMA3E/ROBO2/EPHA5/EPHB3/DPYSL5/SEMA3A/SEMA3C/PLXNB3/DCC/SLIT1/EPHB2/NTNG1/SEMA6A/EPHB6/ROBO1/SEMA4A/NCK2/ROBO3/LIMK1/SEMA5B/PAK6/SEMA3D/PLXNA1/EPHA7/RAC2/HRAS/NFATC4/CHP2/PAK4/EFNA4/L1CAM/PLXNA3/NFATC2/SEMA4D
WP_MRNA_PROCESSING	WP_MRNA_PROCESSING	125	0.476534	1.7929	0.000105862	0.0013484	0.000971947	12194	tags=60%, list=33%, signal=40%	SNRPN/SNRPD1/SNRPB/SNRPD2/CPSF4/PRMT1/CELF4/LSM2/HNRNPA1/SNRNP40/SNRPE/PRMT2/LSM7/SNRPA/CSTF2/EFTUD2/PRPF6/SRPK1/CELF2/TXNL4A/NCBP2/SF3A2/SF3B4/SF3A3/PPM1G/RBMX/CD2BP2/NONO/YBX1/SNRPB2/RNPS1/SNRPF/CLASRP/RBM17/CPSF3/HNRNPM/SNU13/SFPQ/SRSF3/SNRPA1/U2AF2/CLP1/PHF5A/DHX9/SUPT5H/SNRPG/SUGP2/PTBP2/FUS/CPSF1/DHX15/HNRNPU/SRSF9/SNRNP70/HNRNPR/PRPF4/XRN2/RNMT/SFSWAP/HNRNPH1/HNRNPD/HNRNPL/SF3B5/DHX8/PTBP1…
KEGG_DILATED_CARDIOMYOPATHY	KEGG_DILATED_CARDIOMYOPATHY	90	0.493714	1.7904	0.000529953	0.00530373	0.00382301	7874	tags=46%, list=22%, signal=36%	CACNG4/ITGB8/ITGA3/ITGB6/ADCY8/TGFB2/CACNG6/TNNC1/RYR2/CACNA2D3/TGFB1/ITGB4/CACNG1/CACNG5/MYBPC3/CACNB4/TPM2/ITGA2/CACNG8/CACNG7/MYH7/PRKX/TNNT2/CACNB3/ITGAV/CACNG3/ITGA5/ADCY2/TNF/SGCG/CACNB1/SGCA/CACNA1F/TTN/DES/TNNI3/ITGB5/LMNA/MYL3/ADCY7/TGFB3
KEGG_HOMOLOGOUS_RECOMBINATION	KEGG_HOMOLOGOUS_RECOMBINATION	28	0.603724	1.79034	0.0046823	0.0290856	0.0209653	11159	tags=75%, list=31%, signal=52%	XRCC2/RAD51/RAD54L/EME1/POLD1/BLM/TOP3B/BRCA2/MRE11/RAD51D/XRCC3/RPA1/RPA2/POLD3/RAD54B/RPA3/SSBP1/RAD51C/MUS81/SEM1/POLD2
REACTOME_EXTRACELLULAR_MATRIX_ORGANIZATION	REACTOME_EXTRACELLULAR_MATRIX_ORGANIZATION	299	0.439024	1.78978	1.29333e-06	3.26177e-05	2.35113e-05	7017	tags=34%, list=19%, signal=27%	PRSS1/MMP10/LAMC2/CAPN6/COL9A2/COL2A1/SPOCK3/BMP7/MMP12/ADAMTS16/KLK2/COMP/NRXN1/ITGB8/LAMA1/MMP3/ITGA3/MFAP2/CEACAM6/MMP1/ITGB6/PRSS2/HAPLN1/TGFB2/MMP7/MATN3/COLGALT2/DDR1/NCAM1/COL11A2/COL24A1/MMP11/TGFB1/COL10A1/TLL2/ITGB4/LRP4/COL28A1/COL7A1/MMP24/ITGAM/LOXL4/ADAM9/ITGAD/MATN4/FBLN1/IBSP/CTSV/COL21A1/P3H3/FBN2/MMP14/KLK7/EMILIN2/ACAN/LOX/ITGA2/MMP9/SPP1/COL20A1/EMILIN3/BMP4/COL16A1/ADAMTS9/VC…
PID_INTEGRIN_CS_PATHWAY	PID_INTEGRIN_CS_PATHWAY	26	0.61084	1.78869	0.00529457	0.0320213	0.0230815	7315	tags=46%, list=20%, signal=37%	ITGB8/ITGA3/ITGB6/ITGB4/ITGAM/ITGAD/ITGA2/ITGB2/ITGAV/ITGA5/ITGB5/ITGAE
BIOCARTA_SRCRPTP_PATHWAY	BIOCARTA_SRCRPTP_PATHWAY	11	0.760582	1.78663	0.00376988	0.0248241	0.0178936	5023	tags=55%, list=14%, signal=47%	CDC25A/CCNB1/CDK1/CDC25C/PRKCB/CDC25B
WP_GASTRIC_ACID_PRODUCTION	WP_GASTRIC_ACID_PRODUCTION	11	0.759729	1.78462	0.00407147	0.0262615	0.0189297	4204	tags=45%, list=12%, signal=40%	GAST/CCK/PGA5/PGC/MUC6
PID_INTEGRIN4_PATHWAY	PID_INTEGRIN4_PATHWAY	11	0.759371	1.78378	0.00407147	0.0262615	0.0189297	6465	tags=73%, list=18%, signal=60%	LAMC2/LAMA1/ITGB4/LAMA5/LAMB3/LAMB1/LAMC1/LAMA3
REACTOME_CHROMOSOME_MAINTENANCE	REACTOME_CHROMOSOME_MAINTENANCE	139	0.467433	1.78231	0.000134657	0.0016406	0.00118257	9846	tags=47%, list=27%, signal=35%	CENPM/CCNA1/CENPA/H2AX/POLA2/HJURP/FEN1/PIF1/CENPO/H2AC14/DSCC1/H4C15/CENPK/CENPH/CENPI/H2AC19/H2AZ1/WRAP53/NPM1/RFC4/POLD1/BLM/CENPW/H2AC4/H4C5/PRIM1/POLA1/POLR2H/ACD/OIP5/CENPU/H2BC6/RUVBL1/MIS18BP1/POLR2L/DKC1/CENPL/PRIM2/H4C8/GAR1/PCNA/H3-4/POLR2G/ITGB3BP/POLR2I/H2BC8/RPA1/LIG1/CHTF18/CENPS/MIS18A/H4-16/CENPP/RFC2/RPA2/POLD3/CENPQ/RUVBL2/RFC5/H2BU1/WRN/CDK2/H2AC8/RPA3/RBBP4/NHP2
REACTOME_TRANSCRIPTIONAL_REGULATION_BY_MECP2	REACTOME_TRANSCRIPTIONAL_REGULATION_BY_MECP2	62	0.519738	1.78068	0.00128094	0.010914	0.00786694	1101	tags=15%, list=3%, signal=14%	SST/FOXG1/OPRK1/GAD2/GRIN2A/GRIA2/SOX2/AURKB/TRPC3
REACTOME_GASTRIN_CREB_SIGNALLING_PATHWAY_VIA_PKC_AND_MAPK	REACTOME_GASTRIN_CREB_SIGNALLING_PATHWAY_VIA_PKC_AND_MAPK	18	0.673522	1.78006	0.00328632	0.022461	0.0161902	599	tags=17%, list=2%, signal=16%	GAST/CCKBR/MMP3
REACTOME_MECP2_REGULATES_NEURONAL_RECEPTORS_AND_CHANNELS	REACTOME_MECP2_REGULATES_NEURONAL_RECEPTORS_AND_CHANNELS	18	0.672988	1.77865	0.00328632	0.022461	0.0161902	4158	tags=33%, list=11%, signal=30%	OPRK1/GRIN2A/GRIA2/TRPC3/GRIN2B/GPRIN1
REACTOME_ANCHORING_OF_THE_BASAL_BODY_TO_THE_PLASMA_MEMBRANE	REACTOME_ANCHORING_OF_THE_BASAL_BODY_TO_THE_PLASMA_MEMBRANE	97	0.486076	1.77854	0.000481459	0.00489613	0.0035292	12222	tags=65%, list=34%, signal=43%	TCTN2/PLK1/NPHP1/TUBA1A/PLK4/B9D2/FBF1/CDK1/NEK2/SFI1/CNTRL/TMEM216/MAPRE1/CEP89/CC2D2A/KIF24/CEP131/RPGRIP1L/TUBB/PRKAR2B/HAUS1/CEP41/TMEM67/B9D1/HAUS6/CEP164/HAUS5/HAUS8/CDK5RAP2/C2CD3/CEP250/CENPJ/TUBG1/DCTN2/CKAP5/IQCB1/CSNK1E/DYNC1H1/RAB3IP/SSNA1/NDE1/MKS1/SEPTIN2/PPP2R1A/CETN2/ODF2/DYNLL1/NEDD1/ALMS1/TUBB4B/DYNC1I2/CEP135/TUBA4A/SCLT1/HAUS3/CSNK1D/CEP78/CEP72/CEP97/DCTN3/OFD1/DCTN1/CEP290
REACTOME_OTHER_SEMAPHORIN_INTERACTIONS	REACTOME_OTHER_SEMAPHORIN_INTERACTIONS	19	0.657809	1.77812	0.0052471	0.0318106	0.0229295	5266	tags=47%, list=14%, signal=41%	SEMA3E/PLXNB3/TREM2/SEMA6A/SEMA4A/TYROBP/PLXNA1/CD72/PTPRC
WP_TYPE_2_PAPILLARY_RENAL_CELL_CARCINOMA	WP_TYPE_2_PAPILLARY_RENAL_CELL_CARCINOMA	34	0.575998	1.77739	0.00442249	0.0280239	0.0202001	7874	tags=44%, list=22%, signal=35%	BIRC7/ARNT2/CADM2/TGFB2/TGFB1/TGFA/EGLN3/COL21A1/DVL2/SLC2A1/HIF1A/VHL/TFEB/PRCC/TGFB3
REACTOME_NUCLEAR_ENVELOPE_NE_REASSEMBLY	REACTOME_NUCLEAR_ENVELOPE_NE_REASSEMBLY	76	0.505412	1.77688	0.000768896	0.00735033	0.00529823	12315	tags=66%, list=34%, signal=44%	TUBAL3/TUBA3C/TUBB2B/CCNB1/TUBB3/CCNB2/TUBA3E/TUBA1A/CDK1/TUBB6/LMNB1/TUBA1C/TUBA1B/TUBB8B/NUP37/NUP93/TUBA8/RANGAP1/RAN/NUP62/NUP205/CHMP3/NUP160/RCC1/LMNA/NUP107/NDC1/NUP85/KPNB1/LBR/NUP155/ANKLE2/VRK2/UBE2I/CHMP4B/NUP188/BANF1/PPP2R1A/SEC13/TUBB4B/CHMP4A/VRK1/LEMD2/NUP133/NUP43/TUBA4A/LEMD3/IST1/NUP54/TNPO1
REACTOME_CELL_CELL_COMMUNICATION	REACTOME_CELL_CELL_COMMUNICATION	128	0.469904	1.7739	0.000228289	0.00257028	0.0018527	6465	tags=28%, list=18%, signal=23%	CDH10/CLDN18/CDH9/CLDN10/LAMC2/CLDN6/NPHS2/CDH17/NPHS1/CADM2/ACTN2/KIRREL3/CDH6/ITGB4/CLDN4/KIRREL2/FLNC/SDK1/SFTPA1/NCK2/CDH18/TYROBP/FLNA/SRC/ACTN3/SIRPG/CLDN19/FYB1/LAMB3/CADM3/CLDN9/CDH3/IQGAP1/CDH24/VASP/LAMA3
REACTOME_BLOOD_GROUP_SYSTEMS_BIOSYNTHESIS	REACTOME_BLOOD_GROUP_SYSTEMS_BIOSYNTHESIS	21	0.637962	1.77322	0.00601899	0.0352202	0.0253872	2343	tags=29%, list=6%, signal=27%	B3GALT5/B3GALT2/FUT9/FUT4/FUT5/FUT7
REACTOME_MITOTIC_G2_G2_M_PHASES	REACTOME_MITOTIC_G2_G2_M_PHASES	200	0.448117	1.76629	1.91013e-05	0.000321262	0.000231571	10828	tags=46%, list=30%, signal=32%	TUBAL3/PSMA8/MYBL2/TUBA3C/TUBB2B/CCNA1/CDC25A/CCNB1/TUBB3/CCNB2/GTSE1/PLK1/TPX2/TUBA3E/TUBA1A/PLK4/PKMYT1/RPS27A/CDK1/NEK2/CENPF/CDC25C/TUBB6/E2F1/FOXM1/SFI1/CNTRL/TUBA1C/MAPRE1/TUBA1B/TUBB8B/HMMR/CDC25B/MZT2B/BORA/TUBA8/CEP131/FKBPL/MZT2A/TUBB/PRKAR2B/PSMA1/E2F3/UBA52/WEE1/HAUS1/CEP41/TP53/HAUS6/CEP164/LIN9/HAUS5/HAUS8/CDK5RAP2/LCMT1/PSMD13/CEP250/CENPJ/AURKA/TUBG1/DCTN2/CKAP5/CDK7/CSNK1E/DYNC1H…
WP_MYD88_DISTINCT_INPUTOUTPUT_PATHWAY	WP_MYD88_DISTINCT_INPUTOUTPUT_PATHWAY	18	0.668163	1.7659	0.00380069	0.0249618	0.0179928	3420	tags=33%, list=9%, signal=30%	TLR10/TLR7/TLR8/TLR1/IL1A/TLR6
REACTOME_SWITCHING_OF_ORIGINS_TO_A_POST_REPLICATIVE_STATE	REACTOME_SWITCHING_OF_ORIGINS_TO_A_POST_REPLICATIVE_STATE	92	0.488004	1.76576	0.000398226	0.00415011	0.00299146	11515	tags=43%, list=32%, signal=30%	PSMA8/CDT1/CCNA1/ORC1/UBE2C/MCM7/ORC6/UBE2S/MCM2/MCM6/MCM3/CDC6/RPS27A/MCM4/MCM8/MCM5/SKP2/GMNN/CCNE2/PSMA1/UBA52/ANAPC1/PSMD13/ANAPC11/ANAPC7/UBE2E1/CDK2/UBE2D1/PSME3/PSMB3/PSMD4/PSMC5/ANAPC5/PSMD2/SEM1/ORC2/ORC5/CDC26/RBX1/CDC27
REACTOME_HDR_THROUGH_SINGLE_STRAND_ANNEALING_SSA	REACTOME_HDR_THROUGH_SINGLE_STRAND_ANNEALING_SSA	37	0.570019	1.76535	0.00338354	0.0229692	0.0165566	10590	tags=62%, list=29%, signal=44%	RAD51/EXO1/RFC4/RMI2/BLM/BARD1/RHNO1/BRCA1/MRE11/ERCC1/ATRIP/RPA1/RAD1/RFC2/RPA2/RFC5/WRN/BRIP1/RPA3/TOPBP1/RBBP8/ABL1/RAD9A
REACTOME_REGULATION_OF_COMMISSURAL_AXON_PATHFINDING_BY_SLIT_AND_ROBO	REACTOME_REGULATION_OF_COMMISSURAL_AXON_PATHFINDING_BY_SLIT_AND_ROBO	10	0.767195	1.76448	0.00927382	0.0481246	0.0346889	4250	tags=60%, list=12%, signal=53%	ROBO2/DCC/SLIT1/ROBO1/ROBO3/SRC
REACTOME_NEUROTRANSMITTER_RECEPTORS_AND_POSTSYNAPTIC_SIGNAL_TRANSMISSION	REACTOME_NEUROTRANSMITTER_RECEPTORS_AND_POSTSYNAPTIC_SIGNAL_TRANSMISSION	205	0.446989	1.76256	2.72371e-05	0.000432025	0.00031141	7147	tags=37%, list=20%, signal=30%	TUBAL3/GABRA2/CHRNA7/CACNG4/HTR3A/GRIN2A/HTR3E/GRIA2/PRKCG/ACTN2/NEFL/GABRA4/ADCY8/CHRNA1/TUBA3C/GABRQ/GNG8/GABRA5/TUBB2B/CHRNB3/GRIK3/GABRB3/GRIK4/GNGT1/TUBB3/CHRNB2/HTR3C/GRIA1/GABRG3/TUBA3E/GABBR1/CHRNA5/GNG4/CACNG8/GRIN2B/KPNA2/TUBA1A/HTR3B/GRIP1/DLG3/KCNJ9/TUBB6/PRKCB/KCNJ16/RPS6KA6/GRIN2D/SRC/PRKX/TUBA1C/MAPT/GNB3/TUBA1B/HRAS/TUBB8B/KCNJ10/CACNG3/KCNJ5/GNAL/GRIN1/TUBA8/NBEA/ADCY2/TSPAN7/PRK…
BIOCARTA_RANMS_PATHWAY	BIOCARTA_RANMS_PATHWAY	10	0.76623	1.76226	0.00988797	0.0497754	0.0358788	8507	tags=90%, list=23%, signal=69%	KIF15/TPX2/KPNA2/RANBP1/RANGAP1/RAN/RCC1/AURKA/KPNB1
REACTOME_G0_AND_EARLY_G1	REACTOME_G0_AND_EARLY_G1	27	0.596039	1.76096	0.00580372	0.0343591	0.0247666	10281	tags=63%, list=28%, signal=45%	MYBL2/CCNA1/CDC25A/TOP2A/CDC6/CDK1/E2F1/RBL1/CCNE2/E2F5/PCNA/LIN9/MYC/E2F4/CDK2/RBBP4/TFDP1
NABA_SECRETED_FACTORS	NABA_SECRETED_FACTORS	338	0.427496	1.76068	1.09738e-06	2.82408e-05	2.03564e-05	5449	tags=33%, list=15%, signal=28%	SFRP5/NRG3/CXCL5/WNT7B/PRL/BMP7/CXCL1/WIF1/EGF/IL17F/FGF4/GDF10/S100A5/IFNE/IL13/INHA/FGF20/TGFB2/GH2/LIF/FGF3/IL11/WNT9A/LTB/LEFTY2/FGF5/INSL3/IL18/S100A9/SCUBE2/S100A3/TGFB1/WNT3A/S100B/CXCL3/CRLF1/S100A11/CXCL8/WNT10A/IGF2/CHRDL1/AMH/GDF11/S100A2/TGFA/FGF8/CBLN2/SFRP2/FGF9/BRINP3/MDK/TNFSF15/S100A4/HRNR/IL12A/XCL1/ANGPTL5/ISM2/S100A8/LEFTY1/CXCL14/FLG/CCL2/IFNG/CCL20/NTF4/CCL7/IL1A/TNFSF4/MEGF…
KEGG_GAP_JUNCTION	KEGG_GAP_JUNCTION	90	0.485031	1.75891	0.000830923	0.00784864	0.00565742	6000	tags=33%, list=16%, signal=28%	TUBAL3/GRM5/PRKG2/EGF/PRKCG/ADCY8/GRM1/ITPR3/TUBA3C/TUBB2B/TUBB3/LPAR1/HTR2C/TUBA3E/TUBA1A/PDGFD/CDK1/TUBB6/PRKCB/PDGFRA/SRC/PRKX/TUBA1C/HTR2B/TUBA1B/HRAS/PDGFC/TUBA8/ADCY2/TUBB
REACTOME_NUCLEAR_PORE_COMPLEX_NPC_DISASSEMBLY	REACTOME_NUCLEAR_PORE_COMPLEX_NPC_DISASSEMBLY	36	0.566671	1.75877	0.00340704	0.0230363	0.0166049	12291	tags=67%, list=34%, signal=44%	CCNB1/CCNB2/CDK1/NUP210/NUP37/RAE1/NUP93/NUP62/NUP205/NUP160/NUP107/NDC1/NUP85/NUP155/POM121C/NUP188/SEC13/AAAS/NEK6/NUP133/NUP43/NUP153/TPR/NUP54
REACTOME_MHC_CLASS_II_ANTIGEN_PRESENTATION	REACTOME_MHC_CLASS_II_ANTIGEN_PRESENTATION	124	0.466947	1.75808	0.000185133	0.0021616	0.00155811	9062	tags=40%, list=25%, signal=30%	CTSE/TUBAL3/AP1M2/KIF3C/TUBA3C/KIF18A/KIF2C/KIF4B/TUBB2B/DNM1/TUBB3/KIF23/KIF15/KIF5A/KLC3/KIF20A/HLA-DQA2/CTSV/CENPE/RACGAP1/KIF11/TUBA3E/KIF4A/CTSC/LAG3/TUBA1A/TUBB6/TUBA1C/TUBA1B/TUBB8B/HLA-DQB2/HLA-DQA1/TUBA8/KIF2A/SH3GL2/DYNC1I1/CLTA/AP1S2/IFI30/AP1S3/KLC2/DCTN5/CAPZA2/HLA-DMB/DCTN2/HLA-DPB1/DYNC1LI1/DYNC1H1/KIF22/AP2M1
REACTOME_G2_M_DNA_DAMAGE_CHECKPOINT	REACTOME_G2_M_DNA_DAMAGE_CHECKPOINT	93	0.485409	1.75671	0.000508375	0.00514908	0.00371153	10960	tags=51%, list=30%, signal=35%	SFN/CHEK1/CCNB1/H2AX/EXO1/H4C15/CDK1/CDC25C/RFC4/RMI2/BLM/BARD1/H4C5/RHNO1/BRCA1/MRE11/H2BC6/H4C8/WEE1/NSD2/ATRIP/TP53/YWHAQ/H3-4/H2BC8/RPA1/TP53BP1/H4-16/RAD1/ABRAXAS1/MDC1/RFC2/RPA2/RFC5/H2BU1/WRN/RNF8/BRIP1/RPA3/TOPBP1/RBBP8/UIMC1/YWHAZ/RAD9A/BABAM1/H4C4/H2BC3
REACTOME_LAGGING_STRAND_SYNTHESIS	REACTOME_LAGGING_STRAND_SYNTHESIS	20	0.641281	1.75397	0.00734274	0.0408795	0.0294665	9785	tags=75%, list=27%, signal=55%	POLA2/FEN1/RFC4/POLD1/PRIM1/POLA1/PRIM2/PCNA/RPA1/LIG1/RFC2/RPA2/POLD3/RFC5/RPA3
WP_NCRNAS_INVOLVED_IN_WNT_SIGNALING_IN_HEPATOCELLULAR_CARCINOMA	WP_NCRNAS_INVOLVED_IN_WNT_SIGNALING_IN_HEPATOCELLULAR_CARCINOMA	86	0.489701	1.75387	0.000995287	0.00896469	0.00646188	5326	tags=27%, list=15%, signal=23%	SFRP5/WNT7B/CER1/WIF1/FZD2/DKK1/WNT3A/FZD9/WNT10A/ROR1/SFRP2/FZD1/FZD7/NOTUM/EZH2/CTBP2/CCND2/LEF1/DVL2/WNT6/DANCR/KREMEN1/WNT7A
WP_SPHINGOLIPID_METABOLISM_INTEGRATED_PATHWAY	WP_SPHINGOLIPID_METABOLISM_INTEGRATED_PATHWAY	26	0.598721	1.7532	0.00848075	0.0455074	0.0328024	3348	tags=23%, list=9%, signal=21%	SPHK1/SGPP2/CERS1/UGT8/PLPP2/CERS3
PID_TCR_PATHWAY	PID_TCR_PATHWAY	64	0.511997	1.75291	0.00221166	0.0169538	0.0122206	9856	tags=48%, list=27%, signal=35%	TRPV6/CD80/STK39/CD3D/VAV1/FLNA/CARD11/CD3G/PRKCB/CD86/PRKCQ/FYB1/HRAS/PTPRC/ORAI1/LCK/CBL/RASGRP1/CD3E/WAS/PLCG1/MALT1/MAP3K8/RASGRP2/MAP4K1/LCP2/SLA2/MAP3K14/CD247/DBNL/ZAP70
KEGG_PRIMARY_IMMUNODEFICIENCY	KEGG_PRIMARY_IMMUNODEFICIENCY	35	0.564692	1.75222	0.00519836	0.031698	0.0228484	7115	tags=46%, list=20%, signal=37%	IL2RG/AICDA/CD3D/CD8B/CD19/JAK3/ICOS/RFXANK/CD8A/PTPRC/DCLRE1C/ADA/IGLL1/LCK/CD3E/RFXAP
REACTOME_TELOMERE_C_STRAND_LAGGING_STRAND_SYNTHESIS	REACTOME_TELOMERE_C_STRAND_LAGGING_STRAND_SYNTHESIS	34	0.56749	1.75113	0.00556196	0.0331614	0.0239032	9785	tags=59%, list=27%, signal=43%	POLA2/FEN1/DSCC1/RFC4/POLD1/BLM/PRIM1/POLA1/ACD/PRIM2/PCNA/RPA1/LIG1/CHTF18/RFC2/RPA2/POLD3/RFC5/WRN/RPA3
BIOCARTA_RB_PATHWAY	BIOCARTA_RB_PATHWAY	13	0.71265	1.75108	0.00460711	0.0286892	0.0206796	6912	tags=69%, list=19%, signal=56%	CHEK1/CDC25A/CDK4/CDK1/CDC25C/MYT1/CDC25B/WEE1/TP53
BIOCARTA_G1_PATHWAY	BIOCARTA_G1_PATHWAY	28	0.588965	1.74658	0.00887916	0.0470446	0.0339105	10374	tags=61%, list=28%, signal=43%	TGFB2/TGFB1/CCNA1/CDC25A/CDK4/CDK1/CDKN2A/E2F1/CDKN2B/SKP2/CDK6/TP53/TGFB3/SMAD3/CDK2/TFDP1/ABL1
WP_SPHINGOLIPID_METABOLISM_OVERVIEW	WP_SPHINGOLIPID_METABOLISM_OVERVIEW	23	0.617363	1.74512	0.0078677	0.0436096	0.0314344	1124	tags=17%, list=3%, signal=17%	SPHK1/SGPP2/CERS1/UGT8
REACTOME_PEPTIDE_LIGAND_BINDING_RECEPTORS	REACTOME_PEPTIDE_LIGAND_BINDING_RECEPTORS	193	0.442909	1.74402	2.96283e-05	0.000464116	0.000334541	5590	tags=35%, list=15%, signal=30%	SSTR3/SST/CXCL5/TACR3/OPRK1/CCKBR/RXFP4/NTS/KEL/CCK/CXCL1/CCR3/PROK1/NPY4R/AVPR1B/NPY/UTS2/BRS3/CXCR5/NMB/INSL3/OXTR/NPW/FPR1/CXCR1/TRHR/CXCL3/AVP/TRH/CXCL8/SSTR5/PRLHR/SSTR2/CXCR2/RLN2/FPR2/EDN3/NPFFR1/MC4R/XCL1/PROK2/TAC3/KISS1R/CCL2/TACR2/F2RL2/CCL20/CCL7/MLNR/CXCL6/CCL5/CX3CL1/RXFP3/CCL28/HCRTR1/CCRL2/PPY/CXCL9/C3AR1/CCR9/MCHR2/EDN1/QRFP/CCR5/MC5R/CCR10/NMU
PID_MYC_ACTIV_PATHWAY	PID_MYC_ACTIV_PATHWAY	79	0.491888	1.7429	0.00122301	0.0104557	0.00753665	10352	tags=53%, list=28%, signal=38%	CDCA7/PEG10/LIN28B/BIRC5/SERPINI1/HMGA1/CDC25A/PMAIP1/CCNB1/TAF4B/BCAT1/CDK4/MMP9/NME1/SUPT3H/CAD/TK1/CCND2/NPM1/SLC2A1/BAX/TFRC/ENO1/RUVBL1/E2F3/PFKM/RCC1/TP53/POLR3D/ACTL6A/MYC/RPL11/NCL/SMAD3/ODC1/RUVBL2/TAF9/NME2/NDUFAF2/FOSL1/TAF10/UBTF
REACTOME_LAMININ_INTERACTIONS	REACTOME_LAMININ_INTERACTIONS	30	0.581566	1.74208	0.00690592	0.0392269	0.0282753	5214	tags=40%, list=14%, signal=34%	LAMC2/LAMA1/ITGA3/ITGB4/COL7A1/ITGA2/LAMA5/LAMB3/LAMB1/LAMC1/ITGAV/COL4A6
PID_CD8_TCR_PATHWAY	PID_CD8_TCR_PATHWAY	53	0.521502	1.74121	0.00375193	0.024793	0.0178711	9367	tags=49%, list=26%, signal=36%	TRPV6/CD80/CD3D/CD8B/VAV1/CARD11/CD3G/PRKCB/CD86/PRKCQ/CD8A/HRAS/PTPRC/ORAI1/LCK/CBL/RASGRP1/CD3E/PLCG1/MALT1/MAP3K8/RASGRP2/LCP2/MAP3K14/PRF1/CD247
REACTOME_CYTOSOLIC_TRNA_AMINOACYLATION	REACTOME_CYTOSOLIC_TRNA_AMINOACYLATION	24	0.604793	1.74101	0.00939959	0.0484781	0.0349437	12114	tags=71%, list=33%, signal=47%	EEF1E1/FARSB/WARS1/IARS1/QARS1/RARS1/VARS1/MARS1/GARS1/AIMP1/YARS1/FARSA/EPRS1/CARS1/SARS1/LARS1/DARS1
REACTOME_POU5F1_OCT4_SOX2_NANOG_REPRESS_GENES_RELATED_TO_DIFFERENTIATION	REACTOME_POU5F1_OCT4_SOX2_NANOG_REPRESS_GENES_RELATED_TO_DIFFERENTIATION	10	0.756513	1.73991	0.0123446	0.0580827	0.0418669	3786	tags=40%, list=10%, signal=36%	CDX2/SOX2/DKK1/GSC
WNT_SIGNALING	WNT_SIGNALING	89	0.480916	1.73802	0.000610833	0.00597101	0.00430399	5326	tags=24%, list=15%, signal=20%	PITX2/WNT7B/WIF1/FGF4/FZD2/FOXN1/DKK1/WNT9A/WNT3A/WNT10A/FZD1/FZD7/RPL13A/CTBP2/CCND2/LEF1/DVL2/WNT6/BCL9/KREMEN1/WNT7A
WP_GASTRIC_CANCER_NETWORK_2	WP_GASTRIC_CANCER_NETWORK_2	31	0.57813	1.73793	0.00306446	0.0216395	0.0155981	8559	tags=58%, list=24%, signal=44%	UBE2C/LMNB2/TOP2A/FANCI/DSCC1/PLAC8/UBE2T/SNURF/S100A6/RFC4/CD48/COL9A3/TP53/COL9A1/BRIX1/MYC/CHTF18/LBR
WP_TUMOR_SUPPRESSOR_ACTIVITY_OF_SMARCB1	WP_TUMOR_SUPPRESSOR_ACTIVITY_OF_SMARCB1	31	0.577728	1.73672	0.0032216	0.02226	0.0160453	7822	tags=48%, list=21%, signal=38%	DPF1/CDK4/EZH2/GLI1/CDKN2A/SMARCD3/SMARCD1/CDK6/SMARCA4/GLI3/SMARCC1/SMARCB1/DPF2/ACTL6A/EED
REACTOME_TRANSCRIPTIONAL_REGULATION_BY_E2F6	REACTOME_TRANSCRIPTIONAL_REGULATION_BY_E2F6	34	0.562442	1.73556	0.00608176	0.0353415	0.0254746	13506	tags=74%, list=37%, signal=46%	CHEK1/RAD51/CDC7/EZH2/RRM2/E2F1/EHMT2/BRCA1/E2F6/CBX3/PHC1/EED/RNF2/CBX5/RBBP4/RBBP8/PCGF2/TFDP1/MGA/APAF1/RBBP7/UXT/L3MBTL2/SUZ12/TFDP2
REACTOME_INITIATION_OF_NUCLEAR_ENVELOPE_NE_REFORMATION	REACTOME_INITIATION_OF_NUCLEAR_ENVELOPE_NE_REFORMATION	19	0.641728	1.73465	0.00909527	0.0475872	0.0343015	10932	tags=68%, list=30%, signal=48%	CCNB1/CCNB2/CDK1/LMNB1/LMNA/KPNB1/LBR/ANKLE2/VRK2/BANF1/PPP2R1A/VRK1/LEMD2
REACTOME_APC_C_MEDIATED_DEGRADATION_OF_CELL_CYCLE_PROTEINS	REACTOME_APC_C_MEDIATED_DEGRADATION_OF_CELL_CYCLE_PROTEINS	88	0.481228	1.73378	0.00110356	0.00978463	0.0070529	10644	tags=36%, list=29%, signal=26%	PSMA8/AURKB/CDC20/CCNA1/PTTG1/CCNB1/UBE2C/PLK1/UBE2S/MAD2L1/BUB1B/RPS27A/CDK1/NEK2/SKP2/FBXO5/PSMA1/UBA52/ANAPC1/PSMD13/ANAPC11/AURKA/ANAPC7/UBE2E1/CDK2/UBE2D1/PSME3/PSMB3/PSMD4/PSMC5/ANAPC5/PSMD2
REACTOME_BASIGIN_INTERACTIONS	REACTOME_BASIGIN_INTERACTIONS	25	0.595079	1.73319	0.0105029	0.0519379	0.0374376	5153	tags=36%, list=14%, signal=31%	SLC7A10/ITGA3/MMP1/SLC7A8/SLC7A7/SLC16A3/SLC7A6/SLC7A11/ATP1B3
KEGG_HEMATOPOIETIC_CELL_LINEAGE	KEGG_HEMATOPOIETIC_CELL_LINEAGE	84	0.484949	1.73268	0.00108297	0.00965107	0.00695663	6506	tags=44%, list=18%, signal=36%	DNTT/ITGA3/CSF3R/FCGR1A/IL11/CR2/ITGAM/CD3D/IL2RA/CD8B/CD19/CR1/ITGA2/IL1A/CD1A/IL1B/CD7/CD3G/CSF1R/EPO/CSF1/CD8A/CD33/KITLG/TFRC/MS4A1/KIT/ITGA5/CD37/CD2/CD38/TNF/MME/CD44/CD22/CD3E/IL1R2
WP_PKCGAMMA_CALCIUM_SIGNALING_PATHWAY_IN_ATAXIA	WP_PKCGAMMA_CALCIUM_SIGNALING_PATHWAY_IN_ATAXIA	22	0.616691	1.73131	0.00935989	0.0483722	0.0348674	3821	tags=36%, list=10%, signal=33%	GRIA2/PRKCG/GRM1/TRPC3/HOMER3/GRIA1/CA8/GNA15
KEGG_FC_GAMMA_R_MEDIATED_PHAGOCYTOSIS	KEGG_FC_GAMMA_R_MEDIATED_PHAGOCYTOSIS	96	0.473589	1.7313	0.000772338	0.00735033	0.00529823	8407	tags=41%, list=23%, signal=31%	SPHK1/PRKCG/FCGR1A/PLA2G4D/VAV3/PLPP2/DNM1/AMPH/SCIN/MARCKSL1/NCF1/MARCKS/PLA2G4A/VAV1/LIMK1/SYK/HCK/FCGR3A/FCGR2A/PRKCB/RAC2/PIK3CD/PTPRC/ARPC1A/WASF1/ARPC1B/MYO10/PRKCD/DOCK2/VASP/ARPC4/WAS/PLCG1/PLA2G4E/RAC1/CFL1/ASAP1/PIK3CG/PAK1
REACTOME_RHO_GTPASES_ACTIVATE_NADPH_OXIDASES	REACTOME_RHO_GTPASES_ACTIVATE_NADPH_OXIDASES	24	0.601065	1.73027	0.0107036	0.0525183	0.0378559	4576	tags=42%, list=13%, signal=36%	S100A9/CYBB/S100A8/NCF2/NCF1/CYBA/NCF4/PRKCB/NOX3/RAC2
KEGG_NOD_LIKE_RECEPTOR_SIGNALING_PATHWAY	KEGG_NOD_LIKE_RECEPTOR_SIGNALING_PATHWAY	62	0.504895	1.72982	0.00252729	0.0187466	0.0135128	4461	tags=24%, list=12%, signal=21%	PYDC1/CXCL1/IL18/CASP5/CXCL8/PYCARD/BIRC3/CARD18/CCL2/CCL7/IL1B/CCL5/CARD9/MAPK13/CCL8
REACTOME_SPHINGOLIPID_DE_NOVO_BIOSYNTHESIS	REACTOME_SPHINGOLIPID_DE_NOVO_BIOSYNTHESIS	45	0.535139	1.7298	0.00372821	0.024793	0.0178711	1718	tags=16%, list=5%, signal=15%	SPHK1/SPTSSB/SGPP2/ALDH3B2/CERS1/FA2H/PLPP2
WP_PEPTIDE_GPCRS	WP_PEPTIDE_GPCRS	75	0.492975	1.72712	0.0017022	0.0138482	0.00998201	2243	tags=24%, list=6%, signal=23%	SSTR3/TACR3/OPRK1/CCKBR/CCR3/NPY4R/AVPR1B/BRS3/CXCR5/OXTR/FPR1/CXCR1/TRHR/SSTR5/SSTR2/CXCR2/FPR2/MC4R
WP_MAMMALIAN_DISORDER_OF_SEXUAL_DEVELOPMENT	WP_MAMMALIAN_DISORDER_OF_SEXUAL_DEVELOPMENT	25	0.592587	1.72593	0.0113668	0.0549177	0.0395855	2689	tags=36%, list=7%, signal=33%	DMRT1/INSL3/CBX2/SOX9/AMH/FGF9/EMX2/FOXL2/WT1
REACTOME_DIGESTION_AND_ABSORPTION	REACTOME_DIGESTION_AND_ABSORPTION	27	0.584108	1.72571	0.00835943	0.0451445	0.0325408	3367	tags=33%, list=9%, signal=30%	SI/CLPS/SLC5A1/GUCA2A/SLC2A5/LIPF/ALPI/CHIT1/MGAM
WP_NUCLEOTIDE_GPCRS	WP_NUCLEOTIDE_GPCRS	11	0.734561	1.7255	0.00818315	0.0444524	0.032042	3430	tags=45%, list=9%, signal=41%	P2RY4/ADORA1/P2RY6/ADORA2B/ADORA3
WP_GLYCOSAMINOGLYCAN_DEGRADATION	WP_GLYCOSAMINOGLYCAN_DEGRADATION	17	0.663728	1.72509	0.00650588	0.0372905	0.0268796	3151	tags=18%, list=9%, signal=16%	HYAL4/HPSE2/HPSE
REACTOME_SIGNALING_BY_MET	REACTOME_SIGNALING_BY_MET	79	0.486456	1.72365	0.0017355	0.0139393	0.0100476	6568	tags=30%, list=18%, signal=25%	LAMC2/COL2A1/LAMA1/ITGA3/SPINT1/COL11A2/COL24A1/SH3GL3/SPINT2/ITGA2/RPS27A/HGF/SRC/LAMA5/HRAS/LAMB3/LAMB1/LAMC1/COL5A2/COL11A1/CBL/SH3GL2/LAMA3/UBA52
WP_PREIMPLANTATION_EMBRYO	WP_PREIMPLANTATION_EMBRYO	59	0.507162	1.7221	0.00260779	0.0191188	0.0137811	6108	tags=32%, list=17%, signal=27%	SIX3/DLX2/FOXD1/CDX2/SOX2/ZFP42/NLRP5/BARX2/HMGA1/SOX11/IRX5/TEAD4/MACROH2A2/BATF3/CELF3/ATP1A1/GATA3/SMARCA4/E2F5
REACTOME_SUMOYLATION_OF_UBIQUITINYLATION_PROTEINS	REACTOME_SUMOYLATION_OF_UBIQUITINYLATION_PROTEINS	39	0.548572	1.72166	0.00375532	0.024793	0.0178711	13770	tags=77%, list=38%, signal=48%	NUP210/NUP37/RAE1/NUP93/NUP62/VHL/NUP205/NUP160/NUP107/NDC1/NUP85/NUP155/POM121C/PIAS1/UBE2I/NUP188/SEC13/PML/AAAS/TRIM27/PIAS4/NUP133/NUP43/NUP153/TPR/NUP54/NUP98/NUP214/NUP35/SEH1L
WP_IL1_AND_MEGAKARYOCYTES_IN_OBESITY	WP_IL1_AND_MEGAKARYOCYTES_IN_OBESITY	24	0.598045	1.72158	0.0116848	0.0562385	0.0405375	7060	tags=54%, list=19%, signal=44%	CCR3/IL18/S100A9/CCL2/IFNG/TLR1/MMP9/IL1B/PLA2G7/TIMP2/TIMP1/ICAM1/NLRP3
REACTOME_PD_1_SIGNALING	REACTOME_PD_1_SIGNALING	26	0.587621	1.7207	0.0108575	0.0530671	0.0382515	9367	tags=54%, list=26%, signal=40%	PDCD1/CD3D/HLA-DQA2/CD3G/TRAV19/HLA-DQB2/HLA-DQA1/TRBV7-9/LCK/CD3E/CD274/TRAV8-4/HLA-DPB1/CD247
REACTOME_RESOLUTION_OF_AP_SITES_VIA_THE_MULTIPLE_NUCLEOTIDE_PATCH_REPLACEMENT_PATHWAY	REACTOME_RESOLUTION_OF_AP_SITES_VIA_THE_MULTIPLE_NUCLEOTIDE_PATCH_REPLACEMENT_PATHWAY	25	0.590665	1.72034	0.0117998	0.0564689	0.0407036	12341	tags=80%, list=34%, signal=53%	FEN1/RFC4/POLD1/POLE4/PCNA/RPA1/LIG1/RFC2/RPA2/POLD3/RFC5/POLE3/APEX1/POLE2/ADPRS/RPA3/PARP1/POLD2/PARG/RFC3
REACTOME_POSTMITOTIC_NUCLEAR_PORE_COMPLEX_NPC_REFORMATION	REACTOME_POSTMITOTIC_NUCLEAR_PORE_COMPLEX_NPC_REFORMATION	27	0.582032	1.71958	0.00878538	0.0466457	0.0336229	13770	tags=85%, list=38%, signal=53%	NUP37/NUP93/RANGAP1/RAN/NUP62/NUP205/NUP160/RCC1/NUP107/NDC1/NUP85/KPNB1/NUP155/UBE2I/NUP188/SEC13/NUP133/NUP43/NUP54/TNPO1/NUP98/NUP35/SEH1L
REACTOME_RESOLUTION_OF_D_LOOP_STRUCTURES	REACTOME_RESOLUTION_OF_D_LOOP_STRUCTURES	35	0.55373	1.71821	0.00722531	0.0404041	0.0291238	11141	tags=57%, list=31%, signal=40%	XRCC2/RAD51/EXO1/EME1/RAD51AP1/RMI2/BLM/BARD1/BRCA1/BRCA2/MRE11/RAD51D/XRCC3/WRN/BRIP1/RBBP8/SLX1A/RAD51C/MUS81/SEM1
REACTOME_ECM_PROTEOGLYCANS	REACTOME_ECM_PROTEOGLYCANS	76	0.488709	1.71816	0.0018285	0.0145377	0.010479	6960	tags=37%, list=19%, signal=30%	COL9A2/COL2A1/COMP/LAMA1/ITGB6/HAPLN1/TGFB2/MATN3/NCAM1/TGFB1/LRP4/MATN4/IBSP/ACAN/ITGA2/LAMA5/PTPRS/LAMB1/LAMC1/ITGAV/COL5A2/FMOD/COL4A6/LAMA3/COL9A3/AGRN/ITGB5/COL9A1
KEGG_CARDIAC_MUSCLE_CONTRACTION	KEGG_CARDIAC_MUSCLE_CONTRACTION	75	0.489959	1.71655	0.00191646	0.0150471	0.0108462	8363	tags=41%, list=23%, signal=32%	COX8C/CACNG4/ATP1A4/CACNG6/TNNC1/RYR2/CACNA2D3/FXYD2/CACNG1/CACNG5/CACNB4/TPM2/COX6B2/CACNG8/CACNG7/MYH7/TNNT2/ATP1A3/ATP1A1/CACNB3/ATP1B3/CACNG3/CACNB1/CACNA1F/SLC9A1/TNNI3/MYL3/ATP1A2/UQCR10P1/UQCR11/TPM4
WP_WNT_SIGNALING	WP_WNT_SIGNALING	114	0.462118	1.7153	0.000479147	0.00489235	0.00352648	10268	tags=45%, list=28%, signal=32%	SFRP5/WNT7B/CER1/WIF1/PRKCG/FZD2/VANGL2/DKK1/WNT3A/FZD9/WNT10A/ROR1/SFRP2/FZD1/FZD7/NOTUM/GPC4/CTBP2/PRKCB/CCND2/LEF1/DVL2/WNT6/KREMEN1/WNT7A/NFATC4/CSNK2A3/NFATC2/PLCB1/PLCB4/CSNK2A1/CSNK2B/RAC1/MYC/TCF7/FZD3/PRICKLE1/NKD1/WNT5A/CSNK1E/SFRP4/VANGL1/CCND3/PLCB2/CAMK2A/RYK/PLAU/FRAT2/DKK4/FOSL1/DVL3
REACTOME_EPHA_MEDIATED_GROWTH_CONE_COLLAPSE	REACTOME_EPHA_MEDIATED_GROWTH_CONE_COLLAPSE	29	0.574948	1.71446	0.00672363	0.0383642	0.0276535	4467	tags=21%, list=12%, signal=18%	EPHA6/EFNA5/EPHA5/EPHA10/SRC/EPHA7
WP_MALIGNANT_PLEURAL_MESOTHELIOMA	WP_MALIGNANT_PLEURAL_MESOTHELIOMA	438	0.411079	1.71385	1.37833e-07	5.26689e-06	3.79645e-06	6471	tags=28%, list=18%, signal=23%	SFRP5/CDH10/PAK5/CXCL5/WNT7B/CDH9/EFNA5/LAMC2/CER1/TNNT1/CXCL1/WIF1/LIN28B/EGF/CDH17/FGF4/LAMA1/MMP3/ITGA3/FZD2/CDH16/FGF20/CDH6/DKK1/FGF3/ITPR3/IGF1R/FGF5/TGFB1/WNT3A/ITGB4/FZD9/WNT10A/IGF2/DSC3/TGFA/FGF8/ROR1/SFRP2/KIF23/FGF9/MDK/LGALS9/UHRF1/FZD1/FGFR1/FZD7/MAD2L1/FGFR3/MMP14/CCL2/NDRG1/ITGA2/CDK4/NTF4/MMP9/NOTUM/RASSF7/CDH18/IL1B/CCL5/EZH2/BDNF/PDGFD/CDKN2A/PAK6/TEAD4/CTBP2/TEAD2/CSF1R/E2F1/F…
BIOCARTA_G2_PATHWAY	BIOCARTA_G2_PATHWAY	24	0.595225	1.71346	0.013432	0.061591	0.0443957	6973	tags=50%, list=19%, signal=40%	CHEK1/CDC25A/CCNB1/PLK1/CDK1/CDC25C/MYT1/CDC25B/BRCA1/WEE1/TP53/YWHAQ
REACTOME_CHK1_CHK2_CDS1_MEDIATED_INACTIVATION_OF_CYCLIN_B_CDK1_COMPLEX	REACTOME_CHK1_CHK2_CDS1_MEDIATED_INACTIVATION_OF_CYCLIN_B_CDK1_COMPLEX	13	0.697191	1.71309	0.00818441	0.0444524	0.032042	6973	tags=54%, list=19%, signal=44%	SFN/CHEK1/CCNB1/CDK1/CDC25C/WEE1/YWHAQ
REACTOME_NEPHRIN_FAMILY_INTERACTIONS	REACTOME_NEPHRIN_FAMILY_INTERACTIONS	23	0.605729	1.71223	0.0104344	0.0518024	0.03734	4400	tags=30%, list=12%, signal=27%	NPHS2/NPHS1/ACTN2/KIRREL3/KIRREL2/NCK2/ACTN3
REACTOME_NEGATIVE_REGULATION_OF_TCF_DEPENDENT_SIGNALING_BY_WNT_LIGAND_ANTAGONISTS	REACTOME_NEGATIVE_REGULATION_OF_TCF_DEPENDENT_SIGNALING_BY_WNT_LIGAND_ANTAGONISTS	15	0.670456	1.71158	0.00873307	0.0464658	0.0334932	4905	tags=47%, list=13%, signal=40%	WIF1/DKK1/WNT9A/WNT3A/SFRP2/KREMEN2/KREMEN1
REACTOME_CREATION_OF_C4_AND_C2_ACTIVATORS	REACTOME_CREATION_OF_C4_AND_C2_ACTIVATORS	71	0.493864	1.7103	0.00301506	0.0214801	0.0154832	6895	tags=58%, list=19%, signal=47%	IGKV1D-16/IGKV5-2/IGKV2-28/IGHV3-53/IGHV3-33/IGLV2-11/IGHV4-59/IGLV6-57/IGHV3-48/IGKV1-39/IGHV3-13/IGLV3-21/IGHV2-70/IGLV7-43/IGHG4/IGHV4-39/IGKV1D-39/IGKV1-17/IGLV3-19/C1QB/C1QA/IGKV1-16/IGLV1-51/IGKV1D-33/IGKV3-15/IGLV3-25/C1QC/IGHV4-34/IGHV3-30/IGLV1-40/IGLV1-47/IGKV2D-40/IGKV2D-30/IGHV3-7/IGKV1-12/IGHV1-2/IGHG1/IGKV1-5/IGHV1-46/IGLV2-14/IGKV1D-12
WP_NUCLEOTIDEBINDING_OLIGOMERIZATION_DOMAIN_NOD_PATHWAY	WP_NUCLEOTIDEBINDING_OLIGOMERIZATION_DOMAIN_NOD_PATHWAY	41	0.53775	1.70981	0.00497372	0.0305945	0.0220529	3816	tags=22%, list=10%, signal=20%	DUOX2/AIM2/NLRP2/IL18/CASP5/PYCARD/NLRP4/IL1B/CARD9
REACTOME_NON_INTEGRIN_MEMBRANE_ECM_INTERACTIONS	REACTOME_NON_INTEGRIN_MEMBRANE_ECM_INTERACTIONS	59	0.503007	1.70799	0.00308628	0.0216813	0.0156282	6933	tags=39%, list=19%, signal=32%	LAMC2/COL2A1/NRXN1/LAMA1/DDR1/COL11A2/TGFB1/COL10A1/ITGB4/ITGA2/LAMA5/SDC3/LAMB3/LAMB1/LAMC1/ITGAV/COL5A2/COL4A6/COL11A1/LAMA3/TRAPPC4/AGRN/ITGB5
KEGG_CYTOKINE_CYTOKINE_RECEPTOR_INTERACTION	KEGG_CYTOKINE_CYTOKINE_RECEPTOR_INTERACTION	260	0.422681	1.70684	1.86057e-05	0.000317051	0.000228535	6547	tags=35%, list=18%, signal=29%	CXCL5/PRL/BMP7/CXCL1/EGF/CCR3/CSF3R/TNFRSF9/IFNE/IL13/IL20RA/TGFB2/CXCR5/GH2/LIF/IL11/LTB/IL18/TGFB1/CXCR1/IL21/CXCL3/IL2RG/CXCL8/AMH/CXCR2/TNFSF15/TNFRSF11A/IL12A/IL2RA/XCL1/IL21R/BMPR1B/TNFRSF19/TNFRSF21/CXCL14/CCL2/IFNG/CCL20/CCL7/IL1A/TNFSF4/IFNL2/IL1B/CXCL6/CCL5/TNFRSF12A/CX3CL1/CCL26/RELT/IFNB1/CSF1R/EPO/PDGFRA/IL24/CD70/HGF/TNFRSF18/CLCF1/CCL28/OSM/CSF1/CCL8/PF4V1/CXCL9/FASLG/CSF2RB/CCR9/I…
REACTOME_GERM_LAYER_FORMATION_AT_GASTRULATION	REACTOME_GERM_LAYER_FORMATION_AT_GASTRULATION	18	0.64581	1.70682	0.008443	0.0454014	0.032726	10591	tags=72%, list=29%, signal=51%	SOX2/MIXL1/FOXH1/BMP4/GSC/LEF1/TBPL2/EOMES/TCF7/SMAD3/TP63/NANOG/SMAD2
REACTOME_PCNA_DEPENDENT_LONG_PATCH_BASE_EXCISION_REPAIR	REACTOME_PCNA_DEPENDENT_LONG_PATCH_BASE_EXCISION_REPAIR	21	0.613886	1.7063	0.0118755	0.0567233	0.040887	9785	tags=71%, list=27%, signal=52%	FEN1/RFC4/POLD1/POLE4/PCNA/RPA1/LIG1/RFC2/RPA2/POLD3/RFC5/POLE3/APEX1/POLE2/RPA3
KEGG_SPLICEOSOME	KEGG_SPLICEOSOME	127	0.452942	1.70557	0.000938501	0.00857572	0.00618151	14269	tags=72%, list=39%, signal=44%	ALYREF/SNRPD1/SNRPB/SNRPD2/LSM2/HNRNPA1/HSPA2/SNRNP40/ISY1/PPIH/SNRPE/PRPF31/PPIL1/LSM7/SNRPA/EFTUD2/PRPF6/SNRPC/CTNNBL1/TXNL4A/NCBP2/SF3A2/SF3B4/SF3A3/RBMX/LSM8/SNRPB2/EIF4A3/SNRPF/LSM4/RBM17/PRPF38A/PRPF19/HSPA1L/HNRNPM/CRNKL1/SNU13/CCDC12/HNRNPA1P60/SRSF3/SNRPA1/U2AF2/PHF5A/RBM22/SNRPG/HSPA8/RBM8A/THOC3/PUF60/DDX23/DHX15/BUD31/HNRNPU/SRSF9/SNRNP70/PRPF4/TCERG1/USP39/SF3B5/HNRNPA3/DHX8/SF3B2/PQ…
REACTOME_CLASS_A_1_RHODOPSIN_LIKE_RECEPTORS	REACTOME_CLASS_A_1_RHODOPSIN_LIKE_RECEPTORS	325	0.414965	1.70524	3.35321e-06	7.29034e-05	5.25499e-05	5627	tags=32%, list=15%, signal=28%	PLPPR5/SSTR3/SST/CXCL5/TACR3/OPRK1/P2RY4/CCKBR/RXFP4/NTS/KEL/CHRM1/CCK/CXCL1/CCR3/PROK1/ADORA1/NPY4R/P2RY6/AVPR1B/NPY/UTS2/BRS3/HTR5A/ADORA2B/CXCR5/MTNR1A/NMB/FFAR2/INSL3/OXTR/NPW/LPAR2/FPR1/CXCR1/TRHR/CXCL3/AVP/TRH/CXCL8/SSTR5/PRLHR/OXGR1/PTGDR2/SSTR2/CXCR2/RGR/RLN2/FPR2/HCAR1/EDN3/LPAR1/NPFFR1/PTAFR/HTR2C/MC4R/XCL1/ADRA2C/PROK2/HCAR3/TAC3/KISS1R/GPR31/CCL2/HTR4/P2RY10/TACR2/HCAR2/F2RL2/CCL20/LP…
PID_IL8_CXCR2_PATHWAY	PID_IL8_CXCR2_PATHWAY	34	0.552391	1.70454	0.00868075	0.0462851	0.033363	10419	tags=56%, list=29%, signal=40%	PRKCG/CXCL8/DNM1/CXCR2/HCK/GNA15/PRKCB/RAC2/PIK3R6/DOCK2/CBL/VASP/FGR/PLCB1/PIK3CG/PLCB2/GNG2/PPP2R1A/ARRB1
REACTOME_NUCLEAR_ENVELOPE_BREAKDOWN	REACTOME_NUCLEAR_ENVELOPE_BREAKDOWN	53	0.510496	1.70446	0.00549761	0.0329252	0.023733	12291	tags=64%, list=34%, signal=43%	CCNB1/CCNB2/PLK1/CDK1/PRKCB/LMNB1/NUP210/NUP37/RAE1/NUP93/NUP62/NUP205/NUP160/CTDNEP1/LMNA/NUP107/NDC1/NUP85/NUP155/VRK2/POM121C/NUP188/BANF1/SEC13/AAAS/VRK1/LEMD2/NEK6/NUP133/NUP43/NUP153/LEMD3/TPR/NUP54
REACTOME_TRANSCRIPTIONAL_REGULATION_OF_PLURIPOTENT_STEM_CELLS	REACTOME_TRANSCRIPTIONAL_REGULATION_OF_PLURIPOTENT_STEM_CELLS	31	0.566994	1.70446	0.00479309	0.0296279	0.0213562	3786	tags=26%, list=10%, signal=23%	LIN28A/FOXD3/CDX2/SOX2/DKK1/HIF3A/SALL4/GSC
REACTOME_DEPOSITION_OF_NEW_CENPA_CONTAINING_NUCLEOSOMES_AT_THE_CENTROMERE	REACTOME_DEPOSITION_OF_NEW_CENPA_CONTAINING_NUCLEOSOMES_AT_THE_CENTROMERE	72	0.488847	1.7021	0.0024706	0.0183801	0.0132487	10960	tags=51%, list=30%, signal=36%	CENPM/CENPA/H2AX/HJURP/CENPO/H2AC14/H4C15/CENPK/CENPH/CENPI/H2AC19/H2AZ1/NPM1/CENPW/H2AC4/H4C5/OIP5/CENPU/H2BC6/RUVBL1/MIS18BP1/CENPL/H4C8/ITGB3BP/H2BC8/CENPS/MIS18A/H4-16/CENPP/CENPQ/H2BU1/H2AC8/RBBP4/H2AJ/CENPX/H4C4/H2BC3
BIOCARTA_ATRBRCA_PATHWAY	BIOCARTA_ATRBRCA_PATHWAY	21	0.612259	1.70178	0.0127633	0.0591711	0.0426514	8565	tags=52%, list=24%, signal=40%	CHEK1/RAD51/FANCG/FANCD2/BRCA1/FANCE/BRCA2/MRE11/TP53/FANCF/RAD1
REACTOME_POST_CHAPERONIN_TUBULIN_FOLDING_PATHWAY	REACTOME_POST_CHAPERONIN_TUBULIN_FOLDING_PATHWAY	23	0.601992	1.70167	0.0117758	0.0564611	0.040698	5566	tags=52%, list=15%, signal=44%	TUBAL3/TUBA3C/TUBB2B/TUBB3/ARL2/TUBA3E/TUBA1A/TUBB6/TUBA1C/TUBA1B/TBCB/TUBA8
REACTOME_PROCESSING_OF_DNA_DOUBLE_STRAND_BREAK_ENDS	REACTOME_PROCESSING_OF_DNA_DOUBLE_STRAND_BREAK_ENDS	96	0.46534	1.70114	0.00110572	0.00978463	0.0070529	10960	tags=51%, list=30%, signal=36%	CCNA1/CHEK1/H2AX/CLSPN/EXO1/RPS27A/H4C15/RFC4/RMI2/BLM/BARD1/H4C5/RHNO1/BRCA1/MRE11/H2BC6/H4C8/UBA52/NSD2/ATRIP/TIPIN/H3-4/H2BC8/RPA1/TP53BP1/H4-16/RAD1/ABRAXAS1/MDC1/RFC2/UBE2I/RPA2/TIMELESS/RFC5/H2BU1/WRN/CDK2/RNF8/BRIP1/SUMO2/RPA3/TOPBP1/RBBP8/UIMC1/SIRT6/RAD9A/BABAM1/H4C4/H2BC3
REACTOME_RECRUITMENT_OF_NUMA_TO_MITOTIC_CENTROSOMES	REACTOME_RECRUITMENT_OF_NUMA_TO_MITOTIC_CENTROSOMES	95	0.465837	1.70055	0.00222505	0.0170048	0.0122573	12222	tags=63%, list=34%, signal=42%	TUBAL3/TUBA3C/TUBB2B/TUBB3/PLK1/TUBA3E/TUBA1A/PLK4/CDK1/NEK2/TUBB6/SFI1/CNTRL/TUBA1C/MAPRE1/TUBA1B/TUBB8B/MZT2B/TUBA8/CEP131/MZT2A/TUBB/PRKAR2B/HAUS1/CEP41/HAUS6/CEP164/HAUS5/HAUS8/CDK5RAP2/CEP250/CENPJ/TUBG1/DCTN2/CKAP5/CSNK1E/DYNC1H1/SSNA1/NDE1/MZT1/NME7/TUBG2/PPP2R1A/CETN2/ODF2/DYNLL1/NEDD1/ALMS1/TUBB4B/DYNC1I2/CEP135/TUBA4A/HAUS3/CSNK1D/CEP78/CEP72/DCTN3/OFD1/DCTN1/CEP290
BIOCARTA_AMAN_PATHWAY	BIOCARTA_AMAN_PATHWAY	15	0.665684	1.6994	0.00967083	0.0492619	0.0355087	2343	tags=33%, list=6%, signal=31%	B3GALT2/FUT9/FUT4/FUT5/FUT7
REACTOME_SUMOYLATION_OF_SUMOYLATION_PROTEINS	REACTOME_SUMOYLATION_OF_SUMOYLATION_PROTEINS	35	0.546984	1.69727	0.00899263	0.0473474	0.0341287	13770	tags=77%, list=38%, signal=48%	NUP210/NUP37/RAE1/NUP93/NUP62/NUP205/NUP160/NUP107/NDC1/NUP85/NUP155/POM121C/UBE2I/NUP188/SUMO2/SEC13/AAAS/PIAS4/NUP133/NUP43/NUP153/TPR/NUP54/NUP98/NUP214/NUP35/SEH1L
REACTOME_ASSEMBLY_AND_CELL_SURFACE_PRESENTATION_OF_NMDA_RECEPTORS	REACTOME_ASSEMBLY_AND_CELL_SURFACE_PRESENTATION_OF_NMDA_RECEPTORS	44	0.526588	1.69571	0.00844275	0.0454014	0.032726	5788	tags=43%, list=16%, signal=36%	TUBAL3/GRIN2A/ACTN2/NEFL/TUBA3C/TUBB2B/TUBB3/TUBA3E/GRIN2B/TUBA1A/DLG3/TUBB6/GRIN2D/TUBA1C/TUBA1B/TUBB8B/GRIN1/TUBA8/NBEA
REACTOME_PI_3K_CASCADE_FGFR3	REACTOME_PI_3K_CASCADE_FGFR3	18	0.641486	1.69539	0.00959169	0.0489681	0.0352969	2648	tags=33%, list=7%, signal=31%	FGF4/FGF20/FGF5/FGF8/FGF9/FGFR3
WP_PLURIPOTENT_STEM_CELL_DIFFERENTIATION_PATHWAY	WP_PLURIPOTENT_STEM_CELL_DIFFERENTIATION_PATHWAY	48	0.517533	1.69504	0.00288108	0.0207602	0.0149643	5403	tags=40%, list=15%, signal=34%	WNT7B/EGF/FGF4/DKK1/IL11/TGFB1/WNT3A/CXCR1/FGF8/LEFTY1/NOG/NTF4/BMP4/CSF1R/EPO/HGF/CSF1/KITLG/KIT
REACTOME_GPCR_LIGAND_BINDING	REACTOME_GPCR_LIGAND_BINDING	457	0.405924	1.69468	5.88834e-07	1.68754e-05	1.21641e-05	5219	tags=29%, list=14%, signal=25%	PLPPR5/SSTR3/SST/CXCL5/WNT7B/TACR3/OPRK1/P2RY4/GRM5/GIP/GLP1R/CCKBR/CALCR/RXFP4/NTS/KEL/CHRM1/CCK/CXCL1/SCTR/CCR3/TAS2R1/PROK1/ADORA1/GRM3/NPY4R/P2RY6/FZD2/AVPR1B/NPY/UTS2/BRS3/HTR5A/ADORA2B/GRM1/CXCR5/MTNR1A/PTHLH/WNT9A/NMB/FFAR2/UCN3/INSL3/OXTR/NPW/ADGRE1/WNT3A/ADGRE3/GNG8/LPAR2/FPR1/CXCR1/GIPR/TRHR/UCN2/CXCL3/AVP/TRH/FZD9/CXCL8/SSTR5/WNT10A/PRLHR/OXGR1/GNGT1/PTGDR2/SSTR2/CXCR2/RGR/RLN2/FPR2/HC…
PID_ALK2_PATHWAY	PID_ALK2_PATHWAY	11	0.721358	1.69449	0.0106077	0.0521496	0.0375902	1680	tags=27%, list=5%, signal=26%	BMP7/TLX2/AMH
REACTOME_GOLGI_TO_ER_RETROGRADE_TRANSPORT	REACTOME_GOLGI_TO_ER_RETROGRADE_TRANSPORT	134	0.446679	1.69385	0.000347821	0.00367031	0.00264562	5583	tags=27%, list=15%, signal=23%	TUBAL3/KIF3C/KIF6/PAFAH1B3/TUBA3C/KIF18A/KIF2C/KIF4B/TUBB2B/TUBB3/KIF23/KIF15/KIF5A/KLC3/KIF20A/TMED3/KIF18B/CENPE/KIFC1/PLA2G4A/RACGAP1/KIF12/KIF11/TUBA3E/KIF4A/TUBA1A/RAB6B/BICD1/TUBB6/TUBA1C/TUBA1B/TUBB8B/KIF9/TUBA8/KIF20B/KIF2A
BIOCARTA_CELLCYCLE_PATHWAY	BIOCARTA_CELLCYCLE_PATHWAY	23	0.599063	1.69339	0.012673	0.0588605	0.0424275	9394	tags=65%, list=26%, signal=48%	CCNA1/CDC25A/CCNB1/CDK4/CDK1/CDKN2A/E2F1/CCND2/RBL1/CDKN2B/CDK6/CDK7/CCND3/CDKN2C/CDK2
REACTOME_PRESYNAPTIC_DEPOLARIZATION_AND_CALCIUM_CHANNEL_OPENING	REACTOME_PRESYNAPTIC_DEPOLARIZATION_AND_CALCIUM_CHANNEL_OPENING	11	0.720638	1.6928	0.0106077	0.0521496	0.0375902	6278	tags=64%, list=17%, signal=53%	CACNG4/CACNA2D3/CACNA1E/CACNB4/CACNB3/CACNA1B/CACNB1
PID_BARD1_PATHWAY	PID_BARD1_PATHWAY	29	0.567435	1.69206	0.00831186	0.0449839	0.0324251	13429	tags=79%, list=37%, signal=50%	RAD51/FANCG/FANCD2/NPM1/BARD1/BRCA1/FANCE/MRE11/PCNA/TP53/FANCF/PRKDC/XRCC6/CDK2/TOPBP1/RBBP8/EWSR1/ATM/UBE2L3/FANCA/FANCL/XRCC5/CSTF1
BIOCARTA_IL12_PATHWAY	BIOCARTA_IL12_PATHWAY	19	0.625882	1.69182	0.014243	0.0643745	0.0464021	6452	tags=58%, list=18%, signal=48%	IL18/CD3D/IFNG/ETV5/CD3G/CCR5/STAT4/MAP2K6/IL12RB1/CXCR3/CD3E
WP_GPCRS_CLASS_A_RHODOPSINLIKE	WP_GPCRS_CLASS_A_RHODOPSINLIKE	258	0.418537	1.69071	3.02154e-05	0.000464654	0.00033493	6332	tags=31%, list=17%, signal=26%	OR14J1/OR2H1/SSTR3/GPR50/OR11A1/OPRK1/OR5V1/P2RY4/OR2H2/CCKBR/CHRM1/CCR3/ADORA1/NPY4R/P2RY6/AVPR1B/BRS3/HTR5A/ADORA2B/CXCR5/MTNR1A/FFAR2/OXTR/GPR63/FPR1/CXCR1/TRHR/SSTR5/PRLHR/OR6B1/OR2F1/PTGDR2/SSTR2/CXCR2/FPR2/HCAR1/NPFFR1/PTAFR/HTR2C/MC4R/ADRA2C/HCAR3/GPR31/GPR161/HTR4/P2RY10/F2RL2/LPAR5/MLNR/ADORA3/CNR1/CHRM4/GPR25/OR7C1/GPR83/HCRTR1/HTR2B/CCRL2/C3AR1/CCR9/OPN1SW/P2RY12/GPR174/GPR85/HTR1F/CCR…
REACTOME_DEGRADATION_OF_THE_EXTRACELLULAR_MATRIX	REACTOME_DEGRADATION_OF_THE_EXTRACELLULAR_MATRIX	140	0.443072	1.68988	0.000837768	0.00788377	0.00568274	6485	tags=33%, list=18%, signal=27%	PRSS1/MMP10/LAMC2/CAPN6/COL9A2/COL2A1/SPOCK3/MMP12/ADAMTS16/KLK2/MMP3/MMP1/PRSS2/MMP7/COL11A2/MMP11/COL10A1/TLL2/COL7A1/MMP24/ADAM9/CTSV/FBN2/MMP14/KLK7/ACAN/MMP9/SPP1/COL16A1/ADAMTS9/LAMA5/COL19A1/LAMB3/LAMB1/LAMC1/COL5A2/COL4A6/MMP13/ADAM8/COL11A1/COL8A2/CD44/TIMP2/LAMA3/COL9A3/TIMP1
REACTOME_MITOTIC_TELOPHASE_CYTOKINESIS	REACTOME_MITOTIC_TELOPHASE_CYTOKINESIS	13	0.687697	1.68976	0.00985711	0.0497193	0.0358384	2287	tags=23%, list=6%, signal=22%	KIF23/KIF20A/PLK1
REACTOME_THE_ROLE_OF_GTSE1_IN_G2_M_PROGRESSION_AFTER_G2_CHECKPOINT	REACTOME_THE_ROLE_OF_GTSE1_IN_G2_M_PROGRESSION_AFTER_G2_CHECKPOINT	79	0.476072	1.68686	0.00278585	0.0201894	0.0145528	6912	tags=29%, list=19%, signal=24%	TUBAL3/PSMA8/TUBA3C/TUBB2B/CCNB1/TUBB3/CCNB2/GTSE1/PLK1/TUBA3E/TUBA1A/RPS27A/CDK1/TUBB6/TUBA1C/MAPRE1/TUBA1B/TUBB8B/TUBA8/FKBPL/PSMA1/UBA52/TP53
REACTOME_ORC1_REMOVAL_FROM_CHROMATIN	REACTOME_ORC1_REMOVAL_FROM_CHROMATIN	71	0.486919	1.68625	0.00448695	0.0282431	0.020358	6568	tags=24%, list=18%, signal=20%	PSMA8/CDT1/CCNA1/ORC1/MCM7/ORC6/MCM2/MCM6/MCM3/CDC6/RPS27A/MCM4/MCM8/MCM5/SKP2/PSMA1/UBA52
REACTOME_TRANSCRIPTIONAL_REGULATION_OF_TESTIS_DIFFERENTIATION	REACTOME_TRANSCRIPTIONAL_REGULATION_OF_TESTIS_DIFFERENTIATION	13	0.685556	1.6845	0.0102155	0.0509394	0.0367178	2689	tags=46%, list=7%, signal=43%	DMRT1/SOX9/AMH/FGF9/FOXL2/WT1
REACTOME_EPH_EPHRIN_MEDIATED_REPULSION_OF_CELLS	REACTOME_EPH_EPHRIN_MEDIATED_REPULSION_OF_CELLS	51	0.509681	1.68345	0.00811226	0.0443611	0.0319761	4467	tags=24%, list=12%, signal=21%	EPHA6/EFNA5/EPHA5/EPHB3/EPHB2/VAV3/DNM1/EPHA10/EPHB6/MMP9/SRC/EPHA7
WP_DNA_MISMATCH_REPAIR	WP_DNA_MISMATCH_REPAIR	23	0.59527	1.68267	0.0137945	0.062684	0.0451835	9785	tags=65%, list=27%, signal=48%	EXO1/RFC4/POLD1/MSH2/POLE4/PCNA/RPA1/LIG1/RFC2/RPA2/POLD3/RFC5/POLE3/POLE2/RPA3
REACTOME_MRNA_SPLICING_MINOR_PATHWAY	REACTOME_MRNA_SPLICING_MINOR_PATHWAY	50	0.511108	1.68028	0.00857353	0.0459075	0.0330908	12620	tags=62%, list=35%, signal=41%	SNRPD1/SNRPB/SNRPD2/POLR2H/SNRNP40/SNRPE/POLR2L/EFTUD2/PRPF6/TXNL4A/POLR2G/POLR2I/NCBP2/SF3B4/YBX1/SNRPF/SNRPG/DDX23/ZMAT5/PDCD7/SF3B5/POLR2D/POLR2J/SF3B2/POLR2B/SF3B3/DDX42/GTF2F1/ZRSR2/SNRNP200/SRSF7
REACTOME_SHC_MEDIATED_CASCADE_FGFR3	REACTOME_SHC_MEDIATED_CASCADE_FGFR3	18	0.635246	1.6789	0.0121211	0.0574612	0.0414189	2648	tags=33%, list=7%, signal=31%	FGF4/FGF20/FGF5/FGF8/FGF9/FGFR3
WP_METABOLISM_OF_SPINGOLIPIDS_IN_ER_AND_GOLGI_APPARATUS	WP_METABOLISM_OF_SPINGOLIPIDS_IN_ER_AND_GOLGI_APPARATUS	21	0.603787	1.67823	0.0165367	0.0712917	0.0513881	3348	tags=29%, list=9%, signal=26%	SPHK1/B3GALT2/SGPP2/UGT8/B3GALNT1/CERS3
REACTOME_TRAFFICKING_OF_GLUR2_CONTAINING_AMPA_RECEPTORS	REACTOME_TRAFFICKING_OF_GLUR2_CONTAINING_AMPA_RECEPTORS	17	0.645381	1.67741	0.00978805	0.0494699	0.0356586	10468	tags=71%, list=29%, signal=50%	GRIA2/PRKCG/GRIA1/GRIP1/PRKCB/TSPAN7/GRIP2/GRIA4/AP2M1/AP2B1/AP2A2/AP2S1
REACTOME_DNA_REPAIR	REACTOME_DNA_REPAIR	332	0.407189	1.67621	1.04924e-05	0.000192111	0.000138477	12353	tags=49%, list=34%, signal=33%	EYA1/NEIL3/CCNA1/CHEK1/PCLAF/H2AX/CLSPN/EYA4/XRCC2/RAD51/FEN1/FAAP24/FANCB/EXO1/KPNA2/H2AC14/FANCI/RPS27A/H4C15/FANCG/EME1/FANCD2/UBE2T/POLQ/H2AC19/RAD51AP1/H2AZ1/RFC4/POLD1/RMI2/BLM/BARD1/H2AC4/DTL/H4C5/RHNO1/BRCA1/MSH2/POLR2H/FANCE/DCLRE1C/ISY1/BRCA2/MRE11/ACD/INO80C/USP1/RAD51D/XRCC3/H2BC6/ERCC1/POLE4/RUVBL1/POLR2L/H4C8/ERCC2/UBA52/DCLRE1B/PCNA/NSD2/GTF2H1/ATRIP/TFPT/TIPIN/TP53/MCRS1/H3-4/POLR…
WP_CANCER_IMMUNOTHERAPY_BY_PD1_BLOCKADE	WP_CANCER_IMMUNOTHERAPY_BY_PD1_BLOCKADE	23	0.592131	1.67379	0.0149159	0.0665805	0.0479922	7196	tags=48%, list=20%, signal=38%	PDCD1/CD3D/CD8B/IFNG/CD3G/CD8A/NFATC4/LCK/CD3E/NFATC2/CD274
WP_NEPHROGENESIS	WP_NEPHROGENESIS	18	0.633141	1.67334	0.0128137	0.0592956	0.0427412	1768	tags=39%, list=5%, signal=37%	SIX2/FOXD1/BMP7/FGF20/WNT3A/FGF8/OSR1
REACTOME_AURKA_ACTIVATION_BY_TPX2	REACTOME_AURKA_ACTIVATION_BY_TPX2	72	0.480256	1.67219	0.00374117	0.024793	0.0178711	12222	tags=67%, list=34%, signal=44%	PLK1/TPX2/TUBA1A/PLK4/CDK1/NEK2/SFI1/CNTRL/MAPRE1/HMMR/CEP131/TUBB/PRKAR2B/HAUS1/CEP41/HAUS6/CEP164/HAUS5/HAUS8/CDK5RAP2/CEP250/CENPJ/AURKA/TUBG1/DCTN2/CKAP5/CSNK1E/DYNC1H1/SSNA1/NDE1/PPP2R1A/CETN2/ODF2/DYNLL1/NEDD1/ALMS1/TUBB4B/DYNC1I2/CEP135/TUBA4A/HAUS3/CSNK1D/CEP78/CEP72/DCTN3/OFD1/DCTN1/CEP290
WP_HAIR_FOLLICLE_DEVELOPMENT_ORGANOGENESIS_PART_2_OF_3	WP_HAIR_FOLLICLE_DEVELOPMENT_ORGANOGENESIS_PART_2_OF_3	32	0.550654	1.67165	0.010776	0.0527711	0.0380382	4374	tags=31%, list=12%, signal=28%	FOXI3/NCAM1/GJB6/FZD1/BMP4/GLI1/CCND2/PDGFRA/LEF1/LAMA5
REACTOME_MOLECULES_ASSOCIATED_WITH_ELASTIC_FIBRES	REACTOME_MOLECULES_ASSOCIATED_WITH_ELASTIC_FIBRES	37	0.539366	1.67042	0.00996346	0.0500555	0.0360807	3401	tags=30%, list=9%, signal=27%	BMP7/ITGB8/MFAP2/ITGB6/TGFB2/TGFB1/FBLN1/FBN2/EMILIN2/EMILIN3/BMP4
REACTOME_TRANSPORT_OF_MATURE_TRANSCRIPT_TO_CYTOPLASM	REACTOME_TRANSPORT_OF_MATURE_TRANSCRIPT_TO_CYTOPLASM	84	0.46661	1.66716	0.00261563	0.0191206	0.0137824	14088	tags=65%, list=39%, signal=40%	LUZP4/ALYREF/CPSF4/NXT1/NUP210/NUP37/RAE1/NUP93/NUP62/NUP205/NUP160/NCBP2/THOC5/DDX39A/NUP107/NDC1/NUP85/RNPS1/EIF4A3/NUP155/SYMPK/POM121C/CPSF3/NUP188/SRSF3/U2AF2/THOC6/SEC13/RBM8A/THOC3/POLDIP3/AAAS/CPSF1/CHTOP/SRSF9/CASC3/NUP133/NUP43/NXF1/NUP153/SARNP/UPF3B/TPR/NUP54/FIP1L1/SRSF7/SLBP/THOC2/NUP98/NUP214/MAGOH/NUP35/SEH1L/THOC7/THOC1
KEGG_LEISHMANIA_INFECTION	KEGG_LEISHMANIA_INFECTION	70	0.483649	1.66711	0.00326922	0.022461	0.0161902	6093	tags=34%, list=17%, signal=29%	TGFB2/FCGR1A/TGFB1/ITGAM/MARCKSL1/IL12A/HLA-DQA2/NCF2/NCF1/IFNG/CR1/IL1A/CYBA/IL1B/FCGR3A/FCGR2A/NCF4/PRKCB/MAPK13/ITGB2/IFNGR2/HLA-DQA1/IL10/TNF
WP_BMP2WNT4FOXO1_PATHWAY_IN_PRIMARY_ENDOMETRIAL_STROMAL_CELL_DIFFERENTIATION	WP_BMP2WNT4FOXO1_PATHWAY_IN_PRIMARY_ENDOMETRIAL_STROMAL_CELL_DIFFERENTIATION	13	0.678176	1.66637	0.0123673	0.0580827	0.0418669	1136	tags=23%, list=3%, signal=22%	SST/DKK1/LEFTY2
REACTOME_RESOLUTION_OF_ABASIC_SITES_AP_SITES	REACTOME_RESOLUTION_OF_ABASIC_SITES_AP_SITES	38	0.53646	1.66624	0.012024	0.0572925	0.0412973	12341	tags=71%, list=34%, signal=47%	FEN1/RFC4/POLD1/POLE4/PCNA/RPA1/XRCC1/LIG1/RFC2/TDG/SMUG1/RPA2/POLD3/RFC5/POLE3/APEX1/POLE2/ADPRS/RPA3/OGG1/PARP1/PNKP/POLD2/UNG/MUTYH/PARG/RFC3
REACTOME_ANTI_INFLAMMATORY_RESPONSE_FAVOURING_LEISHMANIA_PARASITE_INFECTION	REACTOME_ANTI_INFLAMMATORY_RESPONSE_FAVOURING_LEISHMANIA_PARASITE_INFECTION	223	0.420275	1.6656	9.05603e-05	0.00117728	0.000848604	6626	tags=39%, list=18%, signal=32%	GIP/IGKV1D-16/GLP1R/CALCR/SCTR/GPR84/IGKV5-2/IGKV2-28/ADCY8/ADORA2B/PTHLH/FCGR1A/IGHV3-53/ITPR3/IGHV3-33/INSL3/IGLV2-11/GNG8/GIPR/AVP/IGHV4-59/IGLV6-57/IGHV3-48/GNGT1/IGKV1-39/IGHV3-13/IGLV3-21/RLN2/IGHV2-70/MC4R/IGLV7-43/GCG/IGHG4/IGHV4-39/IGKV1D-39/IGKV1-17/IGLV3-19/HTR4/GNG4/SYK/HCK/IGKV1-16/IGLV1-51/IGKV1D-33/GLP2R/GGT1/FCGR3A/LHB/GPR25/FCGR2A/IGKV3-15/IGLV3-25/IGHV4-34/TAAR6/CD3G/GPR83/IGHV3…
PID_AURORA_A_PATHWAY	PID_AURORA_A_PATHWAY	31	0.554015	1.66544	0.007212	0.0404041	0.0291238	8590	tags=52%, list=24%, signal=39%	CPEB1/BIRC5/AURKB/DLGAP5/CENPA/TPX2/TACC3/CDC25B/BRCA1/TACC1/RAN/TP53/GIT1/AURKA/PAK1/CKAP5
WP_BASE_EXCISION_REPAIR	WP_BASE_EXCISION_REPAIR	31	0.553958	1.66527	0.007212	0.0404041	0.0291238	11791	tags=65%, list=32%, signal=44%	NEIL3/FEN1/POLD1/POLE4/PCNA/XRCC1/LIG1/TDG/SMUG1/POLD3/POLE3/APEX1/POLE2/OGG1/POLL/PARP1/PNKP/POLD2/UNG/MUTYH
PID_BMP_PATHWAY	PID_BMP_PATHWAY	42	0.522082	1.6645	0.0092154	0.0479201	0.0345415	4145	tags=21%, list=11%, signal=19%	CER1/BMP7/BAMBI/CHRDL1/SOSTDC1/BMPR1B/NOG/BMP4/CTDSPL
REACTOME_ELASTIC_FIBRE_FORMATION	REACTOME_ELASTIC_FIBRE_FORMATION	44	0.516837	1.66431	0.0109445	0.0531832	0.0383352	7017	tags=43%, list=19%, signal=35%	BMP7/ITGB8/MFAP2/ITGB6/TGFB2/TGFB1/LOXL4/FBLN1/FBN2/EMILIN2/LOX/EMILIN3/BMP4/ITGAV/ITGA5/BMP2/LOXL3/ITGB5/FBN3
REACTOME_SUMOYLATION_OF_DNA_METHYLATION_PROTEINS	REACTOME_SUMOYLATION_OF_DNA_METHYLATION_PROTEINS	16	0.647852	1.66288	0.0102202	0.0509394	0.0367178	9975	tags=69%, list=27%, signal=50%	CBX2/DNMT3A/DNMT1/PHC1/DNMT3B/RNF2/SCMH1/PHC2/UBE2I/CBX8/PCGF2
REACTOME_FRS_MEDIATED_FGFR3_SIGNALING	REACTOME_FRS_MEDIATED_FGFR3_SIGNALING	20	0.607893	1.66265	0.0156592	0.0688392	0.0496203	2648	tags=30%, list=7%, signal=28%	FGF4/FGF20/FGF5/FGF8/FGF9/FGFR3
KEGG_GLYCOSAMINOGLYCAN_DEGRADATION	KEGG_GLYCOSAMINOGLYCAN_DEGRADATION	21	0.597499	1.66075	0.0176466	0.0745893	0.0537651	4288	tags=19%, list=12%, signal=17%	HYAL4/HPSE2/HPSE/HS3ST3A1
KEGG_GLYCOSPHINGOLIPID_BIOSYNTHESIS_LACTO_AND_NEOLACTO_SERIES	KEGG_GLYCOSPHINGOLIPID_BIOSYNTHESIS_LACTO_AND_NEOLACTO_SERIES	26	0.566688	1.6594	0.016611	0.0714896	0.0515308	3537	tags=31%, list=10%, signal=28%	B3GALT5/B3GALT2/FUT9/FUT4/FUT5/B3GNT3/FUT7/ST8SIA1
REACTOME_SCAVENGING_OF_HEME_FROM_PLASMA	REACTOME_SCAVENGING_OF_HEME_FROM_PLASMA	69	0.48299	1.65855	0.00476097	0.0295016	0.0212652	6895	tags=54%, list=19%, signal=44%	IGKV1D-16/IGKV5-2/IGKV2-28/IGHV3-53/IGHV3-33/IGLV2-11/IGHV4-59/IGLV6-57/IGHV3-48/IGKV1-39/IGHV3-13/IGLV3-21/IGHV2-70/IGLV7-43/IGHV4-39/IGKV1D-39/IGKV1-17/IGLV3-19/IGKV1-16/IGLV1-51/IGKV1D-33/IGKV3-15/IGLV3-25/IGHV4-34/IGHV3-30/IGLV1-40/IGLV1-47/IGKV2D-40/IGKV2D-30/IGHV3-7/IGKV1-12/IGHV1-2/IGKV1-5/IGHV1-46/IGLV2-14/IGHA2/IGKV1D-12
REACTOME_PROCESSIVE_SYNTHESIS_ON_THE_LAGGING_STRAND	REACTOME_PROCESSIVE_SYNTHESIS_ON_THE_LAGGING_STRAND	15	0.64839	1.65525	0.0156676	0.0688392	0.0496203	9785	tags=80%, list=27%, signal=59%	POLA2/FEN1/POLD1/PRIM1/POLA1/PRIM2/PCNA/RPA1/LIG1/RPA2/POLD3/RPA3
KEGG_PATHWAYS_IN_CANCER	KEGG_PATHWAYS_IN_CANCER	325	0.40279	1.65521	1.5287e-05	0.000265888	0.000191656	8647	tags=36%, list=24%, signal=27%	WNT7B/LAMC2/ARNT2/EGF/FGF4/PRKCG/LAMA1/ITGA3/FZD2/MMP1/CSF3R/FGF20/TGFB2/GSTP1/FGF3/BIRC5/WNT9A/DCC/IGF1R/FGF5/TGFB1/WNT3A/PAX8/FZD9/CXCL8/WNT10A/CCNA1/TGFA/FGF8/FGF9/BIRC3/FZD1/EGLN3/FGFR1/FZD7/FGFR3/RAD51/ITGA2/CDK4/MMP9/BMP4/AXIN2/GLI1/CDKN2A/CTBP2/PRKCB/CSF1R/E2F1/E2F2/PDGFRA/HGF/SPI1/LEF1/LAMA5/DVL2/RAC2/TRAF5/WNT6/FASLG/PIK3CD/SLC2A1/HRAS/BAX/LAMB3/LAMB1/KITLG/CDKN2B/LAMC1/SKP2/MSH2/ITGAV/F…
REACTOME_PHOSPHORYLATION_OF_THE_APC_C	REACTOME_PHOSPHORYLATION_OF_THE_APC_C	20	0.605067	1.65492	0.0167858	0.0717521	0.05172	11515	tags=65%, list=32%, signal=44%	CCNB1/UBE2C/PLK1/UBE2S/CDK1/ANAPC1/ANAPC11/ANAPC7/UBE2E1/UBE2D1/ANAPC5/CDC26/CDC27
REACTOME_VIRAL_MESSENGER_RNA_SYNTHESIS	REACTOME_VIRAL_MESSENGER_RNA_SYNTHESIS	44	0.513612	1.65393	0.0117478	0.056434	0.0406785	12291	tags=64%, list=34%, signal=42%	NUP210/NUP37/RAE1/POLR2H/NUP93/NUP62/POLR2L/NUP205/NUP160/POLR2G/POLR2I/NUP107/NDC1/NUP85/NUP155/POM121C/NUP188/SEC13/AAAS/POLR2D/NUP133/POLR2J/NUP43/POLR2B/NUP153/GTF2F1/TPR/NUP54
KEGG_ECM_RECEPTOR_INTERACTION	KEGG_ECM_RECEPTOR_INTERACTION	83	0.462563	1.65379	0.00319745	0.02226	0.0160453	6933	tags=37%, list=19%, signal=30%	LAMC2/COL2A1/COMP/ITGB8/LAMA1/ITGA3/ITGB6/COL11A2/SV2A/ITGB4/IBSP/RELN/ITGA2/SPP1/LAMA5/SDC3/LAMB3/LAMB1/HMMR/LAMC1/ITGAV/COL5A2/COL4A6/COL11A1/ITGA5/SV2B/CD44/LAMA3/LAMB4/AGRN/ITGB5
REACTOME_E2F_MEDIATED_REGULATION_OF_DNA_REPLICATION	REACTOME_E2F_MEDIATED_REGULATION_OF_DNA_REPLICATION	22	0.588917	1.65334	0.0190349	0.0778539	0.0561182	6492	tags=45%, list=18%, signal=37%	CCNB1/ORC1/ORC6/POLA2/CDK1/E2F1/PRIM1/MCM8/POLA1/PRIM2
REACTOME_TRNA_PROCESSING	REACTOME_TRNA_PROCESSING	108	0.447344	1.65308	0.00310832	0.0217152	0.0156526	14403	tags=71%, list=40%, signal=43%	CPSF4/WDR4/METTL1/CTU1/NUP210/NUP37/RAE1/NUP93/TSEN54/TRDMT1/RPP25/RAN/NUP62/LAGE3/PUS7/PUS1/THADA/TRMU/NUP205/TRMT6/CSTF2/NUP160/NUP107/NDC1/NUP85/TRMT1/URM1/POP1/TPRKB/POP7/NUP155/POP5/POM121C/TRMT112/NUP188/TRMT13/TSEN34/TRMT61A/CLP1/SEC13/CTU2/FAM98B/EPRS1/AAAS/ZBTB8OS/CPSF1/QTRT1/FTSJ1/TP53RK/TRIT1/RPP30/XPOT/NUP133/NUP43/THG1L/NUP153/TSEN2/RPP38/RPP40/TPR/NUP54/ALKBH8/QTRT2/RTCB/POP4/GTPBP3…
WP_DNA_REPAIR_PATHWAYS_FULL_NETWORK	WP_DNA_REPAIR_PATHWAYS_FULL_NETWORK	120	0.441382	1.65213	0.00108083	0.00965107	0.00695663	12734	tags=56%, list=35%, signal=36%	NEIL3/CHEK1/H2AX/RAD51/FEN1/FAAP24/FANCB/EXO1/FANCI/FANCG/FANCD2/RFC4/POLD1/BRCA1/MSH2/FANCE/DCLRE1C/BRCA2/MRE11/USP1/ERCC1/POLE4/ERCC2/PCNA/GTF2H1/RPA1/XRCC1/FANCF/LIG1/PRKDC/CENPS/XRCC6/CDK7/RFC2/TDG/SMUG1/RPA2/POLD3/RAD54B/RFC5/WRN/POLE3/APEX1/POLE2/BRIP1/RPA3/OGG1/POLL/CETN2/CENPX/PARP1/RAD51C/PNKP/ERCC3/POLD2/RBX1/UNG/MUTYH/ATM/POLH/XRCC4/DDB1/RFC3/GTF2H3/FANCA/FANCL/MSH6
REACTOME_CELL_CELL_JUNCTION_ORGANIZATION	REACTOME_CELL_CELL_JUNCTION_ORGANIZATION	63	0.483496	1.65157	0.0062992	0.0362335	0.0261177	1522	tags=14%, list=4%, signal=14%	CDH10/CLDN18/CDH9/CLDN10/CLDN6/CDH17/CADM2/CDH6/CLDN4
PID_FOXM1_PATHWAY	PID_FOXM1_PATHWAY	40	0.52129	1.64964	0.0123463	0.0580827	0.0418669	6214	tags=45%, list=17%, signal=37%	BIRC5/AURKB/TGFA/CCNB1/CENPA/CCNB2/PLK1/ETV5/CDK4/CDK1/CDKN2A/NEK2/CENPF/FOXM1/CDC25B/SKP2/BRCA2/CKS1B
REACTOME_DNA_REPLICATION_PRE_INITIATION	REACTOME_DNA_REPLICATION_PRE_INITIATION	159	0.426579	1.64783	0.000981174	0.00886925	0.00639309	11515	tags=44%, list=32%, signal=30%	CDT1/ORC1/H2AX/UBE2C/MCM7/CDC45/MCM10/ORC6/UBE2S/POLA2/MCM2/MCM6/MCM3/CDC6/CDC7/H2AC14/RPS27A/H4C15/MCM4/H2AC19/H2AZ1/H2AC4/H4C5/PRIM1/DBF4/MCM8/MCM5/POLA1/GMNN/H2BC6/POLE4/PSMA1/PRIM2/H4C8/UBA52/H3C11/ANAPC1/H2BC8/RPA1/PSMD13/ANAPC11/ANAPC7/KPNB1/H4-16/RPA2/UBE2E1/H3C3/H2BU1/CDK2/POLE3/POLE2/H2AC8/RPA3/H3C10/UBE2D1/PSME3/PSMB3/H2AJ/PSMD4/PSMC5/ANAPC5/PSMD2/H4C4/H3C14/H2BC3/SEM1/ORC2/ORC5/CDC26/C…
REACTOME_RETROGRADE_NEUROTROPHIN_SIGNALLING	REACTOME_RETROGRADE_NEUROTROPHIN_SIGNALLING	14	0.65819	1.6442	0.0189362	0.0778539	0.0561182	10468	tags=64%, list=29%, signal=46%	DNM1/SH3GL2/CLTA/NTRK1/DNAL4/AP2M1/AP2B1/AP2A2/AP2S1
REACTOME_FGFR2C_LIGAND_BINDING_AND_ACTIVATION	REACTOME_FGFR2C_LIGAND_BINDING_AND_ACTIVATION	13	0.669101	1.64407	0.0157292	0.06887	0.0496425	1911	tags=38%, list=5%, signal=36%	FGF4/FGF20/FGF5/FGF8/FGF9
REACTOME_INTERLEUKIN_2_SIGNALING	REACTOME_INTERLEUKIN_2_SIGNALING	12	0.682626	1.64376	0.0244921	0.0933069	0.067257	8103	tags=58%, list=22%, signal=45%	IL2RG/IL2RA/SYK/JAK3/LCK/STAT5A/IL2RB
REACTOME_EFFECTS_OF_PIP2_HYDROLYSIS	REACTOME_EFFECTS_OF_PIP2_HYDROLYSIS	27	0.556365	1.64375	0.0191557	0.0780464	0.056257	8231	tags=52%, list=23%, signal=40%	DGKK/TRPC3/ITPR3/DGKB/TRPC7/PRKCQ/PRKCD/RASGRP1/DGKG/DAGLA/DGKI/RASGRP2/DGKA/DGKZ
BIOCARTA_RAC1_PATHWAY	BIOCARTA_RAC1_PATHWAY	21	0.590781	1.64208	0.0205321	0.0820635	0.0591526	8686	tags=62%, list=24%, signal=47%	NCF2/VAV1/LIMK1/MAP3K1/PDGFRA/WASF1/CDK5R1/CHN1/ARFIP2/RAC1/PIK3CG/PAK1/CDK5
BIOCARTA_GABA_PATHWAY	BIOCARTA_GABA_PATHWAY	10	0.713928	1.64197	0.0320045	0.116641	0.0840763	1519	tags=30%, list=4%, signal=29%	GABRA2/GABRA4/GABRA5
REACTOME_G_ALPHA_Q_SIGNALLING_EVENTS	REACTOME_G_ALPHA_Q_SIGNALLING_EVENTS	214	0.415318	1.64175	0.00019981	0.00232221	0.00167388	3226	tags=22%, list=9%, signal=21%	GAST/TACR3/DGKK/GRM5/CCKBR/NTS/CHRM1/CCK/PROK1/MMP3/P2RY6/AVPR1B/UTS2/BRS3/GRM1/RGS4/NMB/TRPC3/FFAR2/ITPR3/OXTR/DGKB/GNG8/LPAR2/TRHR/AVP/RGS13/TRH/GNGT1/FPR2/EDN3/LPAR1/NPFFR1/TRPC7/PTAFR/RGS2/HTR2C/XCL1/GCG/PROK2/TAC3/KISS1R/P2RY10/TACR2/F2RL2/GNG4/LPAR5/MLNR
REACTOME_INHIBITION_OF_THE_PROTEOLYTIC_ACTIVITY_OF_APC_C_REQUIRED_FOR_THE_ONSET_OF_ANAPHASE_BY_MITOTIC_SPINDLE_CHECKPOINT_COMPONENTS	REACTOME_INHIBITION_OF_THE_PROTEOLYTIC_ACTIVITY_OF_APC_C_REQUIRED_FOR_THE_ONSET_OF_ANAPHASE_BY_MITOTIC_SPINDLE_CHECKPOINT_COMPONENTS	21	0.590506	1.64131	0.0205321	0.0820635	0.0591526	11515	tags=62%, list=32%, signal=42%	CDC20/UBE2C/UBE2S/MAD2L1/BUB1B/ANAPC1/ANAPC11/ANAPC7/UBE2E1/UBE2D1/ANAPC5/CDC26/CDC27
WP_H19_ACTION_RBE2F1_SIGNALING_AND_CDKBETACATENIN_ACTIVITY	WP_H19_ACTION_RBE2F1_SIGNALING_AND_CDKBETACATENIN_ACTIVITY	15	0.642736	1.64081	0.0173168	0.0736474	0.0530862	3990	tags=40%, list=11%, signal=36%	H19/SOX4/PMAIP1/CDK4/JAG1/E2F1
PID_EPHA_FWDPATHWAY	PID_EPHA_FWDPATHWAY	34	0.531276	1.63938	0.0164025	0.0710775	0.0512337	6368	tags=32%, list=17%, signal=27%	EPHA6/EFNA5/EPHA5/VAV3/HCK/SRC/EPHA7/PIK3R6/LCK/CBL/FGR
REACTOME_DISEASES_OF_MITOTIC_CELL_CYCLE	REACTOME_DISEASES_OF_MITOTIC_CELL_CYCLE	38	0.527417	1.63815	0.0156418	0.0688392	0.0496203	11515	tags=61%, list=32%, signal=41%	UBE2C/UBE2S/CDK4/E2F1/E2F2/CCND2/CDKN1C/SKP2/CCNE2/CDK6/E2F3/ANAPC1/ANAPC11/ANAPC7/CCND3/UBE2E1/CDK2/UBE2D1/TFDP1/ANAPC5/DAXX/CDC26/CDC27
REACTOME_RECRUITMENT_OF_MITOTIC_CENTROSOME_PROTEINS_AND_COMPLEXES	REACTOME_RECRUITMENT_OF_MITOTIC_CENTROSOME_PROTEINS_AND_COMPLEXES	81	0.461169	1.63708	0.00393644	0.0257194	0.018539	12222	tags=62%, list=34%, signal=41%	PLK1/TUBA1A/PLK4/CDK1/NEK2/SFI1/CNTRL/MAPRE1/MZT2B/CEP131/MZT2A/TUBB/PRKAR2B/HAUS1/CEP41/HAUS6/CEP164/HAUS5/HAUS8/CDK5RAP2/CEP250/CENPJ/TUBG1/DCTN2/CKAP5/CSNK1E/DYNC1H1/SSNA1/NDE1/MZT1/NME7/TUBG2/PPP2R1A/CETN2/ODF2/DYNLL1/NEDD1/ALMS1/TUBB4B/DYNC1I2/CEP135/TUBA4A/HAUS3/CSNK1D/CEP78/CEP72/DCTN3/OFD1/DCTN1/CEP290
REACTOME_SIGNALING_BY_ALK	REACTOME_SIGNALING_BY_ALK	27	0.55388	1.6364	0.0208679	0.083011	0.0598355	8082	tags=44%, list=22%, signal=35%	MYCN/IL2RG/MDK/PTPRZ1/JAK3/SRC/PTN/HIF1A/CD274/HDAC2/PLCG1/MYC
WP_ALPHA_6_BETA_4_SIGNALING_PATHWAY	WP_ALPHA_6_BETA_4_SIGNALING_PATHWAY	33	0.53412	1.63606	0.015416	0.0684492	0.0493392	7988	tags=39%, list=22%, signal=31%	LAMC2/LAMA1/ITGB4/SRC/LAMA5/HRAS/LAMB3/LAMB1/LAMC1/PRKCD/LAMA3/EIF4EBP1/RAC1
REACTOME_GAP_JUNCTION_ASSEMBLY	REACTOME_GAP_JUNCTION_ASSEMBLY	38	0.526334	1.63479	0.0156418	0.0688392	0.0496203	5566	tags=42%, list=15%, signal=36%	TUBAL3/GJA3/GJB3/TUBA3C/GJB6/GJB7/TUBB2B/TUBB3/TUBA3E/TUBA1A/TUBB6/TUBA1C/TUBA1B/TUBB8B/GJD4/TUBA8
REACTOME_G_ALPHA_I_SIGNALLING_EVENTS	REACTOME_G_ALPHA_I_SIGNALLING_EVENTS	310	0.399889	1.63462	4.45563e-05	0.00064212	0.000462849	7207	tags=35%, list=20%, signal=28%	SSTR3/SST/CXCL5/OPRK1/P2RY4/PPP1R1B/RXFP4/CXCL1/CCR3/TAS2R1/ADORA1/PRKCG/GRM3/NPY4R/NPY/HTR5A/ADCY8/CXCR5/MTNR1A/RGS4/ITPR3/NPW/GNG8/LPAR2/FPR1/CXCR1/CXCL3/RGS13/CXCL8/SSTR5/OXGR1/GNGT1/PTGDR2/SSTR2/CXCR2/RGR/FPR2/HCAR1/LPAR1/ADRA2C/HCAR3/PLA2G4A/GPR31/HCAR2/GABBR1/CCL20/GNG4/LPAR5/KPNA2/CXCL6/CCL5/RGS20/ADORA3/CNR1/RGS10/CX3CL1/CHRM4/GPR55/GNA15/RXFP3/TAS2R38/SRC/RGS1/CCL28/PRKX/GNB3/GNAZ/PPY/CX…
REACTOME_SUMOYLATION_OF_TRANSCRIPTION_FACTORS	REACTOME_SUMOYLATION_OF_TRANSCRIPTION_FACTORS	20	0.597312	1.63371	0.0217426	0.0855531	0.061668	9759	tags=55%, list=27%, signal=40%	TFAP2A/FOXL2/TFAP2C/CDKN2A/TP53/TFAP2B/TP53BP1/PIAS3/PIAS1/UBE2I/SUMO2
WP_HIPPOMERLIN_SIGNALING_DYSREGULATION	WP_HIPPOMERLIN_SIGNALING_DYSREGULATION	120	0.436289	1.63306	0.00136453	0.0115096	0.00829626	6338	tags=30%, list=17%, signal=25%	CDH10/PAK5/CDH9/LIN28B/CDH17/ITGB8/ITGA3/CDH16/ITGB6/CDH6/IGF1R/ITGB4/ITGAM/ITGAD/FGFR1/FGFR3/ITGA2/CDH18/PAK6/TEAD4/TEAD2/CSF1R/FOXM1/PDGFRA/FGFR4/ITGB2/HRAS/ITGAV/KIT/ITGA5/CDH3/PAK4/PRKAR2B/CDH24/CD44/CDH20
WP_REGULATION_OF_SISTER_CHROMATID_SEPARATION_AT_THE_METAPHASEANAPHASE_TRANSITION	WP_REGULATION_OF_SISTER_CHROMATID_SEPARATION_AT_THE_METAPHASEANAPHASE_TRANSITION	15	0.639077	1.63147	0.0187304	0.0773496	0.0557548	4810	tags=47%, list=13%, signal=41%	CDC20/PTTG1/BUB1/CENPE/MAD2L1/BUB1B/ESPL1
WP_PI3KAKTMTOR_VITAMIN_D3_SIGNALING	WP_PI3KAKTMTOR_VITAMIN_D3_SIGNALING	22	0.580795	1.63053	0.0214838	0.0850582	0.0613112	6015	tags=41%, list=17%, signal=34%	CYP24A1/PFKFB4/CD80/IL12A/VDR/HK3/CD86/IL10/PRKAA2
REACTOME_CELL_JUNCTION_ORGANIZATION	REACTOME_CELL_JUNCTION_ORGANIZATION	90	0.449136	1.62874	0.00484473	0.0298738	0.0215335	3413	tags=17%, list=9%, signal=15%	CDH10/CLDN18/CDH9/CLDN10/LAMC2/CLDN6/CDH17/CADM2/CDH6/ITGB4/CLDN4/FLNC/SDK1/CDH18/FLNA
WP_VITAMIN_DSENSITIVE_CALCIUM_SIGNALING_IN_DEPRESSION	WP_VITAMIN_DSENSITIVE_CALCIUM_SIGNALING_IN_DEPRESSION	37	0.525862	1.62859	0.0134562	0.061591	0.0443957	6364	tags=38%, list=17%, signal=31%	GRM5/CHRM1/G6PD/GRIN2A/ITPR3/KCNQ2/TPH1/VDR/GRIN2B/GGT1/GRIN2D/GRIN1/KCNQ3/KDM1A
PID_IL12_STAT4_PATHWAY	PID_IL12_STAT4_PATHWAY	32	0.536314	1.62811	0.0170532	0.0726487	0.0523663	4020	tags=31%, list=11%, signal=28%	IL13/IL18/TGFB1/CD80/CD3D/IL2RA/IFNG/ETV5/CD3G/CD86
REACTOME_ANTIMICROBIAL_PEPTIDES	REACTOME_ANTIMICROBIAL_PEPTIDES	84	0.454974	1.62559	0.00446736	0.0282373	0.0203539	5008	tags=32%, list=14%, signal=28%	DEFA5/CHGA/PGLYRP4/BPIFA1/PRSS2/HTN1/BPIFA2/DEFB126/S100A9/REG3G/DEFB133/RNASE3/PGLYRP3/BPIFB2/S100A8/SEMG1/TLR1/PI3/BPIFB4/DEFA6/RNASE6/GNLY/HTN3/DEFB112/CAMP/SLC11A1/BPIFB1
REACTOME_LEISHMANIA_INFECTION	REACTOME_LEISHMANIA_INFECTION	308	0.397854	1.62469	4.52891e-05	0.000645306	0.000465146	6626	tags=35%, list=18%, signal=29%	GIP/IGKV1D-16/GLP1R/CALCR/SCTR/GPR84/IGKV5-2/IGKV2-28/ADCY8/ADORA2B/PTHLH/FCGR1A/IGHV3-53/ITPR3/IGHV3-33/INSL3/IL18/IGLV2-11/GNG8/GIPR/AVP/IGHV4-59/IGLV6-57/IGHV3-48/VAV3/PYCARD/GNGT1/IGKV1-39/IGHV3-13/IGLV3-21/RLN2/IGHV2-70/MC4R/IGLV7-43/GCG/IGHG4/FZD7/IGHV4-39/IGKV1D-39/IGKV1-17/IGLV3-19/HTR4/VAV1/GNG4/IL1A/CYBA/SYK/HCK/IL1B/IGKV1-16/IGLV1-51/IGKV1D-33/GLP2R/GGT1/FCGR3A/LHB/GPR25/FCGR2A/IGKV3-1…
WP_GENES_RELATED_TO_PRIMARY_CILIUM_DEVELOPMENT_BASED_ON_CRISPR	WP_GENES_RELATED_TO_PRIMARY_CILIUM_DEVELOPMENT_BASED_ON_CRISPR	102	0.44183	1.62401	0.0027475	0.0199688	0.0143938	12556	tags=58%, list=34%, signal=38%	EVC2/ARMC9/TCTN2/TEDC2/FBF1/TMEM216/CC2D2A/IFT57/DYNC2I2/EVC/RPGRIP1L/SASS6/TTC26/IFT52/IFT80/CEP295/TMEM67/IFT140/TULP3/EFCAB7/B9D1/KIAA0753/WDR35/TEDC1/C2CD3/TTC30B/IQCE/MKKS/DYNC2LI1/CEP19/TUBD1/TMEM107/CPLANE2/BBS12/FUZ/MKS1/LZTFL1/BBS1/BBS7/HSPB11/IFT172/DYNLL1/DYNC2I1/RABL2A/DYNC2H1/CPLANE1/MIB1/CBY1/CDK20/TMEM17/SCLT1/TTC23/CEP97/INPP5E/OFD1/RAB23/CLUAP1/IFT46/KIF3A
REACTOME_REGULATION_OF_TP53_ACTIVITY_THROUGH_PHOSPHORYLATION	REACTOME_REGULATION_OF_TP53_ACTIVITY_THROUGH_PHOSPHORYLATION	92	0.448743	1.6237	0.0029167	0.0208502	0.0150291	10259	tags=48%, list=28%, signal=34%	AURKB/CCNA1/CHEK1/TAF4B/TPX2/EXO1/RPS27A/RFC4/RMI2/BLM/BARD1/RHNO1/BRCA1/SSRP1/MRE11/PRKAA2/CDK5R1/UBA52/ATRIP/TP53/RPA1/DYRK2/CSNK2A1/CSNK2B/AURKA/RAD1/CDK5/RFC2/RPA2/SUPT16H/RFC5/WRN/NUAK1/CDK2/TAF9/TAF6/BRIP1/RPA3/TOPBP1/RBBP8/TAF4/TAF10/TAF3/PLK3
WP_CONTROL_OF_IMMUNE_TOLERANCE_BY_VASOACTIVE_INTESTINAL_PEPTIDE	WP_CONTROL_OF_IMMUNE_TOLERANCE_BY_VASOACTIVE_INTESTINAL_PEPTIDE	13	0.66076	1.62357	0.0190912	0.0779092	0.0561581	5795	tags=54%, list=16%, signal=45%	TGFB1/CD80/IL12A/IFNG/CD86/CTLA4/IL10
REACTOME_TP53_REGULATES_TRANSCRIPTION_OF_GENES_INVOLVED_IN_G1_CELL_CYCLE_ARREST	REACTOME_TP53_REGULATES_TRANSCRIPTION_OF_GENES_INVOLVED_IN_G1_CELL_CYCLE_ARREST	14	0.649805	1.62326	0.0222294	0.086784	0.0625552	7753	tags=64%, list=21%, signal=51%	ARID3A/CCNA1/E2F8/E2F7/E2F1/ZNF385A/CCNE2/TP53/PCBP4
REACTOME_SARS_COV_INFECTIONS	REACTOME_SARS_COV_INFECTIONS	429	0.388969	1.62282	9.64833e-06	0.000182955	0.000131877	10567	tags=43%, list=29%, signal=31%	IGKV1D-16/ATP1A4/HAVCR1/IL17F/PDCD1/IGKV5-2/IGKV2-28/IGHV3-53/IGHV3-33/IGLV2-11/FXYD2/IGHV4-59/SFN/IGLV6-57/IKBKE/IGHV3-48/GPC2/TLR7/IGKV1-39/IGHV3-13/IGLV3-21/IGHV2-70/RPS21/RPS3/RPSA/IGLV7-43/IMPDH2/IGHV4-39/IGKV1D-39/RPS5/TLR8/IGKV1-17/IGLV3-19/RPS3A/TLR1/VAV1/RPS12/RPS19/GPC4/SYK/SNRPD1/SNRPB/KPNA2/IGKV1-16/SNRPD2/RPS27A/IGLV1-51/IGKV1D-33/JAK3/IGKV3-15/IGLV3-25/RPS16/IMPDH1/PRMT1/IGHV4-34/RP…
REACTOME_GOLGI_CISTERNAE_PERICENTRIOLAR_STACK_REORGANIZATION	REACTOME_GOLGI_CISTERNAE_PERICENTRIOLAR_STACK_REORGANIZATION	14	0.649465	1.62241	0.0222294	0.086784	0.0625552	3652	tags=29%, list=10%, signal=26%	CCNB1/CCNB2/PLK1/CDK1
REACTOME_PENTOSE_PHOSPHATE_PATHWAY	REACTOME_PENTOSE_PHOSPHATE_PATHWAY	15	0.635523	1.6224	0.0206152	0.082265	0.0592978	8470	tags=60%, list=23%, signal=46%	G6PD/PRPS1L1/TKT/PGD/RPEL1/TALDO1/RPIA/PGM2/PGLS
WP_ENDOCHONDRAL_OSSIFICATION	WP_ENDOCHONDRAL_OSSIFICATION	63	0.474778	1.62179	0.00812642	0.0443611	0.0319761	6284	tags=38%, list=17%, signal=32%	COL2A1/BMP7/NKX3-2/TGFB2/PTHLH/IGF1R/TGFB1/COL10A1/SOX9/IGF2/SCIN/FGFR1/CTSV/FGFR3/ACAN/MMP9/SPP1/SERPINH1/CDKN1C/MMP13/CHST11/GLI3/RUNX3/RUNX2
WP_ENDOCHONDRAL_OSSIFICATION_WITH_SKELETAL_DYSPLASIAS	WP_ENDOCHONDRAL_OSSIFICATION_WITH_SKELETAL_DYSPLASIAS	63	0.474778	1.62179	0.00812642	0.0443611	0.0319761	6284	tags=38%, list=17%, signal=32%	COL2A1/BMP7/NKX3-2/TGFB2/PTHLH/IGF1R/TGFB1/COL10A1/SOX9/IGF2/SCIN/FGFR1/CTSV/FGFR3/ACAN/MMP9/SPP1/SERPINH1/CDKN1C/MMP13/CHST11/GLI3/RUNX3/RUNX2
REACTOME_INITIAL_TRIGGERING_OF_COMPLEMENT	REACTOME_INITIAL_TRIGGERING_OF_COMPLEMENT	79	0.45764	1.62155	0.00701074	0.0396437	0.0285758	4848	tags=46%, list=13%, signal=40%	IGKV1D-16/IGKV5-2/IGKV2-28/IGHV3-53/IGHV3-33/IGLV2-11/IGHV4-59/IGLV6-57/IGHV3-48/IGKV1-39/IGHV3-13/IGLV3-21/IGHV2-70/IGLV7-43/IGHG4/CFD/IGHV4-39/IGKV1D-39/IGKV1-17/IGLV3-19/C1QB/C1QA/IGKV1-16/IGLV1-51/IGKV1D-33/IGKV3-15/IGLV3-25/C1QC/IGHV4-34/IGHV3-30/GZMM/IGLV1-40/IGLV1-47/IGKV2D-40/IGKV2D-30/IGHV3-7
REACTOME_GAP_JUNCTION_TRAFFICKING_AND_REGULATION	REACTOME_GAP_JUNCTION_TRAFFICKING_AND_REGULATION	51	0.490474	1.62002	0.0141307	0.0639814	0.0461188	5566	tags=35%, list=15%, signal=30%	TUBAL3/GJA3/GJB3/TUBA3C/GJB6/GJB7/TUBB2B/DNM1/TUBB3/TUBA3E/TUBA1A/TUBB6/SRC/TUBA1C/TUBA1B/TUBB8B/GJD4/TUBA8
WP_ATM_SIGNALING_PATHWAY	WP_ATM_SIGNALING_PATHWAY	40	0.511709	1.61932	0.0164962	0.0712649	0.0513688	6912	tags=35%, list=19%, signal=28%	AP3B2/CHEK1/CDC25A/CCNB1/H2AX/RAD51/CDK1/FANCD2/CDC25C/CASP2/BRCA1/MRE11/PIDD1/TP53
REACTOME_RECYCLING_PATHWAY_OF_L1	REACTOME_RECYCLING_PATHWAY_OF_L1	49	0.491162	1.61611	0.00627718	0.0362335	0.0261177	6721	tags=39%, list=18%, signal=32%	TUBAL3/TUBA3C/KIF4B/TUBB2B/DNM1/TUBB3/TUBA3E/KIF4A/TUBA1A/TUBB6/RPS6KA6/SRC/TUBA1C/TUBA1B/TUBB8B/TUBA8/SH3GL2/L1CAM/CLTA
KEGG_FOCAL_ADHESION	KEGG_FOCAL_ADHESION	199	0.409555	1.61586	0.00085982	0.00806121	0.00581064	6513	tags=26%, list=18%, signal=22%	PAK5/LAMC2/COL2A1/EGF/COMP/ITGB8/PRKCG/LAMA1/ITGA3/ACTN2/ITGB6/COL11A2/IGF1R/MYLK2/ITGB4/VAV3/BIRC3/IBSP/FLNC/RELN/ITGA2/VAV1/SPP1/FLNA/PDGFD/PAK6/PRKCB/CCND2/PDGFRA/HGF/SRC/LAMA5/ACTN3/RAC2/PIK3CD/HRAS/LAMB3/LAMB1/LAMC1/ITGAV/COL5A2/PGF/COL4A6/PDGFC/COL11A1/ITGA5/PARVG/PAK4/VASP/MYLK3/LAMA3/LAMB4
BIOCARTA_TCYTOTOXIC_PATHWAY	BIOCARTA_TCYTOTOXIC_PATHWAY	12	0.670234	1.61392	0.0341917	0.121796	0.0877923	6847	tags=67%, list=19%, signal=54%	CD3D/CD3G/CD8A/ITGB2/PTPRC/CD2/CD3E/ICAM1
REACTOME_DOWNSTREAM_SIGNALING_OF_ACTIVATED_FGFR3	REACTOME_DOWNSTREAM_SIGNALING_OF_ACTIVATED_FGFR3	25	0.553616	1.61243	0.0311137	0.114498	0.0825319	2648	tags=24%, list=7%, signal=22%	FGF4/FGF20/FGF5/FGF8/FGF9/FGFR3
REACTOME_APC_CDC20_MEDIATED_DEGRADATION_OF_NEK2A	REACTOME_APC_CDC20_MEDIATED_DEGRADATION_OF_NEK2A	26	0.54997	1.61044	0.0272763	0.102367	0.0737878	11515	tags=62%, list=32%, signal=42%	CDC20/UBE2C/UBE2S/MAD2L1/BUB1B/RPS27A/NEK2/UBA52/ANAPC1/ANAPC11/ANAPC7/UBE2E1/UBE2D1/ANAPC5/CDC26/CDC27
REACTOME_EXPORT_OF_VIRAL_RIBONUCLEOPROTEINS_FROM_NUCLEUS	REACTOME_EXPORT_OF_VIRAL_RIBONUCLEOPROTEINS_FROM_NUCLEUS	33	0.525715	1.61031	0.0187268	0.0773496	0.0557548	14033	tags=79%, list=39%, signal=48%	NUP210/NUP37/RAE1/NUP93/RAN/NUP62/NUP205/NUP160/NUP107/NDC1/NUP85/NUP155/POM121C/NUP188/SEC13/AAAS/NUP133/NUP43/NUP153/TPR/NUP54/NUP98/NUP214/NUP35/SEH1L/XPO1
REACTOME_EXTENSION_OF_TELOMERES	REACTOME_EXTENSION_OF_TELOMERES	51	0.487254	1.60938	0.0165023	0.0712649	0.0513688	9846	tags=57%, list=27%, signal=42%	CCNA1/POLA2/FEN1/PIF1/DSCC1/WRAP53/RFC4/POLD1/BLM/PRIM1/POLA1/ACD/RUVBL1/DKC1/PRIM2/GAR1/PCNA/RPA1/LIG1/CHTF18/RFC2/RPA2/POLD3/RUVBL2/RFC5/WRN/CDK2/RPA3/NHP2
REACTOME_NEURONAL_SYSTEM	REACTOME_NEURONAL_SYSTEM	410	0.386711	1.60888	1.85683e-05	0.000317051	0.000228535	6953	tags=34%, list=19%, signal=28%	TUBAL3/GRM5/GABRA2/KCNV1/CHRNA7/GAD2/SLITRK1/CACNG4/HTR3A/HCN4/PPFIA4/GRIN2A/HTR3E/GRIA2/NRXN1/PRKCG/SNAP25/ACTN2/NEFL/GABRA4/KCNH2/NLGN1/ADCY8/GRM1/KCNS1/KCND2/CHRNA1/KCNB2/TUBA3C/GABRQ/CACNA2D3/KCNH3/KCNQ2/DLGAP3/GNG8/KCNG3/DLGAP1/KCNA2/GABRA5/TUBB2B/CHRNB3/GRIK3/GABRB3/GRIK4/KCNF1/GNGT1/TUBB3/KCNA4/LRFN1/CHRNB2/IL1RAPL1/SYN3/KCNK10/SLITRK5/CACNA1E/KCNA6/LRFN4/HOMER3/HTR3C/CACNB4/GRIA1/SLC38A1/…
KEGG_EPITHELIAL_CELL_SIGNALING_IN_HELICOBACTER_PYLORI_INFECTION	KEGG_EPITHELIAL_CELL_SIGNALING_IN_HELICOBACTER_PYLORI_INFECTION	68	0.468549	1.60678	0.00812642	0.0443611	0.0319761	4250	tags=18%, list=12%, signal=16%	ATP6V0A4/IGSF5/ATP6V1G3/CXCL1/CXCR1/CXCL8/CXCR2/PTPRZ1/CCL5/MAPK13/ATP6V0D2/SRC
REACTOME_NEGATIVE_REGULATION_OF_FGFR3_SIGNALING	REACTOME_NEGATIVE_REGULATION_OF_FGFR3_SIGNALING	29	0.538434	1.60558	0.0186211	0.0773164	0.0557308	6568	tags=34%, list=18%, signal=28%	FGF4/FGF20/FGF5/FGF8/FGF9/FGFR3/RPS27A/SRC/CBL/UBA52
REACTOME_POTASSIUM_CHANNELS	REACTOME_POTASSIUM_CHANNELS	103	0.436571	1.60306	0.0044952	0.0282431	0.020358	6540	tags=38%, list=18%, signal=31%	KCNV1/HCN4/KCNH2/KCNS1/KCND2/KCNB2/KCNH3/KCNQ2/GNG8/KCNG3/KCNA2/KCNF1/GNGT1/KCNA4/KCNK10/KCNA6/KCNJ11/KCNA1/GABBR1/KCNQ1/GNG4/HCN1/KCNMB4/KCNJ9/KCNJ16/KCNV2/GNB3/KCNG1/KCNMB2/KCNJ10/KCNJ14/KCNJ5/KCNQ3/KCNQ5/KCNH5/KCNK7/KCNK17/KCNJ15/GNGT2
WP_SELECTIVE_EXPRESSION_OF_CHEMOKINE_RECEPTORS_DURING_TCELL_POLARIZATION	WP_SELECTIVE_EXPRESSION_OF_CHEMOKINE_RECEPTORS_DURING_TCELL_POLARIZATION	29	0.53708	1.60154	0.0188339	0.077613	0.0559446	8017	tags=41%, list=22%, signal=32%	CCR3/TGFB2/TGFB1/IL12A/IFNG/CCR5/IFNGR2/CCL4/IL12RB1/CXCR3/TGFB3/CXCR4
KEGG_WNT_SIGNALING_PATHWAY	KEGG_WNT_SIGNALING_PATHWAY	151	0.417656	1.60141	0.00149836	0.0125128	0.0090194	9189	tags=33%, list=25%, signal=25%	SFRP5/WNT7B/CER1/WIF1/PRKCG/FZD2/VANGL2/MMP7/DKK1/WNT9A/WNT3A/FZD9/WNT10A/SFRP2/FZD1/FZD7/AXIN2/CTBP2/PRKCB/CCND2/LEF1/PRKX/DVL2/RAC2/WNT6/TBL1Y/WNT7A/NFATC4/CHP2/RUVBL1/NFATC2/TP53/PLCB1/PLCB4/CSNK2A1/CSNK2B/RAC1/MYC/TCF7/SMAD3/FZD3/PRICKLE1/NKD1/WNT5A/CSNK1E/SFRP4/VANGL1/CCND3/PLCB2/MAPK10
BIOCARTA_BTG2_PATHWAY	BIOCARTA_BTG2_PATHWAY	11	0.680769	1.59915	0.0296286	0.110195	0.07943	3875	tags=27%, list=11%, signal=24%	HOXB9/CHAF1B/PRMT1
REACTOME_PIWI_INTERACTING_RNA_PIRNA_BIOGENESIS	REACTOME_PIWI_INTERACTING_RNA_PIRNA_BIOGENESIS	29	0.535687	1.59739	0.0190467	0.0778539	0.0561182	7249	tags=38%, list=20%, signal=30%	ASZ1/PIWIL4/TDRD1/FKBP6/TDRD12/TDRD9/POLR2H/HENMT1/POLR2L/POLR2G/POLR2I
REACTOME_APC_C_CDC20_MEDIATED_DEGRADATION_OF_CYCLIN_B	REACTOME_APC_C_CDC20_MEDIATED_DEGRADATION_OF_CYCLIN_B	24	0.554845	1.59722	0.033142	0.119406	0.0860696	11515	tags=62%, list=32%, signal=43%	CDC20/CCNB1/UBE2C/UBE2S/RPS27A/CDK1/UBA52/ANAPC1/ANAPC11/ANAPC7/UBE2E1/UBE2D1/ANAPC5/CDC26/CDC27
WP_TGFBETA_RECEPTOR_SIGNALING	WP_TGFBETA_RECEPTOR_SIGNALING	55	0.476842	1.59681	0.0151365	0.0674458	0.0486159	8571	tags=40%, list=24%, signal=31%	EGF/ITGB6/LIF/LEFTY2/TGFB1/BAMBI/LEFTY1/IFNG/NOG/SPP1/FOXH1/BMP4/LEF1/HRAS/TNF/RUNX3/RUNX2/FST/LTBP1/FKBP1A/SERPINE1/SMAD3
WP_ATM_SIGNALING_IN_DEVELOPMENT_AND_DISEASE	WP_ATM_SIGNALING_IN_DEVELOPMENT_AND_DISEASE	45	0.493768	1.59607	0.0130658	0.060241	0.0434226	12067	tags=58%, list=33%, signal=39%	G6PD/AURKB/CHEK1/H2AX/BUB1/TRIM28/CDK1/DCLRE1C/MRE11/CDK5R1/HSPB1/TP53BP1/PRKDC/LBR/CDK5/MDC1/RNF8/RBBP8/HMGN1/HDAC4/RIF1/PTPA/NFKB1/PPP5C/ATM/RNF20
NABA_ECM_AFFILIATED	NABA_ECM_AFFILIATED	170	0.411668	1.59531	0.00139089	0.0116927	0.00842829	5052	tags=29%, list=14%, signal=25%	LGALS14/CLEC2L/C1QL4/SEMA3E/MUC1/MUC5AC/FREM1/REG1B/CLEC6A/ANXA13/C1QTNF8/SEMA3A/SEMA3C/PLXNB3/CLEC5A/ANXA3/REG1A/REG3G/SFTA2/CLEC4C/GPC2/SEMA6A/MUC17/LGALS9/REG4/COLEC12/C1QB/SEMA4A/CD209/CLEC17A/C1QA/SFTPA1/CLEC19A/GPC4/CLEC4D/LGALS2/SEMA5B/MUC15/C1QC/SEMA3D/ANXA2/PLXNA1/MUC6/CLEC4E/MUC5B/LGALS7/CLEC2B/SDC3/C1QTNF6
REACTOME_PYROPTOSIS	REACTOME_PYROPTOSIS	27	0.539561	1.5941	0.0286067	0.106883	0.077043	9443	tags=52%, list=26%, signal=38%	IL18/CASP5/IL1A/IL1B/GZMB/BAX/BAK1/CHMP3/TP53/GSDME/IRF1/CHMP4B/TP63/CASP4
REACTOME_FORMATION_OF_THE_CORNIFIED_ENVELOPE	REACTOME_FORMATION_OF_THE_CORNIFIED_ENVELOPE	128	0.422017	1.59312	0.00307175	0.0216395	0.0155981	3823	tags=30%, list=10%, signal=27%	KRT80/KRT19/KRT4/KRT40/KRT75/KRT2/KRT78/KRT79/KRT34/LCE1F/KRT17/DSC3/KRT39/KRT23/KLK12/KRT6C/LCE6A/LCE1C/LCE1B/KRT9/SPRR2E/KRT81/KLK13/KRT77/KRT25/EVPL/ST14/SPRR2G/LCE1E/TGM5/KRT20/FLG/KRT15/DSG2/PI3/SPRR1B/KRT3/KLK5/DSC2
WP_ALSTROM_SYNDROME	WP_ALSTROM_SYNDROME	34	0.516028	1.59233	0.0224681	0.0873315	0.0629498	11990	tags=53%, list=33%, signal=36%	PIFO/GPR161/DTNBP1/RFX2/RFX3/TUBG1/CEP19/BLOC1S4/E2F4/HSPB11/IFT172/ALMS1/RABL2A/BLOC1S1/PTCH1/ACTN4/RILPL1/SNAPIN
REACTOME_INTERACTIONS_OF_VPR_WITH_HOST_CELLULAR_PROTEINS	REACTOME_INTERACTIONS_OF_VPR_WITH_HOST_CELLULAR_PROTEINS	37	0.51409	1.59214	0.0183301	0.0765372	0.0551691	13770	tags=73%, list=38%, signal=45%	HMGA1/NUP210/NUP37/RAE1/SLC25A6/NUP93/NUP62/NUP205/NUP160/NUP107/NDC1/NUP85/NUP155/POM121C/NUP188/BANF1/SEC13/AAAS/NUP133/NUP43/NUP153/TPR/NUP54/NUP98/NUP214/NUP35/SEH1L
REACTOME_NUCLEOTIDE_LIKE_PURINERGIC_RECEPTORS	REACTOME_NUCLEOTIDE_LIKE_PURINERGIC_RECEPTORS	16	0.619879	1.59108	0.0184041	0.0767192	0.0553003	6211	tags=50%, list=17%, signal=41%	P2RY4/ADORA1/P2RY6/ADORA2B/P2RY10/ADORA3/P2RY12/P2RY13
REACTOME_PROCESSING_OF_CAPPED_INTRONLESS_PRE_MRNA	REACTOME_PROCESSING_OF_CAPPED_INTRONLESS_PRE_MRNA	29	0.533273	1.59019	0.0201108	0.0807712	0.0582211	13874	tags=76%, list=38%, signal=47%	SNRPB/CPSF4/SNRPE/ZNF473/CSTF2/CPSF6/NCBP2/LSM11/SNRPF/SYMPK/CPSF3/CLP1/SNRPG/CPSF1/LSM10/CPSF7/CSTF3/FIP1L1/SLBP/CSTF1/NUDT21/SNRPD3
WP_EXTRACELLULAR_VESICLEMEDIATED_SIGNALING_IN_RECIPIENT_CELLS	WP_EXTRACELLULAR_VESICLEMEDIATED_SIGNALING_IN_RECIPIENT_CELLS	30	0.530139	1.58803	0.0296008	0.110195	0.07943	1745	tags=17%, list=5%, signal=16%	PROM1/TGFB2/TGFB1/WNT3A/TGFA
REACTOME_COLLAGEN_DEGRADATION	REACTOME_COLLAGEN_DEGRADATION	64	0.463506	1.58689	0.0135396	0.0618602	0.0445898	5530	tags=33%, list=15%, signal=28%	MMP10/COL9A2/COL2A1/MMP12/MMP3/MMP1/PRSS2/MMP7/COL11A2/MMP11/COL10A1/COL7A1/ADAM9/MMP14/MMP9/COL16A1/COL19A1/COL5A2/COL4A6/MMP13/COL11A1
REACTOME_SPHINGOLIPID_METABOLISM	REACTOME_SPHINGOLIPID_METABOLISM	90	0.437503	1.58656	0.00792355	0.0437384	0.0315273	2107	tags=12%, list=6%, signal=12%	SPHK1/SPTSSB/SGPP2/ALDH3B2/ARSI/CERS1/FA2H/UGT8/ARSH/PLPP2/B3GALNT1
REACTOME_UNBLOCKING_OF_NMDA_RECEPTORS_GLUTAMATE_BINDING_AND_ACTIVATION	REACTOME_UNBLOCKING_OF_NMDA_RECEPTORS_GLUTAMATE_BINDING_AND_ACTIVATION	21	0.570359	1.58532	0.0296678	0.110195	0.07943	6517	tags=48%, list=18%, signal=39%	GRIN2A/GRIA2/ACTN2/NEFL/GRIA1/GRIN2B/DLG3/GRIN2D/GRIN1/GRIA4
PID_RB_1PATHWAY	PID_RB_1PATHWAY	65	0.463675	1.5841	0.00911364	0.0475872	0.0343015	10374	tags=48%, list=28%, signal=34%	RBP2/TGFB2/MYOD1/CDK4/CDKN2A/GSC/E2F1/E2F2/CCND2/SPI1/SKP2/CDK6/SMARCA4/RUNX2/DNMT1/E2F3/SMARCB1/PPARG/E2F4/CCND3/SUV39H1/CKM/CDK2/CSF2/HDAC3/PPP2R3B/RBBP4/AATF/TFDP1/UBTF/ABL1
PID_IL2_STAT5_PATHWAY	PID_IL2_STAT5_PATHWAY	30	0.528652	1.58358	0.0304526	0.112612	0.0811725	9331	tags=50%, list=26%, signal=37%	IL2RG/IL2RA/JAK3/CCND2/FASLG/LTA/CDK6/LCK/BCL2L1/STAT5A/BCL2/MYC/IL2RB/CCND3/PRF1
REACTOME_HOST_INTERACTIONS_OF_HIV_FACTORS	REACTOME_HOST_INTERACTIONS_OF_HIV_FACTORS	131	0.417296	1.58201	0.00305736	0.0216395	0.0155981	13784	tags=56%, list=38%, signal=35%	PSMA8/AP1M2/HMGA1/CD8B/HCK/RPS27A/RANBP1/NPM1/APOBEC3G/NUP210/NUP37/RAE1/PACS1/SLC25A6/NUP93/RANGAP1/RAN/NUP62/DOCK2/LCK/PSMA1/UBA52/NUP205/AP1S2/NUP160/RCC1/AP1S3/NUP107/NDC1/NUP85/PSMD13/RAC1/KPNB1/NUP155/POM121C/AP2M1/NUP188/CD247/BANF1/AP2B1/SEC13/PSME3/PSMB3/AP2A2/AAAS/AP2S1/PSMD4/PSMC5/PPIA/PSMD2/SEM1/NUP133/NUP43/RBX1/NUP153/TPR/NUP54/ELOB/PSMA5/CCNT1/PSMA7/PSMB9/PSMD8/CD28/NUP98/ELMO1/PSM…
BIOCARTA_NKT_PATHWAY	BIOCARTA_NKT_PATHWAY	26	0.54013	1.58163	0.0364409	0.127644	0.092008	8017	tags=42%, list=22%, signal=33%	CCR3/TGFB2/TGFB1/IFNG/CCR5/IFNGR2/CCL4/IL12RB1/CXCR3/TGFB3/CXCR4
PID_CASPASE_PATHWAY	PID_CASPASE_PATHWAY	51	0.478695	1.58111	0.0216484	0.0854418	0.0615877	11845	tags=51%, list=33%, signal=34%	TFAP2A/BIRC3/LMNB2/LIMK1/GZMB/LMNB1/MAP3K1/CASP2/BAX/KRT18/TNF/TRAF2/PIDD1/LMNA/BCL2/MADD/PRF1/CASP4/ACTA1/PARP1/DIABLO/VIM/ARHGDIB/SPTAN1/BIRC2/CASP1
REACTOME_SIGNALING_BY_FGFR3	REACTOME_SIGNALING_BY_FGFR3	40	0.499431	1.58047	0.0223123	0.0869732	0.0626915	7367	tags=32%, list=20%, signal=26%	FGF4/FGF20/FGF5/FGF8/FGF9/GALNT3/FGFR3/RPS27A/SRC/HRAS/CBL/UBA52/PLCG1
KEGG_VIBRIO_CHOLERAE_INFECTION	KEGG_VIBRIO_CHOLERAE_INFECTION	54	0.473528	1.58033	0.011093	0.0537827	0.0387674	4356	tags=17%, list=12%, signal=15%	ATP6V0A4/CFTR/ATP6V1G3/PRKCG/KCNQ1/SLC12A2/PRKCB/ATP6V0D2/PRKX
WP_INFLAMMATORY_RESPONSE_PATHWAY	WP_INFLAMMATORY_RESPONSE_PATHWAY	30	0.527205	1.57924	0.0304526	0.112612	0.0811725	8120	tags=43%, list=22%, signal=34%	LAMC2/IL2RG/CD80/IL2RA/IFNG/CD86/LAMA5/LAMB1/LAMC1/LCK/COL1A2/IL2RB/COL3A1
WP_DNA_DAMAGE_RESPONSE	WP_DNA_DAMAGE_RESPONSE	68	0.460431	1.57894	0.0101479	0.0507797	0.0366027	10590	tags=51%, list=29%, signal=37%	SFN/CHEK1/CDC25A/PMAIP1/CCNB1/H2AX/CCNB2/RAD51/CDK4/CDK1/FANCD2/CDC25C/E2F1/CCND2/BAX/BRCA1/MRE11/CCNE2/CDK6/PIDD1/ATRIP/TP53/HUS1B/MYC/PRKDC/BBC3/RAD1/CDK5/RPA2/CCND3/CDK2/PML/TLK2/ABL1/RAD9A
WP_SOMATIC_SEX_DETERMINATION	WP_SOMATIC_SEX_DETERMINATION	14	0.631925	1.57859	0.0314404	0.115084	0.0829541	2689	tags=43%, list=7%, signal=40%	DMRT1/SOX9/AMH/FGF9/FOXL2/WT1
PID_SYNDECAN_2_PATHWAY	PID_SYNDECAN_2_PATHWAY	33	0.515243	1.57824	0.0247459	0.0941315	0.0678514	6590	tags=39%, list=18%, signal=32%	LAMA1/TGFB1/EPHB2/CXCL8/ITGA2/SRC/HRAS/BAX/RACK1/ITGA5/PRKCD/LAMA3/TRAPPC4
BIOCARTA_PTC1_PATHWAY	BIOCARTA_PTC1_PATHWAY	11	0.671822	1.57813	0.0350155	0.123856	0.0892771	5023	tags=45%, list=14%, signal=39%	CDC25A/CCNB1/CDK1/CDC25C/CDC25B
REACTOME_REGULATION_OF_PTEN_GENE_TRANSCRIPTION	REACTOME_REGULATION_OF_PTEN_GENE_TRANSCRIPTION	61	0.461708	1.57714	0.0198536	0.0801132	0.0577468	12532	tags=57%, list=34%, signal=38%	CBX2/SALL4/CBX6/EZH2/CHD3/HDAC7/LAMTOR4/MECOM/KDM1A/TP53/PHC1/HDAC2/NR2E1/EED/RNF2/MTA3/CHD4/SCMH1/PPARG/PHC2/RRAGB/LAMTOR1/HDAC3/CBX8/MAF1/RBBP4/MTA2/RRAGC/MBD3/HDAC5/MLST8/LAMTOR5/ATN1/RBBP7/HDAC1
REACTOME_RAC2_GTPASE_CYCLE	REACTOME_RAC2_GTPASE_CYCLE	88	0.437648	1.57677	0.00611113	0.0354305	0.0255388	11013	tags=47%, list=30%, signal=33%	DEPDC1B/VAV3/SLITRK5/CYBB/NCF2/NCF1/RACGAP1/VAV1/DSG2/CYBA/ARHGAP39/NCF4/RAC2/DOCK3/NCKAP1L/ABI2/TFRC/PAK4/DEF6/IQGAP1/DOCK2/SYDE1/CDC42EP1/DIAPH3/ARHGAP1/CDC42EP4/GIT1/PAK1/LBR/ANKLE2/VRK2/CAV1/VANGL1/LAMTOR1/SWAP70/BRK1/ARHGAP26/NHS/ABR/WASF2/DOCK10
WP_OLIGODENDROCYTE_SPECIFICATION_AND_DIFFERENTIATION_LEADING_TO_MYELIN_COMPONENTS_FOR_CNS	WP_OLIGODENDROCYTE_SPECIFICATION_AND_DIFFERENTIATION_LEADING_TO_MYELIN_COMPONENTS_FOR_CNS	30	0.526128	1.57602	0.0308785	0.11402	0.0821872	4304	tags=40%, list=12%, signal=35%	PLP1/CXCL1/SOX10/LIF/OLIG1/SOX9/NKX2-2/OLIG2/IL1B/BMP4/MOG/MYT1
REACTOME_DECTIN_2_FAMILY	REACTOME_DECTIN_2_FAMILY	26	0.537815	1.57485	0.0381866	0.131746	0.0949647	4683	tags=46%, list=13%, signal=40%	MUC1/MUC5AC/CLEC6A/CLEC4C/FCER1G/MUC17/SYK/CLEC4D/MUC15/MUC6/CLEC4E/MUC5B
REACTOME_DIGESTION	REACTOME_DIGESTION	23	0.556633	1.57345	0.0404798	0.136989	0.0987438	3367	tags=30%, list=9%, signal=28%	SI/CLPS/GUCA2A/LIPF/ALPI/CHIT1/MGAM
WP_OSTEOBLAST_DIFFERENTIATION_AND_RELATED_DISEASES	WP_OSTEOBLAST_DIFFERENTIATION_AND_RELATED_DISEASES	118	0.421048	1.57301	0.00563375	0.0335102	0.0241546	6318	tags=29%, list=17%, signal=24%	WNT7B/DLL3/FGF4/PRKCG/FZD2/FGF3/WNT9A/FGF5/WNT3A/MYOD1/FZD9/WNT10A/SOX9/FGF8/FGF9/FZD1/FGFR1/FZD7/BMPR1B/FGFR3/BMP4/JAG1/PRKCB/MAPK13/PRKCQ/WNT6/PIK3CD/FGFR4/WNT7A/PIK3R6/PRKCD/GLI3/RUNX2/BMP2
WP_INTERACTIONS_BETWEEN_IMMUNE_CELLS_AND_MICRORNAS_IN_TUMOR_MICROENVIRONMENT	WP_INTERACTIONS_BETWEEN_IMMUNE_CELLS_AND_MICRORNAS_IN_TUMOR_MICROENVIRONMENT	37	0.507757	1.57252	0.0212968	0.0844503	0.0608731	4020	tags=30%, list=11%, signal=26%	PDCD1/TGFB2/TGFB1/IL2RG/TLR7/CD80/IL2RA/TLR8/CCL2/CCL5/CD86
REACTOME_TNFR2_NON_CANONICAL_NF_KB_PATHWAY	REACTOME_TNFR2_NON_CANONICAL_NF_KB_PATHWAY	100	0.427237	1.57175	0.00450187	0.0282431	0.020358	10644	tags=36%, list=29%, signal=26%	PSMA8/TNFRSF9/EDARADD/LTB/BIRC3/TNFSF15/TNFRSF11A/TNFSF4/RPS27A/TNFRSF12A/RELB/CD70/TNFRSF18/FASLG/LTA/CD27/TNF/TRAF2/TNFSF13B/PSMA1/TNFRSF4/TNFRSF11B/UBA52/UBE2M/TRAF3/PSMD13/TNFRSF8/TNFSF9/MAP3K14/TNFRSF13C/PSME3/NFKB2/PSMB3/PSMD4/PSMC5/PSMD2
REACTOME_TNFS_BIND_THEIR_PHYSIOLOGICAL_RECEPTORS	REACTOME_TNFS_BIND_THEIR_PHYSIOLOGICAL_RECEPTORS	28	0.529691	1.5708	0.0393047	0.134359	0.096848	6547	tags=43%, list=18%, signal=35%	TNFRSF9/EDARADD/TNFSF15/TNFSF4/CD70/TNFRSF18/FASLG/LTA/CD27/TNFSF13B/TNFRSF4/TNFRSF11B
BIOCARTA_SM_PATHWAY	BIOCARTA_SM_PATHWAY	14	0.628744	1.57065	0.0342771	0.121928	0.0878874	10716	tags=79%, list=29%, signal=55%	SNRPD1/SNRPB/SNRPD2/SNRPE/SNRPA/SNRPC/SNRPB2/SNRPF/SNRPA1/SNRPG/SNRNP70
REACTOME_MEIOTIC_RECOMBINATION	REACTOME_MEIOTIC_RECOMBINATION	86	0.438539	1.57063	0.00955937	0.0489681	0.0352969	10960	tags=44%, list=30%, signal=31%	TEX15/PRDM9/H2AX/MSH4/RAD51/CDK4/H2AC14/H4C15/PSMC3IP/H2AC19/H2AZ1/BLM/H2AC4/H4C5/BRCA1/BRCA2/MRE11/H2BC6/H4C8/H3C11/H3-4/H2BC8/RPA1/H4-16/RPA2/H3C3/H2BU1/CDK2/H2AC8/DMC1/RPA3/H3C10/RBBP8/H2AJ/RAD51C/H4C4/H3C14/H2BC3
WP_BARDETBIEDL_SYNDROME	WP_BARDETBIEDL_SYNDROME	86	0.438444	1.57029	0.00955937	0.0489681	0.0352969	12419	tags=53%, list=34%, signal=35%	DCDC2/PKHD1/EFHC2/EVC2/ZIC2/CNGB1/GPR161/KIF7/TMEM216/IFT57/LCA5/DYNC2I2/EVC/IFT52/MAK/GLI3/IFT80/TRIM32/CEP41/TMEM67/IFT140/CEP164/PCARE/WDR35/MKKS/DYNC2LI1/TMEM107/IQCB1/EFHC1/BBS12/FUZ/MKS1/LZTFL1/BBS1/BBS7/IFT172/DYNC2I1/DYNC2H1/PTCH1/SCLT1/PKD2/INPP5E/GLI2/CEP290/RAB23/CLUAP1
WP_WNT_SIGNALING_PATHWAY_AND_PLURIPOTENCY	WP_WNT_SIGNALING_PATHWAY_AND_PLURIPOTENCY	101	0.427879	1.57007	0.0054389	0.0326593	0.0235413	10315	tags=43%, list=28%, signal=31%	WNT7B/FOXD3/PRKCG/SOX2/FZD2/MMP7/WNT3A/FZD9/WNT10A/FZD1/FZD7/RACGAP1/AXIN2/CTBP2/PRKCB/CCND2/PRKCQ/LEF1/DVL2/WNT6/WNT7A/PRKCD/CD44/PPP2R3A/NFYA/TP53/MYC/PRKCI/TCF7/FZD3/NKD1/WNT5A/CSNK1E/CCND3/MAPK10/PPP2R2B/PPP2R3B/PPP2R1A/PLAU/PPP2R2C/FOSL1/DVL3/NANOG
REACTOME_TGF_BETA_RECEPTOR_SIGNALING_ACTIVATES_SMADS	REACTOME_TGF_BETA_RECEPTOR_SIGNALING_ACTIVATES_SMADS	46	0.482618	1.57007	0.0201127	0.0807712	0.0582211	8571	tags=39%, list=24%, signal=30%	ITGB8/ITGB6/TGFB2/PMEPA1/TGFB1/BAMBI/RPS27A/ITGAV/CBL/UBA52/UBE2M/ITGB5/SMURF2/TGFB3/LTBP1/PPP1CC/FKBP1A/SMAD3
REACTOME_AGGREPHAGY	REACTOME_AGGREPHAGY	44	0.487446	1.56967	0.0215935	0.0853587	0.0615278	6568	tags=36%, list=18%, signal=30%	TUBAL3/CFTR/CETN1/TUBA3C/TUBB2B/TUBB3/TUBA3E/TUBA1A/RPS27A/TUBB6/TUBA1C/TUBA1B/TUBB8B/TUBA8/DYNC1I1/UBA52
BIOCARTA_ALK_PATHWAY	BIOCARTA_ALK_PATHWAY	37	0.506789	1.56953	0.0219346	0.0860326	0.0620136	3401	tags=22%, list=9%, signal=20%	BMP7/NKX2-5/TGFB2/TGFB1/NPPB/FZD1/NOG/BMP4
WP_DISRUPTION_OF_POSTSYNAPTIC_SIGNALING_BY_CNV	WP_DISRUPTION_OF_POSTSYNAPTIC_SIGNALING_BY_CNV	33	0.512267	1.56912	0.0259936	0.0981374	0.0707389	4232	tags=27%, list=12%, signal=24%	GRIN2A/NRXN1/NLGN1/GRM1/RYR2/DLGAP1/GRIN2B/STX1A/GRIN2D
REACTOME_TRANSMISSION_ACROSS_CHEMICAL_SYNAPSES	REACTOME_TRANSMISSION_ACROSS_CHEMICAL_SYNAPSES	269	0.387203	1.56858	0.000352192	0.00370095	0.0026677	6709	tags=34%, list=18%, signal=28%	TUBAL3/GABRA2/CHRNA7/GAD2/CACNG4/HTR3A/PPFIA4/GRIN2A/HTR3E/GRIA2/PRKCG/SNAP25/ACTN2/NEFL/GABRA4/ADCY8/CHRNA1/TUBA3C/GABRQ/CACNA2D3/GNG8/GABRA5/TUBB2B/CHRNB3/GRIK3/GABRB3/GRIK4/GNGT1/TUBB3/CHRNB2/SYN3/CACNA1E/HTR3C/CACNB4/GRIA1/SLC38A1/GABRG3/TUBA3E/GABBR1/CHRNA5/GNG4/CACNG8/SLC1A7/GRIN2B/KPNA2/SLC1A3/STX1A/TUBA1A/HTR3B/GAD1/GRIP1/DLG3/KCNJ9/TUBB6/PRKCB/KCNJ16/RPS6KA6/GRIN2D/SRC/SYN1/PRKX/TUBA1C/S…
WP_INFLAMMATORY_BOWEL_DISEASE_SIGNALING	WP_INFLAMMATORY_BOWEL_DISEASE_SIGNALING	43	0.489794	1.5663	0.0190317	0.0778539	0.0561182	6288	tags=35%, list=17%, signal=29%	IL17F/IL13/IL18/TGFB1/IL21/IL2RG/IL12A/IL21R/IFNG/IL1A/GATA3/STAT4/IL10/TNF/IL12RB1
REACTOME_FGFR1_LIGAND_BINDING_AND_ACTIVATION	REACTOME_FGFR1_LIGAND_BINDING_AND_ACTIVATION	16	0.610199	1.56623	0.0222036	0.086784	0.0625552	2892	tags=50%, list=8%, signal=46%	FGF4/FGF20/FGF3/FGF5/FGF8/FGF9/FGFR1/ANOS1
WP_INTERACTIONS_BETWEEN_LOXL4_AND_OXIDATIVE_STRESS_PATHWAY	WP_INTERACTIONS_BETWEEN_LOXL4_AND_OXIDATIVE_STRESS_PATHWAY	18	0.592379	1.56561	0.0385802	0.132741	0.0956819	2363	tags=28%, list=6%, signal=26%	COL2A1/DDR1/TGFB1/LOXL4/NQO1
REACTOME_GABA_RECEPTOR_ACTIVATION	REACTOME_GABA_RECEPTOR_ACTIVATION	60	0.459245	1.56425	0.0181721	0.0760033	0.0547843	7777	tags=45%, list=21%, signal=35%	GABRA2/GABRA4/ADCY8/GABRQ/GNG8/GABRA5/GABRB3/GNGT1/GABRG3/GABBR1/GNG4/KCNJ9/KCNJ16/GNB3/KCNJ10/KCNJ5/GNAL/ADCY2/GABRB1/KCNJ15/GNGT2/GNAT3/GABRA1/GABRR1/KCNJ12/GABRA3/ADCY7
REACTOME_PI_3K_CASCADE_FGFR1	REACTOME_PI_3K_CASCADE_FGFR1	21	0.561348	1.56027	0.0445104	0.145741	0.105052	2379	tags=33%, list=7%, signal=31%	FGF4/FGF20/FGF3/FGF5/FGF8/FGF9/FGFR1
REACTOME_POLYMERASE_SWITCHING	REACTOME_POLYMERASE_SWITCHING	14	0.624538	1.56014	0.036641	0.128167	0.0923848	9264	tags=71%, list=25%, signal=53%	POLA2/RFC4/POLD1/PRIM1/POLA1/PRIM2/PCNA/RFC2/POLD3/RFC5
WP_INTEGRATED_CANCER_PATHWAY	WP_INTEGRATED_CANCER_PATHWAY	44	0.484463	1.56006	0.0244188	0.0931681	0.067157	8571	tags=45%, list=24%, signal=35%	MMP1/CHEK1/CDC25A/PLK1/CDK4/CDK1/E2F1/BLM/BARD1/BAX/CDKN2B/CDC25B/BRCA1/MSH2/MRE11/TP53/BCL2/MYC/BBC3/SMAD3
REACTOME_TRANSPORT_OF_CONNEXONS_TO_THE_PLASMA_MEMBRANE	REACTOME_TRANSPORT_OF_CONNEXONS_TO_THE_PLASMA_MEMBRANE	21	0.560878	1.55896	0.0445104	0.145741	0.105052	5566	tags=52%, list=15%, signal=44%	TUBAL3/TUBA3C/TUBB2B/TUBB3/TUBA3E/TUBA1A/TUBB6/TUBA1C/TUBA1B/TUBB8B/TUBA8
WP_SMALL_LIGAND_GPCRS	WP_SMALL_LIGAND_GPCRS	19	0.576366	1.55797	0.0449775	0.146415	0.105538	7039	tags=42%, list=19%, signal=34%	GPR50/MTNR1A/LPAR1/PTAFR/CNR1/MTNR1B/PTGER4/S1PR4
WP_OVERVIEW_OF_PROINFLAMMATORY_AND_PROFIBROTIC_MEDIATORS	WP_OVERVIEW_OF_PROINFLAMMATORY_AND_PROFIBROTIC_MEDIATORS	124	0.413277	1.55601	0.0040643	0.0262615	0.0189297	6466	tags=42%, list=18%, signal=35%	CXCL5/CXCL1/IL17F/MMP3/MMP1/IL13/LIF/IL11/IL18/TGFB1/IL21/CXCL3/CXCL8/IL12A/XCL1/CXCL14/CCL2/IFNG/CCL20/MMP9/CCL7/IL1A/SPP1/IFNL2/IL1B/CXCL6/EBI3/CCL5/CX3CL1/CCL26/IFNB1/EPO/IL24/CCL28/OSM/CSF1/CCL8/PF4V1/CXCL9/IL17B/IL36B/IFNL1/LTA/IL37/IL10/IL17C/CCL4/TNF/IL19/CXCL17/TNFSF13B/CXCL11
KEGG_LEUKOCYTE_TRANSENDOTHELIAL_MIGRATION	KEGG_LEUKOCYTE_TRANSENDOTHELIAL_MIGRATION	115	0.417905	1.55583	0.00584602	0.0345285	0.0248886	4788	tags=22%, list=13%, signal=19%	CLDN18/CLDN10/CLDN6/PRKCG/ACTN2/CLDN4/ITGAM/VAV3/CYBB/NCF2/NCF1/VAV1/MMP9/CYBA/RHOH/NCF4/PRKCB/MAPK13/VCAM1/NOX3/ACTN3/RAC2/CLDN19/PIK3CD/ITGB2
REACTOME_BBSOME_MEDIATED_CARGO_TARGETING_TO_CILIUM	REACTOME_BBSOME_MEDIATED_CARGO_TARGETING_TO_CILIUM	23	0.550259	1.55543	0.041979	0.140404	0.101205	10205	tags=52%, list=28%, signal=38%	SSTR3/CCT2/CCT4/CCT5/MKKS/RAB3IP/BBS12/CCT3/LZTFL1/BBS1/BBS7/CCT8
REACTOME_SUMOYLATION_OF_CHROMATIN_ORGANIZATION_PROTEINS	REACTOME_SUMOYLATION_OF_CHROMATIN_ORGANIZATION_PROTEINS	71	0.449078	1.5552	0.0179337	0.0753812	0.0543359	13770	tags=68%, list=38%, signal=42%	CBX2/H4C15/CHD3/H4C5/NUP210/NUP37/RAE1/NUP93/NUP62/H4C8/NUP205/NUP160/PHC1/HDAC2/NUP107/NDC1/NUP85/RNF2/SCMH1/H4-16/NUP155/PHC2/POM121C/PIAS1/UBE2I/NUP188/CBX8/SUMO2/CBX5/SEC13/PCGF2/AAAS/HDAC4/H4C4/NUP133/NUP43/NUP153/TPR/NUP54/HDAC1/L3MBTL2/SUZ12/H4C14/NUP98/NUP214/NUP35/CBX4/SEH1L
REACTOME_WNT5A_DEPENDENT_INTERNALIZATION_OF_FZD2_FZD5_AND_ROR2	REACTOME_WNT5A_DEPENDENT_INTERNALIZATION_OF_FZD2_FZD5_AND_ROR2	13	0.632815	1.55491	0.0417335	0.139963	0.100887	10951	tags=69%, list=30%, signal=48%	FZD2/ROR1/CLTA/WNT5A/AP2M1/AP2B1/AP2A2/AP2S1/ROR2
REACTOME_ACTIVATION_OF_AMPK_DOWNSTREAM_OF_NMDARS	REACTOME_ACTIVATION_OF_AMPK_DOWNSTREAM_OF_NMDARS	29	0.521144	1.55402	0.0369844	0.128655	0.0927361	6015	tags=45%, list=17%, signal=37%	TUBAL3/TUBA3C/TUBB2B/TUBB3/TUBA3E/TUBA1A/TUBB6/TUBA1C/MAPT/TUBA1B/TUBB8B/TUBA8/PRKAA2
WP_SMALL_CELL_LUNG_CANCER	WP_SMALL_CELL_LUNG_CANCER	96	0.424885	1.55325	0.00717294	0.0403798	0.0291064	6513	tags=31%, list=18%, signal=26%	LAMC2/BIRC7/LAMA1/ITGA3/BIRC3/ITGA2/CDK4/CKS2/E2F1/E2F2/LAMA5/CDKN1C/TRAF5/PIK3CD/BAX/LAMB3/LAMB1/CDKN2B/LAMC1/ITGAV/COL4A6/BAK1/CCNE2/CDK6/TRAF2/CKS1B/LAMA3/BCL2L1/E2F3/LAMB4
PID_IL8_CXCR1_PATHWAY	PID_IL8_CXCR1_PATHWAY	28	0.523283	1.55179	0.04	0.135591	0.0977363	9555	tags=50%, list=26%, signal=37%	PRKCG/CXCR1/CXCL8/DNM1/HCK/GNA15/PRKCB/PIK3R6/CBL/FGR/PLCB1/PIK3CG/PLCB2/GNG2
REACTOME_REGULATION_OF_SIGNALING_BY_NODAL	REACTOME_REGULATION_OF_SIGNALING_BY_NODAL	12	0.644363	1.55163	0.0483871	0.15506	0.11177	2515	tags=33%, list=7%, signal=31%	CER1/LEFTY2/DAND5/LEFTY1
REACTOME_L1CAM_INTERACTIONS	REACTOME_L1CAM_INTERACTIONS	121	0.414838	1.55137	0.00898365	0.0473474	0.0341287	6411	tags=35%, list=18%, signal=29%	TUBAL3/SCN1A/LAMA1/NCAM1/TUBA3C/KCNQ2/EPHB2/KIF4B/TUBB2B/GAP43/DNM1/TUBB3/SCN3B/SPTB/FGFR1/TUBA3E/ITGA2/KIF4A/CD24/TUBA1A/SCN2A/DLG3/TUBB6/RPS6KA6/NRCAM/CNTNAP1/SRC/TUBA1C/TUBA1B/ANK3/LAMB1/TUBB8B/SCN2B/LAMC1/ITGAV/ITGA5/TUBA8/SCN1B/KCNQ3/SH3GL2/SCN10A/L1CAM
PID_DELTA_NP63_PATHWAY	PID_DELTA_NP63_PATHWAY	47	0.474099	1.55087	0.0196643	0.0794767	0.057288	7915	tags=45%, list=22%, signal=35%	ITGA3/DLX6/SFN/CCNB2/DLX5/RRAD/IL1A/VDR/TOP2A/POU2F2/CDKN2A/HELLS/RAB38/RACK1/BRCA2/MRE11/ADA/STXBP4/YAP1/AXL/NOTCH1
REACTOME_INTRAFLAGELLAR_TRANSPORT	REACTOME_INTRAFLAGELLAR_TRANSPORT	51	0.469501	1.55074	0.0272094	0.102268	0.0737164	10860	tags=51%, list=30%, signal=36%	KIF3C/TUBA3C/TUBB2B/TUBB3/DYNLRB1/TUBA1A/TUBB6/TUBA1C/TUBA1B/IFT57/DYNC2I2/TTC26/IFT52/IFT80/IFT140/IFT22/WDR35/TTC30B/DYNC2LI1/HSPB11/IFT172/DYNLL1/DYNC2I1/TUBB4B/DYNC2H1/TTC30A
REACTOME_INTERLEUKIN_4_AND_INTERLEUKIN_13_SIGNALING	REACTOME_INTERLEUKIN_4_AND_INTERLEUKIN_13_SIGNALING	111	0.419553	1.55021	0.0059424	0.0350157	0.0252398	8082	tags=41%, list=22%, signal=32%	MUC1/IL17F/MMP3/SOX2/MMP1/IL13/LIF/BIRC5/IL18/TGFB1/IL2RG/CXCL8/ITGAM/IL12A/IGHG4/FSCN1/CCL2/MMP9/IL1A/IL1B/JAK3/VCAM1/HGF/F13A1/OSM/LAMA5/NDN/FASLG/ITGB2/HMOX1/GATA3/IL10/HIF1A/TNF/IGHG1/BCL2L1/TIMP1/ICAM1/OPRM1/TP53/IL13RA2/LCN2/IGHE/COL1A2/BCL2/MYC
WP_MBDNF_AND_PROBDNF_REGULATION_OF_GABA_NEUROTRANSMISSION	WP_MBDNF_AND_PROBDNF_REGULATION_OF_GABA_NEUROTRANSMISSION	38	0.499062	1.55008	0.0318657	0.116472	0.0839544	8164	tags=37%, list=22%, signal=29%	GABRA2/GABRA4/GABRQ/GABRA5/GABRB3/GABRG3/BDNF/SLC12A5/GABRB1/GABRA1/GABRP/PLCG1/GABRA3/PIK3CG
REACTOME_GAP_FILLING_DNA_REPAIR_SYNTHESIS_AND_LIGATION_IN_GG_NER	REACTOME_GAP_FILLING_DNA_REPAIR_SYNTHESIS_AND_LIGATION_IN_GG_NER	25	0.532187	1.55002	0.040521	0.136989	0.0987438	9785	tags=64%, list=27%, signal=47%	RPS27A/RFC4/POLD1/POLE4/UBA52/PCNA/RPA1/XRCC1/LIG1/RFC2/RPA2/POLD3/RFC5/POLE3/POLE2/RPA3
REACTOME_PROCESSIVE_SYNTHESIS_ON_THE_C_STRAND_OF_THE_TELOMERE	REACTOME_PROCESSIVE_SYNTHESIS_ON_THE_C_STRAND_OF_THE_TELOMERE	19	0.573268	1.5496	0.0494753	0.157149	0.113276	9785	tags=58%, list=27%, signal=42%	FEN1/POLD1/BLM/ACD/PCNA/RPA1/LIG1/RPA2/POLD3/WRN/RPA3
REACTOME_SHC_MEDIATED_CASCADE_FGFR1	REACTOME_SHC_MEDIATED_CASCADE_FGFR1	21	0.557304	1.54903	0.0474777	0.152728	0.110089	2379	tags=33%, list=7%, signal=31%	FGF4/FGF20/FGF3/FGF5/FGF8/FGF9/FGFR1
KEGG_MISMATCH_REPAIR	KEGG_MISMATCH_REPAIR	23	0.547595	1.5479	0.0434783	0.144279	0.103999	12932	tags=78%, list=36%, signal=51%	EXO1/RFC4/POLD1/MSH2/PCNA/RPA1/LIG1/RFC2/RPA2/POLD3/RFC5/RPA3/SSBP1/POLD2/MLH3/RFC3/MSH6/RPA4
BIOCARTA_STATHMIN_PATHWAY	BIOCARTA_STATHMIN_PATHWAY	20	0.565819	1.54758	0.0542169	0.168333	0.121337	6452	tags=45%, list=18%, signal=37%	CCNB1/CD3D/CDK1/CD3G/MAPK13/STMN1/CD2/PRKAR2B/CD3E
PID_WNT_SIGNALING_PATHWAY	PID_WNT_SIGNALING_PATHWAY	28	0.521744	1.54723	0.04	0.135591	0.0977363	5326	tags=39%, list=15%, signal=34%	WNT7B/WIF1/FZD2/DKK1/WNT3A/FZD9/FZD1/FZD7/KREMEN2/KREMEN1/WNT7A
WP_TGFBETA_RECEPTOR_SIGNALING_IN_SKELETAL_DYSPLASIAS	WP_TGFBETA_RECEPTOR_SIGNALING_IN_SKELETAL_DYSPLASIAS	59	0.455571	1.54692	0.0176861	0.0745893	0.0537651	8571	tags=37%, list=24%, signal=29%	EGF/ITGB6/LIF/LEFTY2/TGFB1/BAMBI/LEFTY1/IFNG/NOG/SPP1/FOXH1/BMP4/LEF1/HRAS/TNF/RUNX3/RUNX2/FST/LTBP1/FKBP1A/SERPINE1/SMAD3
REACTOME_TRANSPORT_OF_INORGANIC_CATIONS_ANIONS_AND_AMINO_ACIDS_OLIGOPEPTIDES	REACTOME_TRANSPORT_OF_INORGANIC_CATIONS_ANIONS_AND_AMINO_ACIDS_OLIGOPEPTIDES	106	0.42053	1.54684	0.00819602	0.0444524	0.032042	5863	tags=32%, list=16%, signal=27%	SLC6A15/SLC6A14/SLC34A2/SLC6A20/SLC7A10/SLC1A5/SLC6A19/SLC7A3/SLC5A8/SLC26A9/SLC9A2/SLC7A8/SLC38A1/SLC7A7/SLC7A6/SLC1A7/SLC6A6/SLC9A4/SLC1A3/SLC12A5/SLC4A8/SLC12A2/SLC1A4/SLC4A9/SLC1A6/SRI/SLC7A11/SLC24A5/SLC9A9/SLC34A3/SLC5A5/SLC7A1/SLC4A5/SLC9A5
WP_PHOTODYNAMIC_THERAPYINDUCED_NFKB_SURVIVAL_SIGNALING	WP_PHOTODYNAMIC_THERAPYINDUCED_NFKB_SURVIVAL_SIGNALING	35	0.498301	1.54621	0.0363128	0.12755	0.09194	3986	tags=29%, list=11%, signal=25%	MMP3/MMP1/BIRC5/CXCL8/BIRC3/MMP9/IL1A/IL1B/RELB/VCAM1
WP_KALLMANN_SYNDROME	WP_KALLMANN_SYNDROME	24	0.537076	1.54607	0.0467153	0.151046	0.108876	3829	tags=42%, list=11%, signal=37%	SEMA3E/SOX10/FGF8/OLIG2/FGFR1/PROK2/MYRF/ANOS1/LHB/OTX2
KEGG_PATHOGENIC_ESCHERICHIA_COLI_INFECTION	KEGG_PATHOGENIC_ESCHERICHIA_COLI_INFECTION	56	0.461152	1.54594	0.0169607	0.0723772	0.0521706	10524	tags=55%, list=29%, signal=39%	TUBAL3/TUBA3C/TUBB2B/TUBB3/ARHGEF2/TUBA3E/NCK2/TUBA1A/TUBB6/TUBA1C/TUBA1B/TUBA8/ARPC1A/ARPC1B/TUBB/KRT18/ARPC4/YWHAQ/HCLS1/WAS/LY96/NCL/ARPC2/TUBB7P/ACTG1/ARPC3/CTTN/ARPC5L/YWHAZ/ABL1/TUBB4B
REACTOME_TP53_REGULATES_TRANSCRIPTION_OF_SEVERAL_ADDITIONAL_CELL_DEATH_GENES_WHOSE_SPECIFIC_ROLES_IN_P53_DEPENDENT_APOPTOSIS_REMAIN_UNCERTAIN	REACTOME_TP53_REGULATES_TRANSCRIPTION_OF_SEVERAL_ADDITIONAL_CELL_DEATH_GENES_WHOSE_SPECIFIC_ROLES_IN_P53_DEPENDENT_APOPTOSIS_REMAIN_UNCERTAIN	14	0.618597	1.5453	0.0408805	0.137651	0.0992209	9419	tags=50%, list=26%, signal=37%	BIRC5/BCL2L14/NDRG1/TP53I3/TP53/TP63/RABGGTB
PID_IL23_PATHWAY	PID_IL23_PATHWAY	37	0.49864	1.54429	0.0257677	0.0975767	0.0703347	6452	tags=41%, list=18%, signal=33%	CXCL1/IL17F/ITGA3/IL18/ALOX12B/CCL2/IFNG/IL1B/IL24/CXCL9/STAT4/TNF/IL19/IL12RB1/CD3E
REACTOME_LONG_TERM_POTENTIATION	REACTOME_LONG_TERM_POTENTIATION	23	0.546204	1.54397	0.0434783	0.144279	0.103999	4250	tags=39%, list=12%, signal=35%	GRIN2A/GRIA2/ACTN2/NEFL/GRIA1/GRIN2B/DLG3/GRIN2D/SRC
SA_MMP_CYTOKINE_CONNECTION	SA_MMP_CYTOKINE_CONNECTION	15	0.604754	1.54385	0.0393701	0.134359	0.096848	8203	tags=67%, list=23%, signal=52%	TGFB2/TGFB1/IL1B/FCGR3A/CSF1/TNF/CD44/SPN/SELL/TNFRSF8
BIOCARTA_AKAP95_PATHWAY	BIOCARTA_AKAP95_PATHWAY	11	0.657132	1.54362	0.0488599	0.156178	0.112576	6167	tags=36%, list=17%, signal=30%	CCNB1/NCAPD2/CDK1/PRKAR2B
REACTOME_REGULATION_OF_PLK1_ACTIVITY_AT_G2_M_TRANSITION	REACTOME_REGULATION_OF_PLK1_ACTIVITY_AT_G2_M_TRANSITION	87	0.430285	1.54308	0.00792563	0.0437384	0.0315273	12222	tags=59%, list=34%, signal=39%	CCNB1/CCNB2/PLK1/TUBA1A/PLK4/RPS27A/CDK1/NEK2/SFI1/CNTRL/MAPRE1/BORA/CEP131/TUBB/PRKAR2B/UBA52/HAUS1/CEP41/HAUS6/CEP164/HAUS5/HAUS8/CDK5RAP2/CEP250/CENPJ/AURKA/TUBG1/DCTN2/CKAP5/CSNK1E/DYNC1H1/SSNA1/NDE1/PPP2R1A/CETN2/ODF2/DYNLL1/NEDD1/ALMS1/TUBB4B/DYNC1I2/CEP135/TUBA4A/HAUS3/CSNK1D/CEP78/CEP72/DCTN3/OFD1/DCTN1/CEP290
REACTOME_UPTAKE_OF_DIETARY_COBALAMINS_INTO_ENTEROCYTES	REACTOME_UPTAKE_OF_DIETARY_COBALAMINS_INTO_ENTEROCYTES	10	0.670841	1.54287	0.0445545	0.145741	0.105052	534	tags=20%, list=1%, signal=20%	PRSS1/TCN1
WP_TOLLLIKE_RECEPTOR_SIGNALING_RELATED_TO_MYD88	WP_TOLLLIKE_RECEPTOR_SIGNALING_RELATED_TO_MYD88	31	0.513171	1.54266	0.0353607	0.124901	0.0900308	12097	tags=48%, list=33%, signal=32%	IKBKE/TLR7/TLR8/TLR1/TLR6/RELB/TRAF3/IRF3/IRAK1/NFKB2/TLR5/TLR2/IRF7/NFKB1/RELA
BIOCARTA_THELPER_PATHWAY	BIOCARTA_THELPER_PATHWAY	12	0.640555	1.54246	0.05	0.158218	0.114046	6847	tags=58%, list=19%, signal=47%	CD3D/CD3G/ITGB2/PTPRC/CD2/CD3E/ICAM1
WP_EPITHELIAL_TO_MESENCHYMAL_TRANSITION_IN_COLORECTAL_CANCER	WP_EPITHELIAL_TO_MESENCHYMAL_TRANSITION_IN_COLORECTAL_CANCER	158	0.399593	1.54244	0.0043513	0.0276423	0.019925	5954	tags=22%, list=16%, signal=19%	CLDN18/WNT7B/CLDN10/DLL3/CLDN6/DLK1/FZD2/TGFB2/WNT9A/TGFB1/WNT3A/CLDN4/FZD9/WNT10A/TMPRSS4/FZD1/FZD7/MMP9/EZH2/JAG1/MAPK13/FOXM1/WNT6/CLDN19/PIK3CD/HRAS/GDF15/COL4A6/WNT7A/CLDN9/ITGA5/EIF5A2/TUSC3/HIF1A/ID1
NABA_ECM_REGULATORS	NABA_ECM_REGULATORS	238	0.384594	1.54156	0.00213743	0.0165356	0.0119191	3745	tags=23%, list=10%, signal=21%	CST8/HYAL4/PRSS1/MMP10/CTSE/CST1/ITIH5/CST4/MEP1A/MMP12/ADAMTS16/ADAM18/MMP3/MMP1/CELA3A/PRSS2/MMP7/SERPINE2/MMP11/ADAM28/PRSS12/KAZALD1/CST2/SERPINI1/SERPINB2/TLL2/ADAM32/CELA3B/MMP24/LOXL4/ADAM9/HPSE2/TMPRSS15/SERPINB7/ADAMTS19/EGLN3/CTSV/ST14/CELA1/TGM5/P3H3/MMP14/LOX/KY/MMP9/ADAM2/CTSC/HPSE/HTRA3/PI3/ADAMDEC1/ADAM21/CST7/SERPINI2/ADAMTS9
KEGG_SMALL_CELL_LUNG_CANCER	KEGG_SMALL_CELL_LUNG_CANCER	84	0.431417	1.54142	0.0126232	0.0587373	0.0423387	8164	tags=37%, list=22%, signal=29%	LAMC2/LAMA1/ITGA3/BIRC3/ITGA2/CDK4/E2F1/E2F2/LAMA5/TRAF5/PIK3CD/LAMB3/LAMB1/CDKN2B/LAMC1/SKP2/ITGAV/COL4A6/CCNE2/CDK6/TRAF2/CKS1B/LAMA3/BCL2L1/E2F3/LAMB4/TP53/TRAF3/BCL2/MYC/PIK3CG
REACTOME_LYSOSPHINGOLIPID_AND_LPA_RECEPTORS	REACTOME_LYSOSPHINGOLIPID_AND_LPA_RECEPTORS	14	0.616954	1.54119	0.0408805	0.137651	0.0992209	3065	tags=29%, list=8%, signal=26%	PLPPR5/LPAR2/LPAR1/LPAR5
WP_CANONICAL_AND_NONCANONICAL_NOTCH_SIGNALING	WP_CANONICAL_AND_NONCANONICAL_NOTCH_SIGNALING	27	0.521293	1.54013	0.0357654	0.126145	0.0909269	4338	tags=22%, list=12%, signal=20%	DLL3/DLK1/MFAP2/DLK2/JAG1/LEF1
REACTOME_ELEVATION_OF_CYTOSOLIC_CA2_LEVELS	REACTOME_ELEVATION_OF_CYTOSOLIC_CA2_LEVELS	16	0.599611	1.53905	0.0428571	0.142593	0.102783	6433	tags=44%, list=18%, signal=36%	TRPC3/ITPR3/ORAI2/TRPC7/P2RX5/ORAI1/P2RX4
REACTOME_DNA_DAMAGE_TELOMERE_STRESS_INDUCED_SENESCENCE	REACTOME_DNA_DAMAGE_TELOMERE_STRESS_INDUCED_SENESCENCE	79	0.434325	1.53893	0.0167386	0.0717521	0.05172	10960	tags=39%, list=30%, signal=27%	HMGA2/HMGA1/CCNA1/H2AX/H2AC14/H4C15/LMNB1/H2AC19/H2AZ1/H2AC4/H4C5/MRE11/CCNE2/ACD/H1-3/H2BC6/H4C8/TP53/H3-4/H2BC8/H4-16/H2BU1/CDK2/H2AC8/H1-4/CABIN1/H2AJ/EP400/H1-5/H4C4/H2BC3
REACTOME_FANCONI_ANEMIA_PATHWAY	REACTOME_FANCONI_ANEMIA_PATHWAY	39	0.489988	1.5378	0.0363636	0.127551	0.0919406	11102	tags=56%, list=30%, signal=39%	FAAP24/FANCB/FANCI/RPS27A/FANCG/EME1/FANCD2/UBE2T/FANCE/USP1/ERCC1/UBA52/DCLRE1B/ATRIP/RPA1/FANCF/CENPS/RPA2/RPA3/SLX1A/CENPX/MUS81
REACTOME_CLASS_B_2_SECRETIN_FAMILY_RECEPTORS	REACTOME_CLASS_B_2_SECRETIN_FAMILY_RECEPTORS	94	0.423821	1.53753	0.0101259	0.0507706	0.0365962	3049	tags=24%, list=8%, signal=22%	WNT7B/GIP/GLP1R/CALCR/SCTR/FZD2/PTHLH/WNT9A/UCN3/ADGRE1/WNT3A/ADGRE3/GNG8/GIPR/UCN2/FZD9/WNT10A/GNGT1/FZD1/GCG/FZD7/ADGRE2/GNG4
WP_COMMON_PATHWAYS_UNDERLYING_DRUG_ADDICTION	WP_COMMON_PATHWAYS_UNDERLYING_DRUG_ADDICTION	41	0.483473	1.53724	0.0217445	0.0855531	0.061668	842	tags=15%, list=2%, signal=14%	GRM5/GRIN2A/GRIA2/PRKCG/ADCY8/GRM1
REACTOME_POLYMERASE_SWITCHING_ON_THE_C_STRAND_OF_THE_TELOMERE	REACTOME_POLYMERASE_SWITCHING_ON_THE_C_STRAND_OF_THE_TELOMERE	26	0.524826	1.53682	0.0406386	0.137203	0.0988979	9264	tags=50%, list=25%, signal=37%	POLA2/DSCC1/RFC4/POLD1/PRIM1/POLA1/ACD/PRIM2/PCNA/CHTF18/RFC2/POLD3/RFC5
REACTOME_O_LINKED_GLYCOSYLATION_OF_MUCINS	REACTOME_O_LINKED_GLYCOSYLATION_OF_MUCINS	62	0.448454	1.53645	0.0159339	0.0694049	0.050028	6058	tags=39%, list=17%, signal=32%	A4GNT/CHST4/MUC1/MUC5AC/GCNT3/GALNT5/MUC17/GALNT3/B3GNT3/GCNT1/GALNTL5/B4GALT6/GALNT8/B3GNT9/MUC15/GALNT6/MUC6/MUC5B/GALNT18/B3GNT4/GALNT4/B3GNTL1/GALNT10/GCNT4
WP_HEPATITIS_C_AND_HEPATOCELLULAR_CARCINOMA	WP_HEPATITIS_C_AND_HEPATOCELLULAR_CARCINOMA	50	0.46733	1.53636	0.0254248	0.0964232	0.0695032	6912	tags=34%, list=19%, signal=28%	UCHL1/MMP1/BIRC5/TGFB1/CXCR1/CXCL8/BIRC3/RRM2/E2F2/LEF1/MYOF/FASLG/BRCA1/HIF1A/CD44/BCL2L1/TP53
WP_SARSCOV2_INNATE_IMMUNITY_EVASION_AND_CELLSPECIFIC_IMMUNE_RESPONSE	WP_SARSCOV2_INNATE_IMMUNITY_EVASION_AND_CELLSPECIFIC_IMMUNE_RESPONSE	66	0.450164	1.53618	0.0208114	0.0829166	0.0597675	6466	tags=36%, list=18%, signal=30%	CXCL5/TFAP2A/CXCL1/TGFB1/CXCL3/CXCL8/TLR7/HAVCR2/CXCR2/CCL2/LAG3/CXCL6/CCL5/TP53I3/IFNB1/TRAF5/CXCL9/RAE1/IL10/CCL4/TNF/TRAF2/CXCL17/CXCL11
REACTOME_CONVERSION_FROM_APC_C_CDC20_TO_APC_C_CDH1_IN_LATE_ANAPHASE	REACTOME_CONVERSION_FROM_APC_C_CDC20_TO_APC_C_CDH1_IN_LATE_ANAPHASE	20	0.561399	1.53548	0.060241	0.181224	0.130629	11515	tags=55%, list=32%, signal=38%	CDC20/UBE2C/UBE2S/ANAPC1/ANAPC11/ANAPC7/UBE2E1/UBE2D1/ANAPC5/CDC26/CDC27
REACTOME_OTHER_INTERLEUKIN_SIGNALING	REACTOME_OTHER_INTERLEUKIN_SIGNALING	24	0.533217	1.53496	0.049635	0.157459	0.113498	5125	tags=33%, list=14%, signal=29%	SNAP25/CSF3R/PTPRZ1/STX3/STX1A/CSF1R/CSF1/IFNL1
PID_P73PATHWAY	PID_P73PATHWAY	79	0.433094	1.53457	0.0174952	0.0742808	0.0535427	8350	tags=37%, list=23%, signal=28%	AFP/SFN/CHEK1/S100A2/CCNB1/PLK1/BUB1/WT1/RAD51/TUBA1A/TP53I3/CDK1/RNF43/CASP2/BAX/GDF15/RACK1/BRCA2/BAK1/CCNE2/CDK6/ADA/CLCA2/BIN1/YAP1/NTRK1/MYC/BBC3/SERPINE1
WP_PATHOGENIC_ESCHERICHIA_COLI_INFECTION	WP_PATHOGENIC_ESCHERICHIA_COLI_INFECTION	55	0.458164	1.53426	0.0233568	0.0897954	0.0647259	10524	tags=55%, list=29%, signal=39%	TUBAL3/TUBA3C/TUBB2B/TUBB3/ARHGEF2/TUBA3E/NCK2/TUBA1A/TUBB6/TUBA1C/TUBA1B/TUBA8/ARPC1A/ARPC1B/TUBB/KRT18/ARPC4/YWHAQ/HCLS1/WAS/LY96/NCL/ARPC2/ACTG1/ARPC3/CTTN/ARPC5L/YWHAZ/ABL1/TUBB4B
REACTOME_TIGHT_JUNCTION_INTERACTIONS	REACTOME_TIGHT_JUNCTION_INTERACTIONS	28	0.517165	1.53365	0.04	0.135591	0.0977363	1522	tags=14%, list=4%, signal=14%	CLDN18/CLDN10/CLDN6/CLDN4
REACTOME_DAP12_INTERACTIONS	REACTOME_DAP12_INTERACTIONS	40	0.484569	1.53344	0.038835	0.133436	0.0961824	8245	tags=48%, list=23%, signal=37%	TREM1/KLRC2/CLEC5A/TREM2/VAV3/NCR2/SYK/CD300LB/TYROBP/HRAS/SIGLEC14/LCK/CD300E/PLCG1/SIRPB1/KIR2DS4/RAC1/BTK/LCP2
BIOCARTA_NPC_PATHWAY	BIOCARTA_NPC_PATHWAY	11	0.652228	1.5321	0.0537459	0.167549	0.120772	11650	tags=82%, list=32%, signal=56%	KPNA2/NUP210/RANGAP1/RAN/NUP62/RCC1/KPNB1/NUTF2/NUP153
REACTOME_SEALING_OF_THE_NUCLEAR_ENVELOPE_NE_BY_ESCRT_III	REACTOME_SEALING_OF_THE_NUCLEAR_ENVELOPE_NE_BY_ESCRT_III	32	0.504583	1.53179	0.041958	0.140404	0.101205	5566	tags=34%, list=15%, signal=29%	TUBAL3/TUBA3C/TUBB2B/TUBB3/TUBA3E/TUBA1A/TUBB6/TUBA1C/TUBA1B/TUBB8B/TUBA8
REACTOME_RNA_POLYMERASE_II_TRANSCRIPTION_TERMINATION	REACTOME_RNA_POLYMERASE_II_TRANSCRIPTION_TERMINATION	67	0.447549	1.53123	0.0181195	0.0760033	0.0547843	14088	tags=66%, list=39%, signal=40%	LUZP4/ALYREF/SNRPB/CPSF4/SNRPE/ZNF473/CSTF2/CPSF6/NCBP2/THOC5/DDX39A/LSM11/RNPS1/EIF4A3/SNRPF/SYMPK/CPSF3/SRSF3/U2AF2/THOC6/CLP1/SNRPG/RBM8A/THOC3/POLDIP3/CPSF1/CHTOP/SRSF9/CASC3/LSM10/SARNP/CPSF7/UPF3B/CSTF3/FIP1L1/SRSF7/SLBP/THOC2/CSTF1/NUDT21/MAGOH/SNRPD3/THOC7/THOC1
WP_SPHINGOLIPID_PATHWAY	WP_SPHINGOLIPID_PATHWAY	30	0.510781	1.53005	0.0439093	0.144757	0.104343	3348	tags=20%, list=9%, signal=18%	SPHK1/SGPP2/GAL3ST1/UGT8/B4GALT6/CERS3
REACTOME_ADHERENS_JUNCTIONS_INTERACTIONS	REACTOME_ADHERENS_JUNCTIONS_INTERACTIONS	33	0.499294	1.52939	0.04426	0.145533	0.104902	880	tags=15%, list=2%, signal=15%	CDH10/CDH9/CDH17/CADM2/CDH6
REACTOME_MEIOSIS	REACTOME_MEIOSIS	118	0.4092	1.52875	0.0102533	0.0510034	0.036764	9957	tags=37%, list=27%, signal=27%	TEX15/PRDM9/SMC1B/H2AX/FKBP6/SYCP2/MSH4/RAD51/CDK4/SYCP1/H2AC14/H4C15/PSMC3IP/LMNB1/H2AC19/H2AZ1/BLM/H2AC4/H4C5/BRCA1/HSPA2/BRCA2/MRE11/ACD/H2BC6/H4C8/H3C11/H3-4/LMNA/SYCE3/H2BC8/RPA1/SMC3/H4-16/UBE2I/RPA2/H3C3/H2BU1/CDK2/H2AC8/DMC1/RPA3/H3C10/RBBP8
REACTOME_BASE_EXCISION_REPAIR	REACTOME_BASE_EXCISION_REPAIR	90	0.421247	1.5276	0.0155613	0.0688392	0.0496203	11159	tags=47%, list=31%, signal=32%	NEIL3/H2AX/FEN1/H2AC14/H4C15/H2AC19/H2AZ1/RFC4/POLD1/H2AC4/H4C5/ACD/H2BC6/POLE4/H4C8/PCNA/H3-4/H2BC8/RPA1/XRCC1/LIG1/H4-16/RFC2/TDG/SMUG1/RPA2/POLD3/RFC5/H2BU1/POLE3/APEX1/POLE2/ADPRS/H2AC8/RPA3/OGG1/H2AJ/PARP1/H4C4/PNKP/H2BC3/POLD2
REACTOME_REPRODUCTION	REACTOME_REPRODUCTION	144	0.39943	1.52714	0.00730687	0.0407698	0.0293874	9957	tags=38%, list=27%, signal=28%	TEX15/ZP1/PRDM9/SMC1B/H2AX/FKBP6/SYCP2/IZUMO2/CATSPER1/MSH4/RAD51/CDK4/SYCP1/ADAM2/ZP3/H2AC14/ADAM21/H4C15/PSMC3IP/LMNB1/H2AC19/H2AZ1/BLM/H2AC4/H4C5/BRCA1/HSPA2/BRCA2/MRE11/ACD/H2BC6/H4C8/ZP2/H3C11/SPAM1/H3-4/IZUMO1/LMNA/SYCE3/H2BC8/RPA1/SMC3/HVCN1/H4-16/UBE2I/RPA2/CATSPER4/H3C3/H2BU1/CDK2/H2AC8/DMC1/RPA3/H3C10/RBBP8
REACTOME_TRAFFICKING_OF_AMPA_RECEPTORS	REACTOME_TRAFFICKING_OF_AMPA_RECEPTORS	31	0.507247	1.52485	0.0438472	0.144757	0.104343	6517	tags=35%, list=18%, signal=29%	CACNG4/GRIA2/PRKCG/GRIA1/CACNG8/GRIP1/PRKCB/CACNG3/TSPAN7/GRIP2/GRIA4
REACTOME_FRS_MEDIATED_FGFR1_SIGNALING	REACTOME_FRS_MEDIATED_FGFR1_SIGNALING	23	0.539355	1.52461	0.0509745	0.1611	0.116123	2379	tags=30%, list=7%, signal=28%	FGF4/FGF20/FGF3/FGF5/FGF8/FGF9/FGFR1
WP_AEROBIC_GLYCOLYSIS	WP_AEROBIC_GLYCOLYSIS	11	0.648324	1.52293	0.0570033	0.174257	0.125607	10316	tags=64%, list=28%, signal=46%	PKM/SLC2A1/ENO1/PFKM/ALDOA/HK1/TPI1
WP_SYNTHESIS_OF_CERAMIDES_AND_1DEOXYCERAMIDES	WP_SYNTHESIS_OF_CERAMIDES_AND_1DEOXYCERAMIDES	22	0.542348	1.5226	0.0550595	0.170172	0.122662	7961	tags=36%, list=22%, signal=28%	SPHK1/CERS1/UGT8/CERS3/CERS5/DES/CERS6/B3GNT5
REACTOME_NS1_MEDIATED_EFFECTS_ON_HOST_PATHWAYS	REACTOME_NS1_MEDIATED_EFFECTS_ON_HOST_PATHWAYS	41	0.478867	1.52259	0.0358127	0.126145	0.0909269	13770	tags=73%, list=38%, signal=46%	KPNA2/CPSF4/NUP210/NUP37/RAE1/NUP93/NUP62/NUP205/NUP160/NUP107/NDC1/NUP85/KPNB1/NUP155/POM121C/NUP188/SEC13/AAAS/NUP133/NUP43/NUP153/TPR/NUP54/KPNA5/KPNA7/KPNA4/NUP98/NUP214/NUP35/SEH1L
REACTOME_SURFACTANT_METABOLISM	REACTOME_SURFACTANT_METABOLISM	30	0.508005	1.52173	0.0439093	0.144757	0.104343	4680	tags=30%, list=13%, signal=26%	SLC34A2/ADORA2B/DMBT1/ADRA2C/ABCA3/SFTPA1/CKAP4/PGA5/CSF2RB
REACTOME_NEGATIVE_REGULATION_OF_FGFR1_SIGNALING	REACTOME_NEGATIVE_REGULATION_OF_FGFR1_SIGNALING	33	0.496512	1.52086	0.04426	0.145533	0.104902	4250	tags=30%, list=12%, signal=27%	FGF4/FGF20/FGF3/FGF5/FGF8/FGF9/FGFR1/ANOS1/RPS27A/SRC
WP_STING_PATHWAY_IN_KAWASAKILIKE_DISEASE_AND_COVID19	WP_STING_PATHWAY_IN_KAWASAKILIKE_DISEASE_AND_COVID19	21	0.547131	1.52075	0.0593472	0.17961	0.129465	7060	tags=33%, list=19%, signal=27%	IKBKE/NFKBIE/IL1B/FCGR2A/IFNB1/CGAS/NLRP3
REACTOME_TELOMERE_MAINTENANCE	REACTOME_TELOMERE_MAINTENANCE	112	0.411513	1.52063	0.0148885	0.0665805	0.0479922	11491	tags=50%, list=32%, signal=34%	CCNA1/H2AX/POLA2/FEN1/PIF1/H2AC14/DSCC1/H4C15/H2AC19/H2AZ1/WRAP53/RFC4/POLD1/BLM/H2AC4/H4C5/PRIM1/POLA1/POLR2H/ACD/H2BC6/RUVBL1/POLR2L/DKC1/PRIM2/H4C8/GAR1/PCNA/H3-4/POLR2G/POLR2I/H2BC8/RPA1/LIG1/CHTF18/H4-16/RFC2/RPA2/POLD3/RUVBL2/RFC5/H2BU1/WRN/CDK2/H2AC8/RPA3/NHP2/H2AJ/DAXX/H4C4/H2BC3/POLD2/NOP10/POLR2D/POLR2J/POLR2B
WP_VITAMIN_D_RECEPTOR_PATHWAY	WP_VITAMIN_D_RECEPTOR_PATHWAY	183	0.388202	1.51863	0.00321055	0.02226	0.0160453	6547	tags=32%, list=18%, signal=27%	CA9/SLC34A2/CST1/EFNA5/TREM1/TRPV6/KRTAP4-1/CYP24A1/CDX2/G6PD/TGFB2/TRPV5/KLK6/PTHLH/KRT34/S100A9/TGFB1/CASP5/LCE1F/SOSTDC1/ITGAM/S100A2/ATP2C2/S100A4/LGALS9/ALPI/IL12A/HLA-DQA2/S100A8/SALL4/CRACR2A/TNFSF4/CREG2/VDR/SPP1/DACT2/SPRR1B/MX2/SLC37A2/CDKN2A/S100A6/PRKCQ/ZNF257/CAMP/ADGRE5/CDKN2B/LRRC25/HLA-DQA1/CTLA4/CST6/HIF1A/ID1/RASGRP1/PTGER4/TIMP2/HILPDA/KRT38/NFATC2/TNFRSF11B
KEGG_TGF_BETA_SIGNALING_PATHWAY	KEGG_TGF_BETA_SIGNALING_PATHWAY	86	0.423847	1.51801	0.0184689	0.0768622	0.0554034	10308	tags=40%, list=28%, signal=28%	PITX2/BMP7/COMP/TGFB2/LEFTY2/TGFB1/AMH/LEFTY1/BMPR1B/IFNG/NOG/BMP4/RBL1/CDKN2B/ID1/TNF/E2F5/BMP2/ACVR2B/SMURF2/FST/TGFB3/LTBP1/MYC/INHBE/SMAD3/ACVR1/E2F4/BMP6/SMAD5/PPP2R1A/SMAD7/TFDP1/SMAD6
REACTOME_FORMATION_OF_TUBULIN_FOLDING_INTERMEDIATES_BY_CCT_TRIC	REACTOME_FORMATION_OF_TUBULIN_FOLDING_INTERMEDIATES_BY_CCT_TRIC	26	0.518079	1.51706	0.0449927	0.146415	0.105538	7854	tags=58%, list=22%, signal=45%	TUBAL3/TUBA3C/TUBB2B/TUBB3/TUBA3E/TUBA1A/TUBB6/TUBA1C/TUBA1B/CCT2/TUBA8/CCT4/CCT6A/CCT7/CCT5
WP_PTDINS45P2_IN_CYTOKINESIS_PATHWAY	WP_PTDINS45P2_IN_CYTOKINESIS_PATHWAY	12	0.629509	1.51586	0.0532258	0.166545	0.120048	10645	tags=58%, list=29%, signal=41%	KIF23/ANLN/RACGAP1/AFAP1/SEPTIN2/RAB35/MYL2
REACTOME_COOPERATION_OF_PREFOLDIN_AND_TRIC_CCT_IN_ACTIN_AND_TUBULIN_FOLDING	REACTOME_COOPERATION_OF_PREFOLDIN_AND_TRIC_CCT_IN_ACTIN_AND_TUBULIN_FOLDING	33	0.494431	1.51449	0.0456432	0.147959	0.106651	7854	tags=48%, list=22%, signal=38%	TUBAL3/TUBA3C/TUBB2B/TUBB3/TUBA3E/TUBA1A/TUBB6/TUBA1C/TUBA1B/PFDN4/CCT2/TUBA8/CCT4/CCT6A/CCT7/CCT5
REACTOME_ION_CHANNEL_TRANSPORT	REACTOME_ION_CHANNEL_TRANSPORT	183	0.386725	1.51285	0.00350053	0.0234796	0.0169244	4832	tags=22%, list=13%, signal=19%	TTYH1/ATP6V0A4/ATP12A/ATP6V1G3/TRPV6/ATP1A4/ANO9/TRPM6/WNK2/NALCN/TRPV5/ATP8A2/TRPC3/RYR2/FXYD2/ASIC1/ATP2C2/TRPC7/BSND/BEST3/TRPM2/RYR1/MCOLN3/MCOLN2/TRPC1/TRPA1/TRPV2/RPS27A/TRPM5/CLCNKB/ATP6V0D2/TRPV4/ANO4/TTYH3/SRI/ATP1A3/TRPM3/ATP13A2/ASIC4/ATP1A1
REACTOME_TP53_REGULATES_TRANSCRIPTION_OF_ADDITIONAL_CELL_CYCLE_GENES_WHOSE_EXACT_ROLE_IN_THE_P53_PATHWAY_REMAIN_UNCERTAIN	REACTOME_TP53_REGULATES_TRANSCRIPTION_OF_ADDITIONAL_CELL_CYCLE_GENES_WHOSE_EXACT_ROLE_IN_THE_P53_PATHWAY_REMAIN_UNCERTAIN	21	0.544209	1.51263	0.0637982	0.18974	0.136767	10712	tags=57%, list=29%, signal=40%	CDC25C/NPM1/CNOT11/TP53/CNOT6/PLAGL1/CENPJ/CNOT9/CNOT10/PLK3/CNOT2/CNOT3
KEGG_DORSO_VENTRAL_AXIS_FORMATION	KEGG_DORSO_VENTRAL_AXIS_FORMATION	24	0.525368	1.51236	0.0569343	0.174257	0.125607	1214	tags=12%, list=3%, signal=12%	FMN2/CPEB1/PIWIL4
BIOCARTA_INFLAM_PATHWAY	BIOCARTA_INFLAM_PATHWAY	27	0.511822	1.51215	0.0486409	0.155676	0.112213	6093	tags=41%, list=17%, signal=34%	IL13/TGFB2/IL11/TGFB1/CXCL8/IFNG/IL1A/IFNB1/CSF1/IL10/TNF
REACTOME_APC_C_CDH1_MEDIATED_DEGRADATION_OF_CDC20_AND_OTHER_APC_C_CDH1_TARGETED_PROTEINS_IN_LATE_MITOSIS_EARLY_G1	REACTOME_APC_C_CDH1_MEDIATED_DEGRADATION_OF_CDC20_AND_OTHER_APC_C_CDH1_TARGETED_PROTEINS_IN_LATE_MITOSIS_EARLY_G1	74	0.432653	1.51178	0.0194931	0.0792097	0.0570955	11515	tags=36%, list=32%, signal=25%	PSMA8/AURKB/CDC20/PTTG1/UBE2C/PLK1/UBE2S/RPS27A/SKP2/PSMA1/UBA52/ANAPC1/PSMD13/ANAPC11/AURKA/ANAPC7/UBE2E1/UBE2D1/PSME3/PSMB3/PSMD4/PSMC5/ANAPC5/PSMD2/SEM1/CDC26/CDC27
WP_GABA_RECEPTOR_SIGNALING	WP_GABA_RECEPTOR_SIGNALING	31	0.502739	1.5113	0.0438472	0.144757	0.104343	3627	tags=29%, list=10%, signal=26%	GABRA2/GAD2/GABRA4/GABRQ/GABRA5/GABRB3/GABRG3/GABBR1/GAD1
KEGG_T_CELL_RECEPTOR_SIGNALING_PATHWAY	KEGG_T_CELL_RECEPTOR_SIGNALING_PATHWAY	108	0.408818	1.51071	0.013625	0.0621377	0.0447898	6501	tags=29%, list=18%, signal=24%	PAK5/PDCD1/VAV3/CD3D/CD8B/NFKBIE/IFNG/NCK2/CDK4/VAV1/CARD11/PAK6/CD3G/MAPK13/ICOS/PRKCQ/PIK3CD/CD8A/HRAS/PTPRC/CTLA4/NFATC4/CHP2/IL10/PAK4/TNF/LCK/CBL/RASGRP1/CD3E/NFATC2
REACTOME_TRAFFICKING_AND_PROCESSING_OF_ENDOSOMAL_TLR	REACTOME_TRAFFICKING_AND_PROCESSING_OF_ENDOSOMAL_TLR	13	0.614616	1.51019	0.0561798	0.172787	0.124547	2711	tags=23%, list=7%, signal=21%	TLR7/CTSV/TLR8
WP_REGULATION_OF_APOPTOSIS_BY_PARATHYROID_HORMONERELATED_PROTEIN	WP_REGULATION_OF_APOPTOSIS_BY_PARATHYROID_HORMONERELATED_PROTEIN	23	0.533658	1.50851	0.0554723	0.171142	0.123362	8164	tags=52%, list=22%, signal=41%	PTHLH/ITGB4/BCL2L14/BCL2L15/BCL2L12/BAX/BAK1/BCL2L1/BCL2A1/BCL2/MYC/PIK3CG
PID_A6B1_A6B4_INTEGRIN_PATHWAY	PID_A6B1_A6B4_INTEGRIN_PATHWAY	46	0.463568	1.5081	0.0360432	0.12678	0.0913846	5106	tags=26%, list=14%, signal=22%	LAMC2/EGF/LAMA1/MST1R/ITGB4/SFN/IL1A/LAMA5/HRAS/LAMB3/LAMB1/LAMC1
REACTOME_ACTIVATION_OF_NMDA_RECEPTORS_AND_POSTSYNAPTIC_EVENTS	REACTOME_ACTIVATION_OF_NMDA_RECEPTORS_AND_POSTSYNAPTIC_EVENTS	94	0.415461	1.5072	0.0146871	0.0660264	0.0475928	6953	tags=35%, list=19%, signal=28%	TUBAL3/GRIN2A/GRIA2/ACTN2/NEFL/ADCY8/TUBA3C/TUBB2B/TUBB3/GRIA1/TUBA3E/GRIN2B/KPNA2/TUBA1A/DLG3/TUBB6/RPS6KA6/GRIN2D/SRC/PRKX/TUBA1C/MAPT/TUBA1B/HRAS/TUBB8B/GRIN1/TUBA8/NBEA/PRKAA2/PRKAR2B/GRIA4/NRGN/CAMKK1
REACTOME_ROS_AND_RNS_PRODUCTION_IN_PHAGOCYTES	REACTOME_ROS_AND_RNS_PRODUCTION_IN_PHAGOCYTES	36	0.48558	1.50709	0.0491573	0.156534	0.112832	4971	tags=31%, list=14%, signal=26%	ATP6V0A4/ATP6V1G3/CYBB/NCF2/NCF1/CYBA/NCF4/LPO/ATP6V0D2/RAC2/SLC11A1
REACTOME_TP53_REGULATES_TRANSCRIPTION_OF_GENES_INVOLVED_IN_G2_CELL_CYCLE_ARREST	REACTOME_TP53_REGULATES_TRANSCRIPTION_OF_GENES_INVOLVED_IN_G2_CELL_CYCLE_ARREST	18	0.569695	1.50565	0.0540123	0.167964	0.121071	8803	tags=67%, list=24%, signal=51%	SFN/CCNB1/CDK1/CDC25C/PRMT1/RBL1/BAX/ZNF385A/PCNA/TP53/AURKA/E2F4
REACTOME_CYCLIN_D_ASSOCIATED_EVENTS_IN_G1	REACTOME_CYCLIN_D_ASSOCIATED_EVENTS_IN_G1	47	0.460196	1.50539	0.0330251	0.119155	0.0858886	10374	tags=57%, list=28%, signal=41%	CDK4/RPS27A/CDKN2A/E2F1/E2F2/CCND2/SRC/RBL1/CDKN1C/CDKN2B/SKP2/CCNE2/CDK6/E2F5/CKS1B/E2F3/UBA52/CDK7/E2F4/CCND3/CDKN2C/CDK2/PPP2R3B/PPP2R1A/TFDP1/JAK2/ABL1
REACTOME_COLLAGEN_BIOSYNTHESIS_AND_MODIFYING_ENZYMES	REACTOME_COLLAGEN_BIOSYNTHESIS_AND_MODIFYING_ENZYMES	67	0.439946	1.50521	0.0239542	0.0915342	0.0659792	8615	tags=49%, list=24%, signal=38%	COL9A2/COL2A1/COLGALT2/COL11A2/COL24A1/COL10A1/TLL2/COL28A1/COL7A1/COL21A1/P3H3/COL20A1/COL16A1/SERPINH1/ADAMTS3/COL19A1/COL5A2/COL4A6/COL11A1/P3H1/COL8A2/P3H2/COL9A3/PLOD2/P4HA3/COL9A1/COL22A1/COL1A2/ADAMTS14/COL3A1/COL13A1/COL4A5/COLGALT1
PID_INTEGRIN1_PATHWAY	PID_INTEGRIN1_PATHWAY	66	0.440991	1.50487	0.0270351	0.101765	0.0733538	5536	tags=33%, list=15%, signal=28%	LAMC2/COL2A1/LAMA1/ITGA3/NPNT/COL11A2/COL7A1/MDK/ITGA2/SPP1/PLAUR/VCAM1/F13A1/LAMA5/LAMB3/LAMB1/LAMC1/ITGAV/COL5A2/COL4A6/COL11A1/ITGA5
REACTOME_INTRA_GOLGI_AND_RETROGRADE_GOLGI_TO_ER_TRAFFIC	REACTOME_INTRA_GOLGI_AND_RETROGRADE_GOLGI_TO_ER_TRAFFIC	203	0.381204	1.50287	0.0040166	0.0261754	0.0188676	9050	tags=31%, list=25%, signal=23%	TUBAL3/RAB36/KIF3C/KIF6/PAFAH1B3/TUBA3C/KIF18A/KIF2C/KIF4B/TUBB2B/TUBB3/KIF23/KIF15/KIF5A/KLC3/KIF20A/TMED3/KIF18B/CENPE/KIFC1/PLA2G4A/RACGAP1/KIF12/KIF11/TUBA3E/KIF4A/TUBA1A/RAB9B/RAB6B/BICD1/CYTH4/TUBB6/TUBA1C/RAB39A/TUBA1B/TUBB8B/KIF9/TUBA8/KIF20B/KIF2A/ALPP/DYNC1I1/ARFIP2/ARFGAP1/VPS54/YKT6/KIF26B/KLC2/PLIN3/KIF25/BNIP1/DCTN5/CYTH2/CAPZA2/DCTN2/ARFRP1/DYNC1LI1/DYNC1H1/COPZ1/KIF22/BET1L/STX6
KEGG_BASAL_CELL_CARCINOMA	KEGG_BASAL_CELL_CARCINOMA	55	0.448032	1.50033	0.0326371	0.118247	0.0852343	6318	tags=31%, list=17%, signal=26%	WNT7B/FZD2/WNT9A/WNT3A/FZD9/WNT10A/FZD1/FZD7/BMP4/AXIN2/GLI1/LEF1/DVL2/WNT6/WNT7A/GLI3/BMP2
WP_FOCAL_ADHESION	WP_FOCAL_ADHESION	198	0.380459	1.50012	0.00508649	0.0311575	0.0224588	6465	tags=25%, list=18%, signal=20%	LAMC2/COL2A1/EGF/COMP/ITGB8/PRKCG/LAMA1/ITGA3/ITGB6/IGF1R/MYLK2/ITGB4/VAV3/BIRC3/STYK1/IBSP/FLNC/RELN/ITGA2/VAV1/SPP1/HCK/FLNA/PDGFD/PAK6/PRKCB/CCND2/PDGFRA/HGF/SRC/LAMA5/RAC2/PIK3CD/HRAS/LAMB3/LAMB1/LAMC1/ITGAV/COL5A2/PGF/COL4A6/PDGFC/ITGA5/PARVG/PAK4/VASP/FGR/MYLK3/LAMA3
REACTOME_RHOH_GTPASE_CYCLE	REACTOME_RHOH_GTPASE_CYCLE	37	0.484276	1.4998	0.0424929	0.141568	0.102044	9856	tags=43%, list=27%, signal=32%	PAK5/SLC1A5/DBN1/RHOH/PAK6/TUBA1B/TFRC/PAK4/LCK/PAK1/CAV1/VANGL1/SLC4A7/LAMTOR1/ARHGDIG/ZAP70
REACTOME_COPI_INDEPENDENT_GOLGI_TO_ER_RETROGRADE_TRAFFIC	REACTOME_COPI_INDEPENDENT_GOLGI_TO_ER_RETROGRADE_TRAFFIC	53	0.448998	1.49913	0.0326797	0.118247	0.0852343	5566	tags=28%, list=15%, signal=24%	TUBAL3/PAFAH1B3/TUBA3C/TUBB2B/TUBB3/PLA2G4A/TUBA3E/TUBA1A/RAB6B/BICD1/TUBB6/TUBA1C/TUBA1B/TUBB8B/TUBA8
WP_ULCERATIVE_COLITIS_SIGNALING	WP_ULCERATIVE_COLITIS_SIGNALING	18	0.567204	1.49907	0.058642	0.178187	0.12844	6093	tags=39%, list=17%, signal=32%	IL13/TGFB1/IL2RG/IFNG/GATA3/IL10/TNF
KEGG_CELL_ADHESION_MOLECULES_CAMS	KEGG_CELL_ADHESION_MOLECULES_CAMS	130	0.395432	1.49756	0.00971143	0.0492801	0.0355218	7794	tags=37%, list=21%, signal=29%	CLDN18/CLDN10/CLDN6/NRXN1/ITGB8/PDCD1/NLGN1/NCAM1/CLDN4/NEGR1/ITGAM/CD80/HLA-DQA2/CD8B/VCAM1/CD86/NRCAM/CNTNAP1/ICOS/CLDN19/CD8A/ITGB2/SDC3/ITGAV/NEO1/CD276/PTPRC/HLA-DQA1/CTLA4/CADM3/CLDN9/CD2/CDH3/SELPLG/SIGLEC1/CD22/L1CAM/ICAM1/CD6/MPZL1/CD58/CLDN2/CD274/SPN/ALCAM/ICOSLG/MPZ/SELL
BIOCARTA_AGR_PATHWAY	BIOCARTA_AGR_PATHWAY	33	0.488841	1.49737	0.0539419	0.167952	0.121063	966	tags=12%, list=3%, signal=12%	PAK5/NRG3/CHRM1/CHRNA1
REACTOME_COBALAMIN_CBL_VITAMIN_B12_TRANSPORT_AND_METABOLISM	REACTOME_COBALAMIN_CBL_VITAMIN_B12_TRANSPORT_AND_METABOLISM	22	0.533301	1.4972	0.0595238	0.17961	0.129465	3965	tags=27%, list=11%, signal=24%	PRSS1/TCN1/LRP2/ABCC1/CD320/TCN2
REACTOME_INTERLEUKIN_21_SIGNALING	REACTOME_INTERLEUKIN_21_SIGNALING	10	0.650285	1.4956	0.0594059	0.17961	0.129465	5544	tags=50%, list=15%, signal=42%	IL21/IL2RG/IL21R/JAK3/STAT4
REACTOME_PROTEIN_FOLDING	REACTOME_PROTEIN_FOLDING	98	0.408212	1.49546	0.0163718	0.0710664	0.0512257	7854	tags=37%, list=22%, signal=29%	SPHK1/TUBAL3/TUBA3C/GNG8/TUBB2B/GNGT1/TUBB3/NOP56/ARL2/TUBA3E/GNG4/FBXW10/TUBA1A/GNA15/TUBB6/WRAP53/TUBA1C/GNB3/TUBA1B/PFDN4/TBCB/CCT2/TUBA8/CCNE2/GAPDHS/FBXW9/RGS7/GNGT2/FKBP9/TP53/CCT4/CSNK2A1/CSNK2B/CCT6A/CCT7/CCT5
WP_FOCAL_ADHESION_PI3KAKTMTORSIGNALING_PATHWAY	WP_FOCAL_ADHESION_PI3KAKTMTORSIGNALING_PATHWAY	301	0.366958	1.49416	0.00118095	0.0101706	0.00733111	5536	tags=24%, list=15%, signal=20%	EFNA5/LAMC2/PRL/COL2A1/CHRM1/EGF/COMP/FGF4/ITGB8/LAMA1/ITGA3/CSF3R/ITGB6/FGF20/FGF3/COL11A2/IGF1R/GNG8/LPAR2/CREB5/ITGB4/IL2RG/PFKFB4/GNGT1/FGF8/FGF9/LPAR1/ITGAD/IL2RA/FGFR1/IBSP/FGFR3/HIF3A/RELN/ITGA2/GNG4/LPAR5/SPP1/PDGFD/JAK3/IFNB1/CSF1R/EPO/PFKFB3/PDGFRA/HGF/OSM/LAMA5/CSF1/GNB3/TCL1A/PIK3CD/FGFR4/ITGB2/SLC2A1/HRAS/LAMB3/RPS6/LAMB1/KITLG/CREB3L1/LAMC1/ITGAV/COL5A2/FGF11/PGF/COL4A6/KIT/PDGFC/CO…
KEGG_GLYCOSPHINGOLIPID_BIOSYNTHESIS_GLOBO_SERIES	KEGG_GLYCOSPHINGOLIPID_BIOSYNTHESIS_GLOBO_SERIES	14	0.598005	1.49386	0.0550314	0.170172	0.122662	3537	tags=29%, list=10%, signal=26%	B3GALT5/FUT9/B3GALNT1/ST8SIA1
BIOCARTA_PRION_PATHWAY	BIOCARTA_PRION_PATHWAY	12	0.619543	1.49186	0.0612903	0.182928	0.131857	5106	tags=42%, list=14%, signal=36%	LAMA1/APLP1/RPSA/LAMB1/LAMC1
REACTOME_SIGNALING_BY_FGFR1	REACTOME_SIGNALING_BY_FGFR1	50	0.453746	1.4917	0.0346205	0.122803	0.0885182	6568	tags=32%, list=18%, signal=26%	FGF4/FGF20/FGF3/FGF5/FGF8/FGF9/FGFR1/FLRT2/ANOS1/RPS27A/SRC/SPRED1/HRAS/FLRT1/CBL/UBA52
WP_PRIMARY_FOCAL_SEGMENTAL_GLOMERULOSCLEROSIS_FSGS	WP_PRIMARY_FOCAL_SEGMENTAL_GLOMERULOSCLEROSIS_FSGS	72	0.428045	1.4904	0.0231156	0.0894134	0.0644505	7915	tags=40%, list=22%, signal=32%	NPHS2/NPHS1/ITGA3/KIRREL3/DKK1/TGFB1/ITGB4/DNM1/LMX1B/KIRREL2/CD80/WT1/CR1/JAG1/PLAUR/MKI67/LAMA5/PTPRO/CDKN1C/KRT8/ITGAV/MME/AGRN/PCNA/YWHAQ/SMARCAL1/PLCG1/ILK/NOTCH1
WP_CYTOKINES_AND_INFLAMMATORY_RESPONSE	WP_CYTOKINES_AND_INFLAMMATORY_RESPONSE	26	0.508727	1.48967	0.0522496	0.164585	0.118636	6093	tags=42%, list=17%, signal=35%	CXCL1/IL13/IL11/TGFB1/IFNG/IL1A/IL1B/IFNB1/CSF1/IL10/TNF
WP_OVERLAP_BETWEEN_SIGNAL_TRANSDUCTION_PATHWAYS_CONTRIBUTING_TO_LMNA_LAMINOPATHIES	WP_OVERLAP_BETWEEN_SIGNAL_TRANSDUCTION_PATHWAYS_CONTRIBUTING_TO_LMNA_LAMINOPATHIES	56	0.444313	1.48949	0.0327654	0.118387	0.0853353	8604	tags=34%, list=24%, signal=26%	HMGA2/WNT7B/TGFB2/TGFB1/MYOD1/NAP1L1/CDK4/SPP1/E2F1/LEF1/TARBP2/RUNX2/BMP2/TNFRSF11B/LMNA/NOTCH1/TCF7/SMAD3/PPARG
WP_TCELL_RECEPTOR_SIGNALING_PATHWAY	WP_TCELL_RECEPTOR_SIGNALING_PATHWAY	90	0.410694	1.48933	0.0235946	0.0905715	0.0652853	10210	tags=43%, list=28%, signal=31%	TNFRSF9/TGFB1/VAV3/CD3D/VAV1/IL1A/IL1B/CARD11/CD3G/ICOS/PRKCQ/CD8A/FYB1/HRAS/CCR5/GATA3/PSTPIP1/PRKCD/LCK/CBL/CD3E/NFATC2/CD83/OPRM1/WAS/PLCG1/MALT1/MAP3K8/MAP4K1/LCP2/IL15RA/PAK1/IL17A/MAP3K14/CD247/DBNL/ZAP70/RIPK2/MAP2K2
WP_PURINERGIC_SIGNALING	WP_PURINERGIC_SIGNALING	33	0.48579	1.48802	0.0580913	0.177154	0.127695	6600	tags=36%, list=18%, signal=30%	P2RY4/ADORA1/P2RY6/ADORA2B/P2RY10/ADORA3/GNAZ/P2RY12/P2RX5/P2RY13/P2RX4/GNAT3
REACTOME_SENSORY_PROCESSING_OF_SOUND_BY_OUTER_HAIR_CELLS_OF_THE_COCHLEA	REACTOME_SENSORY_PROCESSING_OF_SOUND_BY_OUTER_HAIR_CELLS_OF_THE_COCHLEA	55	0.444092	1.48714	0.0339426	0.121768	0.0877724	2199	tags=15%, list=6%, signal=14%	MYO3A/OTOG/USH1C/PCDH15/XIRP2/USH1G/OTOGL/TMC2
WP_JOUBERT_SYNDROME	WP_JOUBERT_SYNDROME	76	0.422912	1.48683	0.0232932	0.08969	0.0646499	13995	tags=62%, list=38%, signal=38%	CETN1/ARMC9/TCTN2/PDE6A/ARL2/NPHP1/FLNA/B9D2/ANKS6/TMEM237/TMEM216/CSPP1/CC2D2A/MRE11/RPGRIP1L/CEP41/TMEM67/B9D1/CEP164/RAB3IP/ARR3/MKS1/BBS1/BBS7/CETN2/UNC119/DVL3/NIN/CPLANE1/PARP1/TMEM17/ATM/CEP97/INPP5E/OFD1/CEP290/TMEM138/RHOA/PDE6B/ARL3/ATF4/CCP110/SUFU/RAD50/MYO5A/TCTN1/BBS9
REACTOME_FORMATION_OF_SENESCENCE_ASSOCIATED_HETEROCHROMATIN_FOCI_SAHF	REACTOME_FORMATION_OF_SENESCENCE_ASSOCIATED_HETEROCHROMATIN_FOCI_SAHF	17	0.572053	1.48682	0.0535433	0.167124	0.120465	10743	tags=53%, list=29%, signal=37%	HMGA2/HMGA1/LMNB1/H1-3/TP53/H1-4/CABIN1/EP400/H1-5
REACTOME_RECOGNITION_OF_DNA_DAMAGE_BY_PCNA_CONTAINING_REPLICATION_COMPLEX	REACTOME_RECOGNITION_OF_DNA_DAMAGE_BY_PCNA_CONTAINING_REPLICATION_COMPLEX	30	0.496213	1.48641	0.0481586	0.154524	0.111383	12341	tags=70%, list=34%, signal=46%	RPS27A/RFC4/POLD1/DTL/USP1/POLE4/UBA52/PCNA/RPA1/RFC2/RPA2/POLD3/RFC5/POLE3/POLE2/RPA3/RAD18/POLD2/RBX1/DDB1/RFC3
REACTOME_CHEMOKINE_RECEPTORS_BIND_CHEMOKINES	REACTOME_CHEMOKINE_RECEPTORS_BIND_CHEMOKINES	56	0.442637	1.48387	0.034076	0.121796	0.0877923	6466	tags=43%, list=18%, signal=35%	CXCL5/CXCL1/CCR3/CXCR5/CXCR1/CXCL3/CXCL8/CXCR2/XCL1/CCL2/CCL20/CCL7/CXCL6/CCL5/CX3CL1/CCL28/CCRL2/CXCL9/CCR9/CCR5/CCR10/CCL4/CXCR3/CXCL11
PID_CD8_TCR_DOWNSTREAM_PATHWAY	PID_CD8_TCR_DOWNSTREAM_PATHWAY	63	0.43417	1.48308	0.0322997	0.117547	0.0847295	6501	tags=33%, list=18%, signal=27%	TNFRSF9/IL2RG/EGR4/CD3D/IL2RA/CD8B/IFNG/GZMB/CD3G/PRKCB/PRKCQ/TNFRSF18/FASLG/CD8A/HRAS/PTPN7/STAT4/TNF/TNFRSF4/CD3E/NFATC2
WP_MIRNA_REGULATION_OF_DNA_DAMAGE_RESPONSE	WP_MIRNA_REGULATION_OF_DNA_DAMAGE_RESPONSE	82	0.414241	1.47877	0.0310945	0.114498	0.0825319	9063	tags=40%, list=25%, signal=30%	CDC20B/SFN/CHEK1/CDC25A/PMAIP1/CCNB1/H2AX/CCNB2/MCM7/RAD51/CDK4/CDK1/FANCD2/CDC25C/E2F1/CCND2/BAX/BRCA1/MRE11/CCNE2/CDK6/MIR210/PIDD1/ATRIP/TP53/HUS1B/MYC/PRKDC/BBC3/RAD1/CDK5/RPA2/CCND3
WP_EMBRYONIC_STEM_CELL_PLURIPOTENCY_PATHWAYS	WP_EMBRYONIC_STEM_CELL_PLURIPOTENCY_PATHWAYS	116	0.395972	1.47652	0.0144232	0.064956	0.0468213	5326	tags=24%, list=15%, signal=21%	WNT7B/EGF/FGF4/FZD2/FGF20/LIF/FGF3/FGF5/WNT3A/FZD9/WNT10A/FGF8/FGF9/FZD1/FGFR1/FZD7/BMPR1B/FGFR3/NOG/BMP4/PDGFRA/DVL2/WNT6/PIK3CD/FGFR4/HRAS/FGF11/WNT7A
REACTOME_RUNX1_AND_FOXP3_CONTROL_THE_DEVELOPMENT_OF_REGULATORY_T_LYMPHOCYTES_TREGS	REACTOME_RUNX1_AND_FOXP3_CONTROL_THE_DEVELOPMENT_OF_REGULATORY_T_LYMPHOCYTES_TREGS	10	0.640756	1.47368	0.0676568	0.199102	0.143516	6501	tags=60%, list=18%, signal=49%	IL2RA/IFNG/CR1/TNFRSF18/CTLA4/NFATC2
WP_PI3KAKT_SIGNALING_PATHWAY	WP_PI3KAKT_SIGNALING_PATHWAY	336	0.357615	1.47234	0.00183306	0.0145377	0.010479	6540	tags=26%, list=18%, signal=22%	EFNA5/LAMC2/COL9A2/PRL/COL2A1/CHRM1/EGF/COMP/FGF4/ITGB8/LAMA1/ITGA3/CSF3R/ITGB6/FGF20/GH2/FGF3/IGF1R/FGF5/GNG8/LPAR2/CREB5/ITGB4/IL2RG/IGF2/GNGT1/TGFA/FGF8/FGF9/LPAR1/IL2RA/MYB/FGFR1/IBSP/CD19/FGFR3/RELN/ITGA2/CDK4/NTF4/GNG4/LPAR5/SYK/SPP1/PKN1/BDNF/PDGFD/JAK3/IFNB1/CSF1R/EPO/CCND2/PDGFRA/HGF/OSM/LAMA5/CSF1/GNB3/TCL1A/FASLG/PIK3CD/FGFR4/HRAS/LAMB3/RPS6/LAMB1/KITLG/BRCA1/CREB3L1/LAMC1/ITGAV/FGF11/…
BIOCARTA_TRKA_PATHWAY	BIOCARTA_TRKA_PATHWAY	14	0.588881	1.47106	0.0676101	0.199102	0.143516	7367	tags=43%, list=20%, signal=34%	KLK2/PRKCB/HRAS/DPM2/NTRK1/PLCG1
KEGG_RNA_POLYMERASE	KEGG_RNA_POLYMERASE	29	0.493239	1.47081	0.0526316	0.165096	0.119003	11554	tags=59%, list=32%, signal=40%	POLR1H/POLR2H/POLR3C/POLR2L/POLR3D/POLR2G/POLR2I/POLR1A/POLR2J3/POLR1C/POLR3F/POLR1B/POLR3A/POLR2D/POLR2J/POLR2B/POLR3K
PID_UPA_UPAR_PATHWAY	PID_UPA_UPAR_PATHWAY	42	0.460884	1.46939	0.0492476	0.156624	0.112897	5536	tags=43%, list=15%, signal=36%	KLK4/MMP12/MMP3/ITGA3/TGFB1/FPR1/ITGAM/FPR2/VLDLR/MMP9/PDGFD/PLAUR/HGF/SRC/ITGB2/ITGAV/MMP13/ITGA5
REACTOME_UCH_PROTEINASES	REACTOME_UCH_PROTEINASES	101	0.40007	1.46803	0.031401	0.115084	0.0829541	10644	tags=35%, list=29%, signal=25%	UCHL1/PSMA8/TGFB1/H2AC14/RPS27A/H2AC19/H2AC12/BARD1/H2AC4/INO80C/RUVBL1/PSMA1/UBA52/TFPT/MCRS1/FOXK1/NFRKB/ACTL6A/UCHL3/PSMD13/H2AC13/H2AW/ACTR5/HCFC1/ASXL1/ACTR8/FOXK2/NEDD8/H2AC8/PSME3/PSMB3/SMAD7/PSMD4/PSMC5/PSMD2
REACTOME_EPIGENETIC_REGULATION_OF_GENE_EXPRESSION	REACTOME_EPIGENETIC_REGULATION_OF_GENE_EXPRESSION	147	0.382246	1.4673	0.0108946	0.0531367	0.0383017	10960	tags=46%, list=30%, signal=32%	TET1/H2AX/UHRF1/PHF19/DNMT3A/EZH2/H2AC14/POLR1G/TAF1D/H4C15/RRP8/H2AC19/CHD3/H2AZ1/H2AC4/H4C5/POLR1H/EHMT2/POLR2H/H2BC6/DNMT1/POLR2L/H4C8/ERCC2/CBX3/GTF2H1/H3C11/TAF1A/HDAC2/H2BC8/SAP30/DNMT3B/MTF2/EED/TTF1/MTA3/CHD4/TET3/MYBBP1A/POLR1A/H4-16/CDK7/JARID2/TDG/POLR1C/SUV39H1/H3C3/SAP30BP/H2BU1/AEBP2/DEK/BAZ1B/H2AC8/POLR1B/RBBP4/MTA2/H3C10/POLR1F/UBTF/H2AJ/MBD3/KAT2A/BAZ2A/H4C4/H3C14/ERCC3/H2BC3
PID_BETA_CATENIN_NUC_PATHWAY	PID_BETA_CATENIN_NUC_PATHWAY	79	0.414064	1.46715	0.034134	0.121796	0.0877923	5035	tags=23%, list=14%, signal=20%	PITX2/FGF4/ZCCHC12/DKK1/CACNA1G/CXCL8/SFN/IGF2BP1/SALL4/MMP9/AXIN2/CDKN2A/INCENP/CCND2/LEF1/BCL9/TNIK/MYOG
PID_TAP63_PATHWAY	PID_TAP63_PATHWAY	54	0.43915	1.4656	0.0393701	0.134359	0.096848	7332	tags=39%, list=20%, signal=31%	ITGA3/ITGB4/PMAIP1/S100A2/PLK1/NQO1/EVPL/VDR/TFAP2C/JAG1/TP53I3/CDKN2A/SMARCD3/BAX/GDF15/SSRP1/ADA/PRKCD/CLCA2/YWHAQ/MFGE8
PID_EPHB_FWD_PATHWAY	PID_EPHB_FWD_PATHWAY	40	0.463001	1.46519	0.0610264	0.182356	0.131445	4863	tags=20%, list=13%, signal=17%	EFNA5/EPHB3/EPHB2/DNM1/GRB7/GRIA1/SRC/HRAS
WP_CILIOPATHIES	WP_CILIOPATHIES	177	0.375413	1.46333	0.00867664	0.0462851	0.033363	12113	tags=51%, list=33%, signal=34%	DCDC2/DNAAF4/PKHD1/EVC2/ZIC2/TCTN2/CNGB1/MCIDAS/NPHP1/GPR161/PLK4/KIF7/B9D2/NEK2/CENPF/ANKS6/TMEM237/TULP1/TMEM216/NME9/CCDC40/DNAI2/CSPP1/CC2D2A/IFT57/DNAAF6/LCA5/DYNC2I2/EVC/RPGRIP1L/TUB/IFT52/DNAJB13/MAK/DRC1/GLI3/IFT80/POC1A/RSPH1/TRIM32/ANKS3/CEP41/TMEM67/IFT140/CCNO/B9D1/CEP164/CCDC28B/KIAA0753/PCARE/WDR35/DNAI1/C2CD3/GLIS2/MKKS/DYNC2LI1/CEP19/TMEM107/IQCB1/EFHC1/CCDC65/BBS12/INTU/MKS1/NME7…
PID_AR_TF_PATHWAY	PID_AR_TF_PATHWAY	53	0.438229	1.46318	0.0444444	0.145741	0.105052	7512	tags=28%, list=21%, signal=22%	NR0B1/HOXB13/SPDEF/KLK2/PDE9A/PKN1/SRC/EHMT2/RACK1/HDAC7/MAP2K6/SMARCC1/SENP1/KLK3/TRIM24
WP_2Q112_COPY_NUMBER_VARIATION_SYNDROME	WP_2Q112_COPY_NUMBER_VARIATION_SYNDROME	42	0.458913	1.4631	0.0533516	0.166732	0.120183	10187	tags=48%, list=28%, signal=34%	COL2A1/NEURL3/FAM178B/FER1L5/NCAPH/ITPRIPL1/GPAT2/ANKRD36C/ASTL/ZP2/ARID5A/ANKRD36B/ANKRD36/SEMA4C/DUSP2/PARL/MMS19/FAHD2B/KANSL3/CNNM4
REACTOME_DOWNSTREAM_SIGNALING_OF_ACTIVATED_FGFR1	REACTOME_DOWNSTREAM_SIGNALING_OF_ACTIVATED_FGFR1	31	0.486125	1.46135	0.0565771	0.173375	0.124971	2870	tags=26%, list=8%, signal=24%	FGF4/FGF20/FGF3/FGF5/FGF8/FGF9/FGFR1/FLRT2
REACTOME_STIMULI_SENSING_CHANNELS	REACTOME_STIMULI_SENSING_CHANNELS	106	0.396261	1.45758	0.0348977	0.123612	0.0891016	4818	tags=27%, list=13%, signal=24%	TTYH1/TRPV6/ANO9/TRPM6/WNK2/NALCN/TRPV5/TRPC3/RYR2/ASIC1/TRPC7/BSND/BEST3/TRPM2/RYR1/MCOLN3/MCOLN2/TRPC1/TRPA1/TRPV2/RPS27A/TRPM5/CLCNKB/TRPV4/ANO4/TTYH3/SRI/TRPM3/ASIC4
REACTOME_CARBOXYTERMINAL_POST_TRANSLATIONAL_MODIFICATIONS_OF_TUBULIN	REACTOME_CARBOXYTERMINAL_POST_TRANSLATIONAL_MODIFICATIONS_OF_TUBULIN	45	0.450778	1.45711	0.052	0.164135	0.118311	5566	tags=33%, list=15%, signal=28%	TUBAL3/TUBA3C/TTLL4/TTLL6/TUBB2B/TUBB3/LRRC49/TUBA3E/TUBA1A/SVBP/TUBB6/TUBA1C/TUBA1B/TUBB8B/TUBA8
REACTOME_CARDIAC_CONDUCTION	REACTOME_CARDIAC_CONDUCTION	130	0.384628	1.45665	0.0153107	0.0681015	0.0490886	7730	tags=40%, list=21%, signal=32%	CACNG4/CORIN/ATP1A4/NKX2-5/SCN1A/KCNH2/KCND2/CACNG6/ITPR3/RYR2/TBX5/FXYD2/ORAI2/KCNK10/KCNK15/SCN3B/RYR1/KCNJ11/TRPC1/KCNQ1/KCNK12/CACNG8/RANGRF/CACNG7/SCN2A/KCNK5/SRI/ATP1A3/ATP1A1/SCN2B/KCNJ14/ATP1B3/DMPK/FGF11/SCN1B/ORAI1/MME/CACNB1/KCNK7/SCN10A/CLIC2/NPPC/KCNK17/WWTR1/KCNIP4/KCNE3/TNNI3/KCNK9/FGF13/KCNJ12/ATP1A2/ATP2B1
KEGG_TYPE_I_DIABETES_MELLITUS	KEGG_TYPE_I_DIABETES_MELLITUS	41	0.457465	1.45454	0.0606061	0.18153	0.13085	6093	tags=37%, list=17%, signal=30%	GAD2/CD80/IL12A/HLA-DQA2/IFNG/IL1A/IL1B/GZMB/GAD1/PTPRN/CD86/FASLG/HLA-DQA1/LTA/TNF
REACTOME_KERATINIZATION	REACTOME_KERATINIZATION	210	0.368248	1.45249	0.00785944	0.0436096	0.0314344	3823	tags=21%, list=10%, signal=19%	KRT80/KRTAP1-1/KRT19/KRT4/KRTAP4-1/KRTAP2-3/KRTAP19-1/KRT40/KRT75/KRT2/KRT78/KRT79/KRTAP19-5/KRT34/LCE1F/KRTAP20-2/KRT17/DSC3/KRT39/KRT23/KLK12/KRT6C/LCE6A/LCE1C/LCE1B/KRT9/SPRR2E/KRT81/KLK13/KRT77/KRT25/EVPL/ST14/SPRR2G/LCE1E/TGM5/KRT20/FLG/KRT15/DSG2/PI3/SPRR1B/KRT3/KLK5/DSC2
REACTOME_DISEASES_OF_PROGRAMMED_CELL_DEATH	REACTOME_DISEASES_OF_PROGRAMMED_CELL_DEATH	102	0.393977	1.44812	0.0337756	0.121342	0.0874652	11031	tags=44%, list=30%, signal=31%	CDC25A/H2AX/POLA2/DNMT3A/EZH2/H2AC14/H4C15/CDKN2A/CDC25C/LMNB1/H2AC19/H2AZ1/FASLG/H2AC4/H4C5/PRIM1/POLA1/CDC25B/CDK5R1/TRAF2/H2BC6/DNMT1/PRIM2/H4C8/H3C11/TP53/LMNA/H2BC8/DNMT3B/EED/GSDME/FADD/H4-16/CDK5/H3C3/H2BU1/H2AC8/RBBP4/H3C10/H2AJ/CAPNS1/H4C4/H3C14/H2BC3/CAPN2
PID_AJDISS_2PATHWAY	PID_AJDISS_2PATHWAY	48	0.442053	1.44783	0.0531915	0.166545	0.120048	4863	tags=23%, list=13%, signal=20%	EGF/MMP3/MMP7/IGF1R/SLIT1/IGF2/ROBO1/BDNF/NME1/SRC/HRAS
KEGG_SPHINGOLIPID_METABOLISM	KEGG_SPHINGOLIPID_METABOLISM	39	0.461284	1.44771	0.0601399	0.18121	0.130619	1718	tags=13%, list=5%, signal=12%	SPHK1/SGPP2/GAL3ST1/UGT8/PLPP2
REACTOME_INTERLEUKIN_2_FAMILY_SIGNALING	REACTOME_INTERLEUKIN_2_FAMILY_SIGNALING	44	0.448786	1.44517	0.0604027	0.181264	0.130658	9834	tags=45%, list=27%, signal=33%	IL21/IL2RG/HAVCR2/LGALS9/IL2RA/IL21R/SYK/JAK3/CSF2RB/PIK3CD/STAT4/LCK/IL15/STAT5A/IL2RB/IL15RA/CSF2RA/IL9R/CSF2/STAT1
WP_FRAGILE_X_SYNDROME	WP_FRAGILE_X_SYNDROME	120	0.385991	1.44479	0.0343602	0.122051	0.0879763	4250	tags=18%, list=12%, signal=16%	GRM5/GRIN2A/GRIA2/GRM1/KCND2/HOXB8/EPS8L1/SH3GL3/DLGAP3/DNM1/GRIA1/MMP9/HCN1/GRIN2B/BDNF/CNR1/GAD1/CDKN2A/GRIP1/RAP1GAP/SRC
REACTOME_HIV_INFECTION	REACTOME_HIV_INFECTION	231	0.361431	1.44149	0.00604743	0.0353047	0.0254481	13944	tags=54%, list=38%, signal=33%	PSMA8/AP1M2/HMGA1/TAF4B/CD8B/FEN1/HCK/RPS27A/RANBP1/NPM1/APOBEC3G/VPS37B/NUP210/NUP37/RAE1/PACS1/CCR5/SSRP1/POLR2H/SLC25A6/NUP93/RANGAP1/NELFE/RAN/NUP62/DOCK2/LCK/PSMA1/POLR2L/ERCC2/UBA52/NUP205/CHMP3/GTF2H1/AP1S2/NUP160/RCC1/POLR2G/POLR2I/NCBP2/AP1S3/SUPT4H1/NUP107/NDC1/NUP85/VPS37C/PSMD13/LIG1/RAC1/CXCR4/XRCC6/KPNB1/NUP155/CDK7/NELFB/POM121C/NELFA/CHMP4B/AP2M1/SUPT16H/NUP188/CD247/TAF9/TAF6/BAN…
PID_AVB3_INTEGRIN_PATHWAY	PID_AVB3_INTEGRIN_PATHWAY	74	0.412204	1.44033	0.042362	0.141319	0.101865	8525	tags=38%, list=23%, signal=29%	COL9A2/COL2A1/COL11A2/IGF1R/COL10A1/COL7A1/VAV3/SPP1/COL16A1/CSF1R/SRC/CSF1/ITGAV/COL5A2/COL4A6/COL11A1/CBL/COL8A2/COL9A3/COL9A1/MFGE8/ILK/COL1A2/RAC1/COL3A1/COL13A1/PI4KB/COL4A5
REACTOME_CONSTITUTIVE_SIGNALING_BY_ABERRANT_PI3K_IN_CANCER	REACTOME_CONSTITUTIVE_SIGNALING_BY_ABERRANT_PI3K_IN_CANCER	78	0.407326	1.43822	0.0456274	0.147959	0.106651	6289	tags=35%, list=17%, signal=29%	NRG3/EGF/FGF4/FGF20/FGF3/FGF5/TGFA/FGF8/FGF9/CD80/FGFR1/CD19/FGFR3/VAV1/CD86/PDGFRA/HGF/SRC/ICOS/RAC2/PIK3CD/FGFR4/KITLG/KIT/TRAT1/LCK/RHOG
REACTOME_DNA_DOUBLE_STRAND_BREAK_RESPONSE	REACTOME_DNA_DOUBLE_STRAND_BREAK_RESPONSE	77	0.407095	1.43624	0.0469543	0.151431	0.109153	12233	tags=49%, list=34%, signal=33%	EYA1/H2AX/EYA4/KPNA2/RPS27A/H4C15/BARD1/H4C5/BRCA1/MRE11/H2BC6/H4C8/UBA52/NSD2/TP53/H3-4/H2BC8/TP53BP1/H4-16/ABRAXAS1/MDC1/APBB1/UBE2I/H2BU1/UBXN1/BAZ1B/RNF8/EYA3/UIMC1/ABL1/BABAM1/H4C4/H2BC3/PIAS4/PPP5C/ATM/SMARCA5/EYA2
WP_NEPHROTIC_SYNDROME	WP_NEPHROTIC_SYNDROME	45	0.444041	1.43533	0.064	0.189892	0.136877	2689	tags=18%, list=7%, signal=16%	CYP11B2/NPHS2/NPHS1/ITGA3/ITGB4/ANLN/LMX1B/WT1
REACTOME_PCP_CE_PATHWAY	REACTOME_PCP_CE_PATHWAY	92	0.396606	1.43505	0.041514	0.139412	0.10049	11141	tags=37%, list=31%, signal=26%	PRKCG/PSMA8/FZD2/VANGL2/ROR1/FZD1/FZD7/RPS27A/PRKCB/DVL2/RAC2/PSMA1/UBA52/CLTA/SMURF2/PSMD13/RAC1/FZD3/PRICKLE1/WNT5A/PFN1/AP2M1/RYK/AP2B1/PSME3/PSMB3/DVL3/AP2A2/AP2S1/PSMD4/PSMC5/PSMD2/ROR2/SEM1
WP_MAPK_SIGNALING_PATHWAY	WP_MAPK_SIGNALING_PATHWAY	247	0.35455	1.42652	0.0052034	0.031698	0.0228484	9225	tags=33%, list=25%, signal=25%	DUSP9/CACNG4/EGF/FGF4/PRKCG/FGF20/TGFB2/CACNG6/FGF3/FGF5/CACNA1G/PLA2G4D/CACNA2D3/TGFB1/CACNG1/CACNG5/FGF8/FGF9/CACNA1E/CACNB4/FGFR1/FGFR3/FLNC/PLA2G4A/DUSP4/NTF4/CACNG8/IL1A/IL1B/BDNF/FLNA/CACNG7/RELB/MAPK13/MAP3K1/MAPT/RAC2/FASLG/FGFR4/HRAS/CACNB3/PTPN7/CDC25B/FGF11/STMN1/CACNA1B/HSPA2/CACNG3/TNF/PRKCD/TRAF2/MAP2K6/CACNB1/RASGRP1/CACNA1F/IL1R2/RRAS2/TP53/HSPB1/MAP4K4/FGF13/NTRK1/PLA2G4E/MAP3K8/…
REACTOME_HCMV_EARLY_EVENTS	REACTOME_HCMV_EARLY_EVENTS	137	0.374052	1.42514	0.0368664	0.128421	0.0925679	11728	tags=50%, list=32%, signal=34%	TUBAL3/TUBA3C/TUBB2B/TUBB3/TUBA3E/EZH2/H2AC14/TUBA1A/H4C15/TRIM28/TUBB6/H2AC19/TUBA1C/H2AC12/H2AC4/H4C5/TUBA1B/NUP210/TUBB8B/NUP37/RAE1/NUP93/TUBA8/H2BC18/NUP62/H2BC6/CBX1/H4C8/DYNC1I1/NUP205/NUP160/H3C11/H2BC8/NUP107/NDC1/NUP85/EED/H2AC13/H2AW/H4-16/NUP155/DYNC1LI1/DYNC1H1/POM121C/H3C3/H2BU1/NUP188/HDAC3/H2AC8/RBBP4/SEC13/H3C10/PML/AAAS/NCOR2/DYNLL1/TUBB4B/DYNC1I2/DAXX/H4C4/H3C14/H2BC3/NUP133/NU…
PID_P53_DOWNSTREAM_PATHWAY	PID_P53_DOWNSTREAM_PATHWAY	137	0.373571	1.42331	0.0368664	0.128421	0.0925679	8350	tags=32%, list=23%, signal=25%	AFP/LIF/DKK1/ARID3A/SFN/PMAIP1/PYCARD/S100A2/TGFA/CCNB1/BCL2L14/SCN3B/NDRG1/VDR/SPP1/CX3CL1/TP53I3/PRMT1/E2F1/E2F2/HGF/BAX/ZNF385A/MSH2/GDF15/BAK1/DUSP5/SMARCA4/SH2D1A/BCL2L1/E2F3/NFYA/PIDD1/PCNA/CSE1L/TP53/MAP4K4/HDAC2/BCL2A1/PCBP4/DROSHA/BCL2/BBC3/SERPINE1
REACTOME_HCMV_INFECTION	REACTOME_HCMV_INFECTION	161	0.368036	1.42274	0.0158238	0.0690445	0.0497683	11728	tags=47%, list=32%, signal=32%	TUBAL3/TUBA3C/TUBB2B/TUBB3/TUBA3E/EZH2/H2AC14/TUBA1A/H4C15/TRIM28/TUBB6/H2AC19/TUBA1C/H2AC12/H2AC4/H4C5/VPS37B/TUBA1B/NUP210/TUBB8B/NUP37/RAE1/NUP93/TUBA8/H2BC18/NUP62/H2BC6/CBX1/H4C8/DYNC1I1/NUP205/CHMP3/NUP160/H3C11/H2BC8/NUP107/NDC1/SNF8/NUP85/EED/VPS37C/H2AC13/H2AW/H4-16/NUP155/DYNC1LI1/DYNC1H1/POM121C/CHMP4B/H3C3/H2BU1/NUP188/HDAC3/H2AC8/RBBP4/SEC13/H3C10/PML/AAAS/NCOR2/DYNLL1/TUBB4B/CHMP4A/…
NABA_CORE_MATRISOME	NABA_CORE_MATRISOME	275	0.35021	1.42076	0.00430658	0.0274967	0.01982	5572	tags=26%, list=15%, signal=22%	OTOG/VWDE/LAMC2/FRAS1/COL9A2/COL2A1/SPOCK3/ZP1/COMP/LAMA1/MFAP2/VWA5B2/HAPLN1/RSPO4/NPNT/MATN3/NELL1/ZPLD1/COL11A2/COL24A1/VIT/PAPLN/FNDC7/COL10A1/TNFAIP6/DMBT1/SLIT1/COL28A1/COL7A1/NTNG1/CILP2/NTNG2/MATN4/COCH/FBLN1/VWA5B1/IBSP/TINAG/COL21A1/FBN2/EMILIN2/ANOS1/ACAN/RELN/SPP1/COL20A1/EMILIN3/ZP3/FNDC8/VWA2/COL16A1/IGFBPL1/PODNL1/POMZP3/LAMA5/HAPLN3/COL19A1/LAMB3/LAMB1/SPARCL1/EPYC/LAMC1/IGFBP6/SP…
REACTOME_G_ALPHA_Z_SIGNALLING_EVENTS	REACTOME_G_ALPHA_Z_SIGNALLING_EVENTS	48	0.433367	1.41937	0.0651596	0.192652	0.138867	6600	tags=35%, list=18%, signal=29%	PRKCG/ADCY8/RGS4/GNG8/GNGT1/ADRA2C/GNG4/RGS20/PRKCB/PRKCQ/GNB3/GNAZ/RGS19/ADCY2/PRKCD/GNGT2/GNAT3
REACTOME_O_LINKED_GLYCOSYLATION	REACTOME_O_LINKED_GLYCOSYLATION	111	0.384033	1.41897	0.0372149	0.129112	0.0930659	7984	tags=37%, list=22%, signal=29%	A4GNT/CHST4/MUC1/MUC5AC/ADAMTS16/GCNT3/GALNT5/MUC17/GALNT3/B3GNT3/ADAMTS19/GCNT1/GALNTL5/B4GALT6/GALNT8/SEMA5B/B3GNT9/ADAMTS9/MUC15/GALNT6/MUC6/LARGE2/ADAMTS3/MUC5B/GALNT18/B3GNT4/SPON2/THSD4/GALNT4/B3GNTL1/GALNT10/GCNT4/POMK/GALNT14/B4GALT5/GALNT7/B3GNT8/ADAMTS6/GALNT17/B3GNT5/ADAMTS14
WP_EXTRAFOLLICULAR_B_CELL_ACTIVATION_BY_SARSCOV2	WP_EXTRAFOLLICULAR_B_CELL_ACTIVATION_BY_SARSCOV2	71	0.408855	1.4159	0.0525641	0.165089	0.118999	8017	tags=44%, list=22%, signal=34%	PDCD1/CXCR5/TMSB10/IL21/CR2/AICDA/TLR7/CD80/IL12A/CD19/IFNG/CR1/SYK/EBI3/FCRL5/PTCRA/SLAMF7/ICOS/ITGB2/PTPRC/MS4A1/IL10/TNF/TNFSF13B/CD22/MFGE8/ICOSLG/PAX5/SELL/STAT5A/CXCR4
REACTOME_REGULATED_NECROSIS	REACTOME_REGULATED_NECROSIS	56	0.42205	1.41486	0.0563565	0.17304	0.12473	9443	tags=38%, list=26%, signal=28%	IL18/CASP5/BIRC3/IL1A/IL1B/GZMB/RPS27A/FASLG/BAX/BAK1/TRAF2/UBA52/PELI1/CHMP3/TP53/GSDME/FADD/IRF1/CHMP4B/TP63/CASP4
REACTOME_CELLULAR_SENESCENCE	REACTOME_CELLULAR_SENESCENCE	195	0.358943	1.41484	0.0195669	0.0792097	0.0570955	10960	tags=39%, list=30%, signal=28%	HMGA2/HMGA1/CBX2/CXCL8/CCNA1/H2AX/UBE2C/UBE2S/CBX6/CDK4/IL1A/EZH2/H2AC14/RPS27A/H4C15/CDKN2A/IFNB1/LMNB1/E2F1/E2F2/H2AC19/H2AZ1/VENTX/H2AC4/H4C5/TNIK/CDKN2B/EHMT2/MRE11/CCNE2/ACD/CDK6/ID1/H1-3/H2BC6/MAP2K6/E2F3/H4C8/UBA52/H3C11/TP53/PHC1/ANAPC1/MAP4K4/H3-4/H2BC8/AGO1/EED/RNF2/ANAPC11/SCMH1/ANAPC7/H4-16/PHC2/UBE2E1/MAPK10/H3C3/CDKN2C/H2BU1/CDK2/H2AC8/CBX8/RBBP4/H3C10/H1-4/CABIN1/UBE2D1/TFDP1/H2AJ/…
REACTOME_RAC3_GTPASE_CYCLE	REACTOME_RAC3_GTPASE_CYCLE	94	0.389604	1.41339	0.05	0.158218	0.114046	11013	tags=44%, list=30%, signal=31%	SLC1A5/DEPDC1B/SLITRK5/CYBB/NCF2/NCF1/RACGAP1/DSG2/CYBA/ARHGAP39/JAG1/NCF4/NOX3/NCKAP1L/ABI2/TFRC/WASF1/PAK4/ARAP2/SYDE1/YKT6/CDC42EP1/DIAPH3/ARHGAP1/GIT1/ABL2/PAK1/LBR/VRK2/AMIGO2/CAV1/VANGL1/LAMTOR1/SWAP70/BRK1/ARHGAP26/NHS/ABR/NOX1/WASF2/DOCK10
REACTOME_HIV_LIFE_CYCLE	REACTOME_HIV_LIFE_CYCLE	149	0.368377	1.41126	0.0266238	0.100367	0.0723458	12520	tags=49%, list=34%, signal=32%	HMGA1/TAF4B/FEN1/RPS27A/RANBP1/VPS37B/NUP210/NUP37/RAE1/CCR5/SSRP1/POLR2H/NUP93/RANGAP1/NELFE/RAN/NUP62/POLR2L/ERCC2/UBA52/NUP205/CHMP3/GTF2H1/NUP160/RCC1/POLR2G/POLR2I/NCBP2/SUPT4H1/NUP107/NDC1/NUP85/VPS37C/LIG1/CXCR4/XRCC6/NUP155/CDK7/NELFB/POM121C/NELFA/CHMP4B/SUPT16H/NUP188/TAF9/TAF6/BANF1/SUPT5H/SEC13/TAF4/TAF10/TAF3/AAAS/CHMP4A/PPIA/TSG101/ERCC3/RNMT/POLR2D/NUP133/POLR2J/CTDP1/NUP43/POLR2B/…
WP_MODULATORS_OF_TCR_SIGNALING_AND_T_CELL_ACTIVATION	WP_MODULATORS_OF_TCR_SIGNALING_AND_T_CELL_ACTIVATION	61	0.412796	1.41006	0.0525641	0.165089	0.118999	13284	tags=61%, list=36%, signal=39%	CD3D/VAV1/RHOH/CARD11/CD3G/PRKCQ/CD8A/LCK/SH2D1A/CD3E/SMARCB1/CD5/UBASH3A/PLCG1/MALT1/AGO1/MAP3K8/MAP4K1/DGKA/DGKZ/LCP2/MAP3K14/CD247/ZAP70/GNA13/ITK/NFKB1/TNFAIP3/PCBP2/RELA/LAT/ELOB/FIBP/IKBKB/RNF7/CD28/PTPN6
KEGG_REGULATION_OF_ACTIN_CYTOSKELETON	KEGG_REGULATION_OF_ACTIN_CYTOSKELETON	213	0.356343	1.40748	0.00902953	0.0474427	0.0341974	5900	tags=24%, list=16%, signal=20%	PAK5/CHRM1/EGF/FGF4/ITGB8/ITGA3/ACTN2/ITGB6/FGF20/FGF3/FGF5/MYLK2/ITGB4/PFN2/ITGAM/VAV3/FGF8/FGF9/ITGAD/SCIN/FGFR1/INSRR/FGFR3/TMSB4XP8/ITGA2/VAV1/LIMK1/FGD3/PDGFD/CHRM4/PAK6/PDGFRA/TMSB4X/ACTN3/RAC2/PIK3CD/FGFR4/ITGB2/HRAS/NCKAP1L/ITGAV/ABI2/FGF11/PFN4/PDGFC/ITGA5/ARPC1A/WASF1/ARPC1B/PAK4/IQGAP1
REACTOME_SIGNALING_BY_FGFR	REACTOME_SIGNALING_BY_FGFR	87	0.392296	1.40684	0.0585305	0.178063	0.12835	7367	tags=31%, list=20%, signal=25%	FGF4/FGF20/FGF3/FGF5/FGF8/FGF9/GALNT3/FGFR1/FGFR3/FLRT2/ANOS1/RPS27A/SRC/SPRED1/ESRP1/FGFR4/HRAS/HNRNPA1/POLR2H/FLRT1/CBL/POLR2L/UBA52/POLR2G/POLR2I/NCBP2/PLCG1
REACTOME_ORGANELLE_BIOGENESIS_AND_MAINTENANCE	REACTOME_ORGANELLE_BIOGENESIS_AND_MAINTENANCE	291	0.34454	1.4051	0.0045934	0.0286746	0.0206691	12129	tags=46%, list=33%, signal=31%	SSTR3/TUBAL3/KIF3C/TUBA3C/CYS1/TUBB2B/TUBB3/TCTN2/CNGB1/PLK1/NPHP1/TUBA3E/DYNLRB1/TUBA1A/PLK4/B9D2/FBF1/CDK1/NEK2/TUBB6/SFI1/SMARCD3/CNTRL/TUBA1C/TMEM216/MAPRE1/CEP89/TWNK/TUBA1B/TUBB8B/UNC119B/CC2D2A/KIF24/IFT57/CCT2/TUBA8/CEP131/PPRC1/DYNC2I2/RPGRIP1L/TTC26/IFT52/TUBB/PRKAA2/PRKAR2B/IFT80/GLUD2/HAUS1/CEP41/TMEM67/IFT140/ATP5ME/B9D1/HAUS6/IFT22/ATP5MC2/CEP164/HAUS5/HAUS8/WDR35/CCT4/CDK5RAP2/CHCH…
REACTOME_BETA_CATENIN_INDEPENDENT_WNT_SIGNALING	REACTOME_BETA_CATENIN_INDEPENDENT_WNT_SIGNALING	146	0.366224	1.40363	0.032	0.116641	0.0840763	11141	tags=38%, list=31%, signal=26%	PRKG2/PRKCG/PSMA8/FZD2/VANGL2/ITPR3/GNG8/GNGT1/ROR1/PDE6A/FZD1/FZD7/GNG4/AXIN2/RPS27A/PRKCB/LEF1/DVL2/GNB3/RAC2/PSMA1/GNGT2/UBA52/CLTA/PLCB1/AGO1/SMURF2/PSMD13/RAC1/MYC/TCF7/GNB4/FZD3/PRICKLE1/WNT5A/PFN1/AP2M1/PLCB2/CAMK2A/GNG2/RYK/AP2B1/PSME3/PSMB3/DVL3/AP2A2/AP2S1/PSMD4/PSMC5/PSMD2/MOV10/GNB2/ROR2/AGO2/SEM1
KEGG_HEDGEHOG_SIGNALING_PATHWAY	KEGG_HEDGEHOG_SIGNALING_PATHWAY	56	0.418472	1.40286	0.0602883	0.181224	0.130629	6318	tags=25%, list=17%, signal=21%	WNT7B/BMP7/LRP2/WNT9A/WNT3A/WNT10A/ZIC2/BMP4/GLI1/PRKX/WNT6/WNT7A/GLI3/BMP2
REACTOME_SENSORY_PROCESSING_OF_SOUND	REACTOME_SENSORY_PROCESSING_OF_SOUND	77	0.397383	1.40198	0.0583756	0.177806	0.128165	5608	tags=22%, list=15%, signal=19%	MYO3A/OTOG/USH1C/SNAP25/PCDH15/XIRP2/USH1G/PCLO/OTOGL/TMC2/TMIE/STX1A/CTBP2/SYN1/CIB2/FSCN2/TPRN
NABA_ECM_GLYCOPROTEINS	NABA_ECM_GLYCOPROTEINS	196	0.355989	1.40074	0.0137906	0.062684	0.0451835	7335	tags=33%, list=20%, signal=26%	OTOG/VWDE/LAMC2/FRAS1/ZP1/COMP/LAMA1/MFAP2/VWA5B2/RSPO4/NPNT/MATN3/NELL1/ZPLD1/VIT/PAPLN/FNDC7/TNFAIP6/DMBT1/SLIT1/NTNG1/CILP2/NTNG2/MATN4/COCH/FBLN1/VWA5B1/IBSP/TINAG/FBN2/EMILIN2/ANOS1/RELN/SPP1/EMILIN3/ZP3/FNDC8/VWA2/IGFBPL1/POMZP3/LAMA5/LAMB3/LAMB1/SPARCL1/LAMC1/IGFBP6/SPON2/KCP/THSD4/ELSPBP1/LAMA3/LAMB4/LGI3/ZP2/AGRN/EMID1/GLDN/CCN4/FBN3/SRPX2/MXRA5/MGP/MFGE8/FGL2
WP_HIPPO_SIGNALING_REGULATION_PATHWAYS	WP_HIPPO_SIGNALING_REGULATION_PATHWAYS	97	0.38281	1.40069	0.0591074	0.179169	0.129148	6338	tags=27%, list=17%, signal=22%	CDH10/CDH9/CDH17/PRKCG/CDH16/CDH6/IGF1R/FGFR1/FGFR3/CDH18/TEAD4/TEAD2/PRKCB/CSF1R/PDGFRA/PRKCQ/LEF1/FGFR4/KIT/GNAL/CDH3/PRKAA2/PRKCD/PRKAR2B/CDH24/CDH20
REACTOME_REGULATION_OF_TP53_ACTIVITY	REACTOME_REGULATION_OF_TP53_ACTIVITY	160	0.362772	1.40064	0.0226456	0.0877301	0.0632372	10909	tags=44%, list=30%, signal=31%	AURKB/CCNA1/CHEK1/TAF4B/TPX2/EXO1/RPS27A/CDK1/CDKN2A/CHD3/RFC4/RMI2/BLM/BARD1/RHNO1/ZNF385A/EHMT2/BRCA1/SSRP1/MRE11/PRKAA2/CDK5R1/MAP2K6/UBA52/ATRIP/TP53/HDAC2/RPA1/DYRK2/CSNK2A1/CSNK2B/KMT5A/L3MBTL1/PRR5/CHD4/PPP1R13L/AURKA/RAD1/CDK5/RNF34/RFC2/RPA2/SMYD2/SUPT16H/TP63/RFC5/WRN/NUAK1/CDK2/TAF9/BRPF1/TAF6/BRIP1/RPA3/RBBP4/TOPBP1/PPP2R1A/MTA2/RBBP8/PML/PHF20/TAF4/TAF10/TAF3/PLK3/MBD3/ING5/RAD9A/DAX…
REACTOME_SIGNALING_BY_WNT	REACTOME_SIGNALING_BY_WNT	330	0.339805	1.39784	0.0052338	0.0318064	0.0229265	11141	tags=36%, list=31%, signal=25%	WNT7B/PRKG2/WIF1/PRKCG/PSMA8/SOX2/FZD2/RSPO4/VANGL2/DKK1/WNT9A/ITPR3/SOX4/WNT3A/HECW1/GNG8/WNT10A/SOX9/GNGT1/ROR1/SFRP2/H2AX/PDE6A/FZD1/FZD7/GNG4/LGR5/H2AC14/AXIN2/RPS27A/H4C15/RNF43/CTBP2/PRKCB/KREMEN2/BCL9L/H2AC19/H2AZ1/LEF1/DVL2/GNB3/RAC2/WNT6/H2AC4/H4C5/BCL9/KREMEN1/WNT7A/SMARCA4/RUNX3/H2BC6/RUVBL1/PSMA1/H4C8/GNGT2/UBA52/PYGO2/CLTA/H3C11/H3-4/PLCB1/H2BC8/AGO1/SOX3/SMURF2/CSNK2A1/CSNK2B/WLS/SO…
KEGG_PANCREATIC_CANCER	KEGG_PANCREATIC_CANCER	70	0.405215	1.39675	0.0618557	0.184397	0.132916	8571	tags=31%, list=24%, signal=24%	EGF/TGFB2/TGFB1/TGFA/RAD51/CDK4/CDKN2A/E2F1/E2F2/RAC2/PIK3CD/PGF/BRCA2/CDK6/BCL2L1/E2F3/TP53/VEGFB/TGFB3/RAC1/PIK3CG/SMAD3
REACTOME_SUMOYLATION	REACTOME_SUMOYLATION	187	0.355843	1.39657	0.0218595	0.0858718	0.0618976	11459	tags=47%, list=31%, signal=32%	TFAP2A/BIRC5/AURKB/CBX2/IKBKE/FOXL2/EID3/CDCA8/VDR/TOP2A/DNMT3A/TFAP2C/H4C15/TRIM28/CDKN2A/INCENP/CHD3/NPM1/BLM/H4C5/NUP210/BRCA1/NUP37/RAE1/HDAC7/NUP93/RANGAP1/SAE1/UBA2/NUP62/DNMT1/H4C8/VHL/NUP205/SENP1/PCNA/NUP160/TP53/PHC1/HDAC2/RPA1/TFAP2B/NUP107/DNMT3B/NDC1/NUP85/RNF2/TP53BP1/SMC3/AURKA/SCMH1/ZNF350/TOP2B/H4-16/PIAS3/PPARG/NUP155/MDC1/PHC2/POM121C/PIAS1/TDG/UBE2I/MRTFA/NUP188/WRN/CBX8/SUMO2…
REACTOME_EPH_EPHRIN_SIGNALING	REACTOME_EPH_EPHRIN_SIGNALING	92	0.385631	1.39534	0.0573871	0.175218	0.1263	8055	tags=29%, list=22%, signal=23%	EPHA6/EFNA5/EPHA5/EPHB3/EPHB2/VAV3/DNM1/EPHA10/EPHB6/NCK2/MMP9/LIMK1/GRIN2B/SRC/EPHA7/HRAS/GRIN1/ARPC1A/ARPC1B/EFNA4/ARPC4/CLTA/PSENEN/APH1B/RAC1/GIT1/CFL1
REACTOME_SARS_COV_2_HOST_INTERACTIONS	REACTOME_SARS_COV_2_HOST_INTERACTIONS	201	0.353901	1.39407	0.0178945	0.0753422	0.0543078	11741	tags=46%, list=32%, signal=32%	IL17F/SFN/IKBKE/TLR7/RPS21/RPS3/RPSA/RPS5/TLR8/RPS3A/TLR1/RPS12/RPS19/SNRPD1/SNRPB/KPNA2/SNRPD2/RPS27A/RPS16/RPS13/RPS24/IFNB1/RPS29/RPS4X/RPS8/RPS28/RPS9/RPS15A/RPS6/NUP210/RPS14/NUP37/RPS18/RPS2/RAE1/RPS27/NLRP12/RPS10/NUP93/RPS11/RPS15/RPS4Y2/SNRPE/NUP62/RPS20/RPS25/RPS7/GEMIN4/UBA52/NUP205/NUP160/YWHAQ/GEMIN2/NLRP3/VPS33A/NUP107/TRAF3/NDC1/NUP85/GEMIN5/IL17A/SNRPF/NUP155/CAV1/POM121C/IRAK2/IR…
KEGG_NATURAL_KILLER_CELL_MEDIATED_CYTOTOXICITY	KEGG_NATURAL_KILLER_CELL_MEDIATED_CYTOTOXICITY	130	0.36684	1.38928	0.0491228	0.156534	0.112832	8407	tags=32%, list=23%, signal=25%	PRKCG/RAET1L/KLRC2/VAV3/FCER1G/HCST/ULBP1/IFNG/KIR2DL4/NCR2/VAV1/SYK/KLRC3/TYROBP/GZMB/FCGR3A/PRKCB/IFNB1/RAC2/FASLG/PIK3CD/ITGB2/HRAS/IFNGR2/KIR3DL2/KIR2DL3/NFATC4/CHP2/TNF/LCK/KLRC1/CD48/SH2D1A/NFATC2/ICAM1/CD244/PLCG1/KIR2DS4/RAC1/PIK3CG/LCP2/PAK1
REACTOME_CHROMATIN_MODIFYING_ENZYMES	REACTOME_CHROMATIN_MODIFYING_ENZYMES	273	0.341578	1.38346	0.0109139	0.0531367	0.0383017	13380	tags=54%, list=37%, signal=34%	PRDM9/H2AX/CDK4/DNMT3A/EZH2/H2AC14/H4C15/SUPT3H/PADI2/PRMT1/H2AC19/CHD3/SMARCD3/H2AZ1/H2AC12/YEATS2/H2AC4/H4C5/EHMT2/RPS2/SUV39H2/PRMT3/SMARCD1/H2BC18/JMJD6/VPS72/SMARCA4/MECOM/ELP1/BRMS1/PHF21A/H2BC6/RUVBL1/SMARCC1/KDM1A/PADI3/H4C8/SMARCB1/WDR77/JADE2/NSD2/H3C11/MRGBP/MCRS1/SMYD3/HDAC2/H2BC8/SAP30/KANSL2/KMT2A/PRMT6/KMT5A/KDM5B/ACTL6A/EED/H2AC13/KMT5C/YEATS4/MTA3/CHD4/H2AW/HCFC1/H4-16/KDM4D/NSD3…
WP_CILIARY_LANDSCAPE	WP_CILIARY_LANDSCAPE	214	0.349764	1.38262	0.0158222	0.0690445	0.0497683	10860	tags=40%, list=30%, signal=28%	TFAP2A/USH1C/NEFL/NEFM/EFHC2/MCM7/MCM10/MCM2/MCM6/MCM3/DYNLRB1/TFAP2C/EXOSC4/ANKS6/CTBP2/MYL6B/RAB3IL1/MCM4/NME8/MCM8/CCDC40/MCM5/TFAP2E/MSH2/IFT57/SMC4/LCA5/DYNC2I2/TTC26/IQGAP1/IFT52/IFT80/EXOSC2/WEE1/ANKS3/IFT140/EFTUD2/YAP1/IFT22/GLA/HDAC2/LCN2/TFAP2B/COPS7B/CD2BP2/PSMD13/RAC1/TBC1D4/TTC30B/ZMYND19/SNRPB2/CEP170/CNOT9/COPS6/IQCB1/DYNC1LI1/DYNC1H1/LSM4/EXOSC9/SSNA1/EXOSC7/AIMP1/FUZ/EIPR1/CAMK2…
WP_MALE_INFERTILITY	WP_MALE_INFERTILITY	144	0.359461	1.37432	0.043628	0.144586	0.10422	3101	tags=15%, list=9%, signal=14%	BRDT/TEX15/CRISP2/CYP26B1/KLK2/PRDM9/PIWIL4/SPATA17/MSMB/HMGA1/NANOS1/TRIP13/CCNA1/STRA8/NQO1/SEMG1/MSH4/SEPTIN12/XRCC2/ETV5/MMP9/VCX
REACTOME_MITOTIC_PROPHASE	REACTOME_MITOTIC_PROPHASE	142	0.359802	1.37305	0.0459242	0.148679	0.10717	11451	tags=42%, list=31%, signal=29%	CCNB1/H2AX/CCNB2/PLK1/H2AC14/H4C15/CDK1/PRKCB/LMNB1/H2AC19/H2AZ1/H2AC4/H4C5/NUP210/NUP37/RAE1/NUP93/SMC4/NCAPG2/NUP62/H2BC6/NCAPD3/H4C8/NUP205/NUP160/H3C11/H3-4/CTDNEP1/LMNA/H2BC8/SMC2/NUP107/KMT5A/NDC1/NUP85/NCAPH2/SET/H4-16/NUP155/VRK2/POM121C/H3C3/H2BU1/NUP188/H2AC8/BANF1/PPP2R1A/SEC13/H3C10/AAAS/H2AJ/MASTL/VRK1/H4C4/H3C14/LEMD2/H2BC3/NEK6/NUP133/NUP43
KEGG_CHEMOKINE_SIGNALING_PATHWAY	KEGG_CHEMOKINE_SIGNALING_PATHWAY	187	0.347051	1.36206	0.0399556	0.135591	0.0977363	8547	tags=34%, list=23%, signal=26%	CXCL5/CXCL1/CCR3/ADCY8/CXCR5/GNG8/CXCR1/CXCL3/CXCL8/VAV3/GNGT1/CXCR2/XCL1/NCF1/CXCL14/CCL2/CCL20/VAV1/GNG4/CCL7/HCK/CXCL6/CCL5/CX3CL1/JAK3/CCL26/PRKCB/CCL28/PRKX/CCL8/GNB3/PF4V1/RAC2/CXCL9/PIK3CD/CCR9/HRAS/CCR5/CCR10/ADCY2/GRK7/CCL4/PRKCD/DOCK2/CXCR3/FGR/CXCL11/GNGT2/PLCB1/PLCB4/GRK3/WAS/RASGRP2/ADCY7/PARD3/RAC1/CXCR4/PIK3CG/GNB4/CCL17/GRK6/PAK1/CCL13/TIAM2
REACTOME_RAC1_GTPASE_CYCLE	REACTOME_RAC1_GTPASE_CYCLE	184	0.344708	1.35096	0.039019	0.133885	0.0965066	9944	tags=37%, list=27%, signal=27%	PAK5/PLEKHG4/SLC1A5/DEPDC1B/VAV3/SH3BP1/CYBB/NCF2/NCF1/ECT2/ARHGEF39/RACGAP1/VAV1/CYBA/PKN1/ARHGAP39/ARHGAP44/JAG1/PAK6/NCF4/ARHGAP22/NOX3/DOCK3/NCKAP1L/ABI2/TFRC/ARHGAP9/PLEKHG2/ARHGEF25/WASF1/PAK4/DEF6/IQGAP1/ARAP2/CIT/DOCK2/GMIP/ARHGAP30/CHN1/YKT6/CDC42EP1/FMNL1/ARHGEF19/WAS/DIAPH3/ARHGAP1/WIPF1/CDC42EP4/RAC1/GIT1/ABL2/PAK1/TIAM2/LBR/VRK2/AMIGO2/SRGAP1/SRGAP3/TAGAP/CAV1/VANGL1/LAMTOR1/SWAP70/A…
REACTOME_MUSCLE_CONTRACTION	REACTOME_MUSCLE_CONTRACTION	203	0.341981	1.34824	0.0378198	0.130839	0.0943106	6933	tags=31%, list=19%, signal=25%	TNNT1/CACNG4/CORIN/ATP1A4/NKX2-5/SCN1A/TRIM72/ACTN2/KCNH2/KCND2/CACNG6/TNNC1/ITPR3/RYR2/CACNA1G/TBX5/FXYD2/ORAI2/KCNK10/KCNK15/SCN3B/MYBPC3/RYR1/TPM2/KCNJ11/TRPC1/KCNQ1/MYH3/KCNK12/CACNG8/RANGRF/CACNG7/SCN2A/KCNK5/ANXA2/MYL6B/ACTN3/TNNT2/SRI/MYBPC2/ATP1A3/ATP1A1/SCN2B/KCNJ14/ATP1B3/DMPK/FGF11/SCN1B/ORAI1/MME/CACNB1/KCNK7/SCN10A/CLIC2/NPPC/KCNK17/WWTR1/KCNIP4/TTN/DES/KCNE3/TNNI3/ITGB5
WP_IL18_SIGNALING_PATHWAY	WP_IL18_SIGNALING_PATHWAY	273	0.331677	1.34335	0.0200142	0.0806324	0.058121	8339	tags=34%, list=23%, signal=26%	CDK5R2/MMP3/MMP1/IL13/KCNH2/RND2/LTB/IL18/ACOD1/CXCL3/TNIP3/CLDN4/CXCL8/NPPB/BIRC3/CCNB2/IER3/IL2RA/PTPRZ1/LMNB2/NCF2/NFKBIE/NCF1/MMP14/CCL2/CA11/IFNG/HCAR2/CCL20/MMP9/APBA2/SPP1/GRIN2B/IL1B/CCL5/PKN1/PLA2G7/MYH7/PRKCB/PTX3/TRPC2/TMSB4X/FASLG/ITM2C/FAM110A/BAX/PTPN7/KITLG/RAE1/HMOX1/STMN1/MMP13/IL37/ENO1/RPS11/HSPB8/NFATC4/RANGAP1/GRM7/IL10/PYGB/TOMM40/CCL4/TNF/PRKCD/LCK/RUNX2/BMP2/BCL2L1/TIMP1/T…
WP_SUDDEN_INFANT_DEATH_SYNDROME_SIDS_SUSCEPTIBILITY_PATHWAYS	WP_SUDDEN_INFANT_DEATH_SYNDROME_SIDS_SUSCEPTIBILITY_PATHWAYS	157	0.347093	1.33726	0.0547945	0.169769	0.122372	7044	tags=33%, list=19%, signal=27%	SST/PLP1/DLX2/TLX3/CHRNA7/HTR3A/SNAP25/SOX2/IL13/KCNH2/EN1/POU3F2/RYR2/TPH1/AVP/CXCL8/NKX2-2/CHRNB2/HDAC9/SSTR2/NEUROD1/LMX1B/SCN3B/MYB/CDCA7L/KCNQ1/IL1A/SLC1A3/IL1B/BDNF/POU2F2/FOXM1/DEAF1/GNB3/FEV/TCF3/ATP1A3/GATA3/GRIN1/IL10/HIF1A/TNF/PRKAR2B/RUNX3/NFYA/ADCYAP1/MIR210/GABRA1/VIPR2/GPD1L/YWHAQ/ALDOA
REACTOME_TRANSCRIPTIONAL_REGULATION_BY_TP53	REACTOME_TRANSCRIPTIONAL_REGULATION_BY_TP53	360	0.323116	1.336	0.0120401	0.0572925	0.0412973	10934	tags=39%, list=30%, signal=27%	G6PD/ARID3A/BIRC5/AURKB/PRELID3A/SFN/CCNA1/CHEK1/PMAIP1/CCNB1/BCL2L14/TAF4B/TPX2/NDRG1/EXO1/FANCI/RPS27A/TP53I3/E2F8/CDK1/CDKN2A/FANCD2/CDC25C/PRMT1/E2F7/E2F1/CHD3/RBL1/NPM1/RFC4/RMI2/BLM/TXNRD1/BARD1/RHNO1/CASP2/BAX/ZNF385A/EHMT2/BRCA1/GLS/MSH2/SSRP1/POLR2H/LAMTOR4/MRE11/CCNE2/NELFE/CNOT11/RAD51D/PRKAA2/CDK5R1/MAP2K6/POLR2L/ERCC2/UBA52/PIDD1/PCNA/GTF2H1/ATRIP/TP53/YWHAQ/POLR2G/POLR2I/HDAC2/CNOT6…
REACTOME_FACTORS_INVOLVED_IN_MEGAKARYOCYTE_DEVELOPMENT_AND_PLATELET_PRODUCTION	REACTOME_FACTORS_INVOLVED_IN_MEGAKARYOCYTE_DEVELOPMENT_AND_PLATELET_PRODUCTION	168	0.337887	1.30974	0.0644068	0.190874	0.137585	7804	tags=30%, list=21%, signal=24%	TUBAL3/KIF3C/KIF6/TUBA3C/KIF18A/KIF2C/KIF4B/TUBB2B/TUBB3/KIF23/KIF15/KIF5A/KLC3/KIF20A/MYB/KIF18B/CENPE/KIFC1/NFE2/RACGAP1/KIF12/KIF11/TUBA3E/KIF4A/TUBA1A/SH2B2/TUBB6/IFNB1/TUBA1C/TUBA1B/DOCK3/TUBB8B/KIF9/GATA3/TUBA8/KIF20B/KIF2A/MAFG/PHF21A/DOCK2/PRKAR2B/KDM1A/WEE1/H3C11/TP53/KIF26B/HDAC2/KLC2/MICAL1/CARMIL1/KIF25
KEGG_MAPK_SIGNALING_PATHWAY	KEGG_MAPK_SIGNALING_PATHWAY	267	0.322818	1.30654	0.034188	0.121796	0.0877923	9225	tags=34%, list=25%, signal=26%	DUSP9/CACNG4/EGF/FGF4/PRKCG/FGF20/TGFB2/CACNG6/FGF3/FGF5/CACNA1G/CACNA2D3/TGFB1/CACNG1/CACNG5/FGF8/FGF9/CACNA1E/CACNB4/FGFR1/FGFR3/FLNC/PLA2G4A/DUSP4/NTF4/CACNG8/IL1A/IL1B/BDNF/PLA2G3/FLNA/CACNG7/RELB/PRKCB/MAPK13/MAP3K1/PDGFRA/RPS6KA6/PRKX/MAPT/RAC2/FASLG/FGFR4/HRAS/CACNB3/PTPN7/CDC25B/FGF11/STMN1/CACNA1B/HSPA2/CACNG3/NFATC4/CHP2/DUSP5/MECOM/TNF/TRAF2/MAP2K6/CACNB1/RASGRP1/CACNA1F/NFATC2/IL1R2/R…
KEGG_CALCIUM_SIGNALING_PATHWAY	KEGG_CALCIUM_SIGNALING_PATHWAY	178	0.333421	1.30203	0.0639013	0.189822	0.136827	6433	tags=27%, list=18%, signal=22%	SPHK1/TACR3/GRM5/CHRNA7/CCKBR/CHRM1/GRIN2A/PRKCG/AVPR1B/HTR5A/ADCY8/ADORA2B/GRM1/TNNC1/ITPR3/RYR2/CACNA1G/OXTR/MYLK2/TRHR/CACNA1E/PTAFR/HTR2C/RYR1/TRPC1/HTR4/TACR2/GNA15/PRKCB/ITPKA/PDGFRA/GRIN2D/PLCD4/PRKX/HTR2B/PLCD3/P2RX5/CACNA1B/SLC25A6/GNAL/GRIN1/HRH2/CHP2/ADCY2/CD38/CACNA1F/MYLK3/P2RX4
REACTOME_SIGNALING_BY_INTERLEUKINS	REACTOME_SIGNALING_BY_INTERLEUKINS	472	0.30948	1.29294	0.0186393	0.0773164	0.0557308	6912	tags=23%, list=19%, signal=19%	MUC1/CXCL1/IL17F/PSMA8/SNAP25/MMP3/SOX2/MMP1/CSF3R/IL13/IL20RA/LIF/BIRC5/IL11/IL18/SERPINB2/TGFB1/FPR1/S100B/IL21/IL2RG/CRLF1/CXCL8/ITGAM/HAVCR2/IL1RAPL1/CD80/PTAFR/LGALS9/IL31RA/IL12A/IL2RA/IL21R/IGHG4/PTPRZ1/FSCN1/DUSP4/CCL2/IFNG/CCL20/VAV1/MMP9/IL1A/STX3/SYK/HCK/IFNL2/IL1B/STX1A/EBI3/CCL5/RPLP0/RPS27A/JAK3/ANXA2/CSF1R/VCAM1/LMNB1/CD86/IL24/HGF/F13A1/CLCF1/OSM/LAMA5/CSF1/NDN/FASLG/CSF2RB/PIK3CD…
REACTOME_NEUTROPHIL_DEGRANULATION	REACTOME_NEUTROPHIL_DEGRANULATION	476	0.309023	1.29177	0.0195435	0.0792097	0.0570955	8261	tags=29%, list=23%, signal=23%	MCEMP1/OLFM4/CXCL1/TCN1/GPR84/SNAP25/CEACAM6/PKM/PRSS2/RNASE2/UNC13D/GSTP1/CLEC5A/QSOX1/OLR1/RETN/CD177/S100A9/SLC2A5/GLIPR1/ADGRE3/TNFAIP6/FPR1/CXCR1/CEACAM3/S100A11/ITGAM/PYCARD/CLEC4C/FCER1G/FABP5/CXCR2/FPR2/ACP3/HRNR/PTAFR/CYBB/RNASE3/TRPM2/S100A8/IMPDH2/CFD/AMPD3/FCAR/CHIT1/CR1/MMP9/CRACR2A/CTSC/TMC6/HPSE/CYBA/CKAP4/SYNGR1/TYROBP/CLEC4D/MGAM/SIGLEC9/RAB9B/HK3/PLAUR/FCGR2A/CD300A/PADI2/IMPDH1…
REACTOME_TCF_DEPENDENT_SIGNALING_IN_RESPONSE_TO_WNT	REACTOME_TCF_DEPENDENT_SIGNALING_IN_RESPONSE_TO_WNT	233	0.321718	1.28557	0.0563991	0.17304	0.12473	11141	tags=34%, list=31%, signal=24%	WIF1/PSMA8/SOX2/FZD2/RSPO4/DKK1/WNT9A/SOX4/WNT3A/HECW1/SOX9/SFRP2/H2AX/FZD1/LGR5/H2AC14/AXIN2/RPS27A/H4C15/RNF43/KREMEN2/BCL9L/H2AC19/H2AZ1/LEF1/DVL2/H2AC4/H4C5/BCL9/KREMEN1/SMARCA4/RUNX3/H2BC6/RUVBL1/PSMA1/H4C8/UBA52/PYGO2/H3C11/H3-4/H2BC8/SOX3/SMURF2/CSNK2A1/CSNK2B/SOX6/PSMD13/MYC/TCF7/RSPO2/H4-16/CCDC88C/WNT5A/CSNK1E/CAV1/H3C3/H2BU1/CSNK1G2/H2AC8/PYGO1/RYK/PPP2R1A/H3C10/ZNRF3/PSME3/FRAT2/DKK4/…
REACTOME_SLC_MEDIATED_TRANSMEMBRANE_TRANSPORT	REACTOME_SLC_MEDIATED_TRANSMEMBRANE_TRANSPORT	248	0.315223	1.26693	0.0651014	0.192652	0.138867	6998	tags=31%, list=19%, signal=25%	SLC6A15/SLC6A14/SLC34A2/SLC5A1/SLC13A1/SLC6A20/SLC22A8/SLC7A10/SLC1A5/SLC30A8/SLC28A3/SLC6A19/SLC44A4/SLC7A3/SLC30A3/LCN15/SLC30A2/SLC5A8/AVP/SLC26A9/SLC22A12/SLC9A2/SLC7A8/SLC22A4/RHAG/SLC38A1/ARL2/SLC7A7/SLCO4A1/SLC16A3/SLC7A6/SLC1A7/SLC6A6/SLC9A4/SLC1A3/SLC13A2/SLC12A5/SLC4A8/SLC22A6/SLC44A3/SLC6A9/SLC12A2/SLC22A11/SLC1A4/SLC4A9/SLC1A6/SRI/SLC7A11/SLC24A5/SLC39A6/APOD/SLC2A1/SLC2A6/SLC11A1/SLC…
REACTOME_SARS_COV_2_INFECTION	REACTOME_SARS_COV_2_INFECTION	286	0.305151	1.24182	0.0604454	0.181264	0.130658	11741	tags=42%, list=32%, signal=29%	HAVCR1/IL17F/SFN/IKBKE/GPC2/TLR7/RPS21/RPS3/RPSA/RPS5/TLR8/RPS3A/TLR1/RPS12/RPS19/GPC4/SNRPD1/SNRPB/KPNA2/SNRPD2/RPS27A/RPS16/PRMT1/RPS13/RPS24/IFNB1/RPS29/RPS4X/RPS8/RPS28/RPS9/RPS15A/SDC3/RPS6/NUP210/RPS14/NUP37/RPS18/RPS2/RAE1/RPS27/NLRP12/RPS10/NUP93/RPS11/RPS15/RPS4Y2/SNRPE/TUSC3/NUP62/RPS20/RPS25/RPS7/GEMIN4/UBA52/VHL/NUP205/AGRN/CHMP3/NUP160/SRPK1/YWHAQ/GEMIN2/NLRP3/MGAT5/VPS33A/NUP107/TRA…
REACTOME_THE_CITRIC_ACID_TCA_CYCLE_AND_RESPIRATORY_ELECTRON_TRANSPORT	REACTOME_THE_CITRIC_ACID_TCA_CYCLE_AND_RESPIRATORY_ELECTRON_TRANSPORT	166	-0.256749	-1.23352	0.0372183	0.129112	0.0930659	7050	tags=21%, list=19%, signal=17%	L2HGDH/TRAP1/NDUFS2/ATP5PF/PDHA1/NDUFA5/COQ10B/OGDH/LDHAL6B/SUCLG1/IDH2/SDHC/COX18/COX7B/RXRA/SLC16A8/SLC25A27/COQ10A/DLST/NDUFAF1/NDUFS1/UQCRC2/ETFA/ACO2/SDHB/SDHD/FH/NNT/PDK4/SUCLG2/HAGH/ETFDH/GSTZ1/ADHFE1/MPC1
REACTOME_PLATELET_ACTIVATION_SIGNALING_AND_AGGREGATION	REACTOME_PLATELET_ACTIVATION_SIGNALING_AND_AGGREGATION	260	-0.241876	-1.24558	0.0420321	0.140404	0.101205	3238	tags=18%, list=9%, signal=17%	GNG7/F8/SPP2/SCCPDH/LAMP2/GNA14/TIMP3/RAPGEF3/SOD1/SERPINF2/ORM2/CLU/RHOB/MPIG6B/F2/PROS1/SERPINA4/PF4/GP5/VWF/A1BG/TF/ITIH3/F5/ADRA2B/SELP/GP6/RAPGEF4/GP9/A2M/GAS6/F2RL3/IGF1/GNB5/APOH/ORM1/PLCG2/SERPING1/FGG/CLEC3B/ALB/KNG1/FGA/FGB/PLG/HRG/PPBP
REACTOME_DISORDERS_OF_TRANSMEMBRANE_TRANSPORTERS	REACTOME_DISORDERS_OF_TRANSMEMBRANE_TRANSPORTERS	177	-0.256365	-1.25354	0.0479918	0.154185	0.111139	1852	tags=13%, list=5%, signal=12%	DERL3/SLC34A1/CP/SLCO1B3/SLC2A10/ABCG5/ABCC6/SLC6A18/ABCB11/SLCO2A1/SLC2A2/SLC1A1/SLC2A9/SLC6A2/SLC6A3/AVPR2/ABCC9/ABCB4/SLC26A3/SLC4A1/SLCO1B1/GCK/AVPR1A
WP_NRF2_PATHWAY	WP_NRF2_PATHWAY	141	-0.277602	-1.32517	0.0542644	0.168333	0.121337	4070	tags=28%, list=11%, signal=25%	HSPA1A/GSTM5/RXRA/SLC6A4/EGR1/NRG1/SLC5A6/SLC5A12/SLC39A14/CES3/SLC5A10/CES1/UGT1A4/SLC2A12/SLC2A14/SLC6A13/UGT1A1/UGT1A9/CES4A/GSTA1/SLC2A4/SLC2A10/CES2/GPX3/CES5A/SLC6A18/SLC2A2/GSTA5/SLC2A9/SLC6A1/SLC6A2/UGT2B7/SLC6A3/GSTA3/CYP4A11/SLC39A12/CYP2A6/GSTA2/ADH7
REACTOME_SLC_TRANSPORTER_DISORDERS	REACTOME_SLC_TRANSPORTER_DISORDERS	99	-0.299139	-1.34641	0.0452207	0.146967	0.105936	1750	tags=17%, list=5%, signal=16%	SLC34A1/CP/SLCO1B3/SLC2A10/SLC6A18/SLCO2A1/SLC2A2/SLC1A1/SLC2A9/SLC6A2/SLC6A3/AVPR2/SLC26A3/SLC4A1/SLCO1B1/GCK/AVPR1A
KEGG_GLYCEROLIPID_METABOLISM	KEGG_GLYCEROLIPID_METABOLISM	49	-0.34243	-1.35729	0.0609844	0.182356	0.131445	3230	tags=27%, list=9%, signal=24%	PLPP3/PNLIPRP2/GLYCTK/TKFC/GPAT3/ALDH9A1/AWAT2/PNLIP/ALDH7A1/DGAT2/LIPG/GK/ALDH2
WP_STEROL_REGULATORY_ELEMENTBINDING_PROTEINS_SREBP_SIGNALING	WP_STEROL_REGULATORY_ELEMENTBINDING_PROTEINS_SREBP_SIGNALING	71	-0.322699	-1.36033	0.044815	0.146214	0.105393	10909	tags=37%, list=30%, signal=26%	AKT1/PPARGC1B/SIRT1/LPIN1/ATF6/IDI1/MIR33A/GPAM/MTOR/LSS/HMGCS1/SEC24A/SEC24D/MDH1/SEC23A/PRKACA/SEC24B/AMFR/INS/CYP51A1/SEC31B/PRKAG2/SAR1B/INSIG1/FGF21/RBP4
PID_ANGIOPOIETIN_RECEPTOR_PATHWAY	PID_ANGIOPOIETIN_RECEPTOR_PATHWAY	49	-0.347418	-1.37706	0.055577	0.171142	0.123362	4541	tags=20%, list=12%, signal=18%	NOS3/FYN/PIK3R1/GRB14/BMX/F2/FOXO1/TEK/ANGPT4/PLG
KEGG_GNRH_SIGNALING_PATHWAY	KEGG_GNRH_SIGNALING_PATHWAY	101	-0.305984	-1.37981	0.0258817	0.0978614	0.0705399	4585	tags=19%, list=13%, signal=16%	ADCY9/PLA2G5/JUN/PLA2G6/PLA2G2E/PLA2G4B/JMJD7-PLA2G4B/PRKACA/CALML6/ADCY4/EGFR/ADCY1/CAMK2B/GNRH2/CALML5/CALML3/CGA/PLA2G2F/PLA2G2A
WP_MONOAMINE_GPCRS	WP_MONOAMINE_GPCRS	33	-0.396185	-1.39405	0.066282	0.195512	0.140928	2339	tags=30%, list=6%, signal=28%	ADRA1D/CHRM3/ADRA2B/HTR2A/ADRA1B/CHRM2/DRD1/ADRB1/ADRA1A/DRD5
REACTOME_HEME_SIGNALING	REACTOME_HEME_SIGNALING	48	-0.35434	-1.40056	0.0397957	0.135591	0.0977363	2191	tags=17%, list=6%, signal=16%	RXRA/APOB/RORA/PPARA/HBA1/HBA2/PPARGC1A/HBB
REACTOME_NUCLEAR_RECEPTOR_TRANSCRIPTION_PATHWAY	REACTOME_NUCLEAR_RECEPTOR_TRANSCRIPTION_PATHWAY	53	-0.349998	-1.41804	0.0489223	0.15618	0.112577	4932	tags=32%, list=14%, signal=28%	NR0B2/HNF4A/RORB/RXRA/NR4A3/RARA/NR3C2/RORC/AR/NR4A2/RORA/NR1I3/PPARA/RXRG/NR1I2/NR4A1/ESR1
REACTOME_AMYLOID_FIBER_FORMATION	REACTOME_AMYLOID_FIBER_FORMATION	109	-0.311415	-1.41819	0.0187393	0.0773496	0.0557548	3500	tags=17%, list=10%, signal=15%	H4C12/UBB/SORL1/B2M/INS/APOE/APOA4/H3C8/CALB1/FURIN/LTF/APCS/TTR/FGA/PRKN/IAPP/CALCA/SAA1
WP_CHOLESTEROL_METABOLISM_WITH_BLOCH_AND_KANDUTSCHRUSSELL_PATHWAYS	WP_CHOLESTEROL_METABOLISM_WITH_BLOCH_AND_KANDUTSCHRUSSELL_PATHWAYS	47	-0.364082	-1.41827	0.0595375	0.17961	0.129465	5856	tags=28%, list=16%, signal=23%	HMGCS1/ELOVL2/MSMO1/CYP27A1/ELOVL3/ACOT2/ACAT2/CYP46A1/CYP51A1/TM7SF2/SC5D/ACSL1/HMGCS2
PID_IL6_7_PATHWAY	PID_IL6_7_PATHWAY	47	-0.365136	-1.42238	0.0589269	0.178837	0.128908	4079	tags=23%, list=11%, signal=21%	JUN/PIK3R1/CEBPB/LBP/IL6/FOXO1/IL6R/A2M/CRP/FOS/FGG
REACTOME_PEPTIDE_HORMONE_METABOLISM	REACTOME_PEPTIDE_HORMONE_METABOLISM	91	-0.325195	-1.4369	0.0175917	0.0745651	0.0537477	3855	tags=22%, list=11%, signal=20%	BCHE/GNG13/ACE2/CES1/INS/MYRIP/CPE/POMC/CPB1/INHBC/CGB8/IGF1/CMA1/CLTRN/CPB2/ENPEP/LEP/CGA/REN/PCSK1
REACTOME_NICOTINATE_METABOLISM	REACTOME_NICOTINATE_METABOLISM	31	-0.413096	-1.45033	0.0555521	0.171142	0.123362	5120	tags=32%, list=14%, signal=28%	PARP9/NADK2/NMRK1/NAPRT/NAMPT/NUDT12/RNLS/NAXD/NMRK2/CYP8B1
WP_RAS_AND_BRADYKININ_PATHWAYS_IN_COVID19	WP_RAS_AND_BRADYKININ_PATHWAYS_IN_COVID19	29	-0.424615	-1.45335	0.0392782	0.134359	0.096848	4759	tags=38%, list=13%, signal=33%	BDKRB1/NOS3/ACE2/F12/BDKRB2/KLKB1/CYP3A4/SERPING1/KNG1/NOS1/REN
WP_ADIPOGENESIS	WP_ADIPOGENESIS	131	-0.309911	-1.45757	0.00703452	0.0396892	0.0286086	3228	tags=22%, list=9%, signal=20%	RARA/NAMPT/CEBPB/IRS2/LIFR/KLF6/RBL2/INS/LPIN2/PLIN1/WNT1/GADD45A/GADD45B/IL6/RORA/FOXO1/PPARA/CYP26A1/SLC2A4/SPOCK1/RXRG/KLF15/IGF1/PCK2/PPARGC1A/LEP/CNTFR/PCK1/ADIPOQ
REACTOME_ANTIGEN_PRESENTATION_FOLDING_ASSEMBLY_AND_PEPTIDE_LOADING_OF_CLASS_I_MHC	REACTOME_ANTIGEN_PRESENTATION_FOLDING_ASSEMBLY_AND_PEPTIDE_LOADING_OF_CLASS_I_MHC	29	-0.426161	-1.45864	0.0372768	0.129137	0.0930842	8075	tags=76%, list=22%, signal=59%	HSPA5/BECN1/CANX/SEC31A/HLA-A/TAP2/ERAP1/PDIA3/SEC24C/HLA-G/CALR/PIK3R4/HLA-F/HLA-E/SEC24A/SEC24D/SEC23A/HLA-C/HLA-B/SEC24B/B2M/SAR1B
WP_REGUCALCIN_IN_PROXIMAL_TUBULE_EPITHELIAL_KIDNEY_CELLS	WP_REGUCALCIN_IN_PROXIMAL_TUBULE_EPITHELIAL_KIDNEY_CELLS	32	-0.414695	-1.45941	0.062339	0.185619	0.133797	3592	tags=22%, list=10%, signal=20%	CASP9/SEC16B/CRYZL2P-SEC16B/RGN/MAP3K5/NOS1/CALCA
WP_LEPTIN_SIGNALING_PATHWAY	WP_LEPTIN_SIGNALING_PATHWAY	76	-0.342518	-1.46995	0.0274504	0.102868	0.0741486	5106	tags=20%, list=14%, signal=17%	CFL2/IRS1/NOS3/FYN/IL1RN/PIK3R1/PDE3B/ERBB2/ACACB/SOCS2/FOXO1/PLCG2/LEPR/LEP/ESR1
REACTOME_GLUCURONIDATION	REACTOME_GLUCURONIDATION	25	-0.450879	-1.47706	0.0469026	0.151431	0.109153	2792	tags=52%, list=8%, signal=48%	UGT1A4/UGT2B4/UGT1A1/UGT1A3/UGT1A9/SLC35D1/UGT3A1/UGP2/UGT2B7/UGT2B15/UGT2B10/UGT2B17/UGT2A1
REACTOME_REGULATION_OF_LIPID_METABOLISM_BY_PPARALPHA	REACTOME_REGULATION_OF_LIPID_METABOLISM_BY_PPARALPHA	118	-0.321078	-1.48871	0.0105698	0.0521496	0.0375902	4040	tags=18%, list=11%, signal=16%	ALAS1/APOA2/RXRA/CCNC/NFYB/RORA/CPT2/UGT1A9/PPARA/ACADM/CPT1A/ACOX1/SULT2A1/ANGPTL4/ACSL1/PPARGC1A/CYP7A1/HMGCS2/ABCB4/CYP4A11/APOA5
KEGG_ABC_TRANSPORTERS	KEGG_ABC_TRANSPORTERS	44	-0.392531	-1.49184	0.0311442	0.114498	0.0825319	2282	tags=25%, list=6%, signal=23%	ABCG8/ABCA6/ABCG5/ABCC6/ABCB11/ABCC12/ABCA9/ABCA8/ABCC9/ABCC11/ABCB4
PID_P38_MKK3_6PATHWAY	PID_P38_MKK3_6PATHWAY	26	-0.451479	-1.50366	0.0313077	0.114932	0.0828445	2338	tags=23%, list=6%, signal=22%	TAB2/GADD45A/GADD45B/GADD45G/MAP3K5/CAMK2B
REACTOME_GLUCOCORTICOID_BIOSYNTHESIS	REACTOME_GLUCOCORTICOID_BIOSYNTHESIS	10	-0.603837	-1.51605	0.0656566	0.193894	0.139762	1885	tags=70%, list=5%, signal=66%	POMC/HSD11B1/SERPINA6/HSD3B2/CYP21A2/CYP17A1/HSD3B1
KEGG_VASCULAR_SMOOTH_MUSCLE_CONTRACTION	KEGG_VASCULAR_SMOOTH_MUSCLE_CONTRACTION	115	-0.329281	-1.51884	0.00597772	0.0351418	0.0253307	4585	tags=23%, list=13%, signal=21%	ADCY9/ADORA2A/PLA2G5/PRKCE/PLA2G6/PLA2G2E/PLA2G4B/PPP1R14A/JMJD7-PLA2G4B/PRKACA/MYLK/GUCY1A2/CALCRL/CALML6/ADCY4/ADRA1D/RAMP3/ADCY1/ADRA1B/CALML5/CYP4A11/CALML3/CYP4A22/ADRA1A/PLA2G2F/AVPR1A/PLA2G2A
REACTOME_INSULIN_PROCESSING	REACTOME_INSULIN_PROCESSING	27	-0.45141	-1.52018	0.0298723	0.110791	0.0798597	2591	tags=19%, list=7%, signal=17%	INS/MYRIP/CPE/CLTRN/PCSK1
KEGG_PENTOSE_AND_GLUCURONATE_INTERCONVERSIONS	KEGG_PENTOSE_AND_GLUCURONATE_INTERCONVERSIONS	28	-0.446826	-1.52297	0.0522731	0.164585	0.118636	3004	tags=46%, list=8%, signal=43%	CRYL1/UGT1A4/UGT2B4/UGT1A1/UGT1A3/UGT1A9/DCXR/UGP2/UGT2B7/UGT2B15/UGT2B10/UGT2B17/UGT2A1
KEGG_STARCH_AND_SUCROSE_METABOLISM	KEGG_STARCH_AND_SUCROSE_METABOLISM	51	-0.381111	-1.52469	0.028711	0.107114	0.0772095	2830	tags=35%, list=8%, signal=33%	PYGL/UGT1A4/UGT2B4/ENPP1/UGT1A1/UGT1A3/UGT1A9/AGL/AMY2B/UGP2/UGT2B7/UGT2B15/UGT2B10/GYS2/GBA3/UGT2B17/GCK/UGT2A1
REACTOME_REGULATION_OF_CHOLESTEROL_BIOSYNTHESIS_BY_SREBP_SREBF	REACTOME_REGULATION_OF_CHOLESTEROL_BIOSYNTHESIS_BY_SREBP_SREBF	55	-0.373121	-1.52537	0.0383529	0.132139	0.0952481	7017	tags=29%, list=19%, signal=24%	ELOVL6/LSS/HMGCS1/SEC24A/SEC24D/SEC23A/RXRA/SEC24B/NFYB/CYP51A1/ACACB/TM7SF2/PPARA/SC5D/SAR1B/INSIG1
KEGG_PORPHYRIN_AND_CHLOROPHYLL_METABOLISM	KEGG_PORPHYRIN_AND_CHLOROPHYLL_METABOLISM	41	-0.404972	-1.52814	0.019553	0.0792097	0.0570955	2792	tags=32%, list=8%, signal=29%	UGT1A4/UGT2B4/UGT1A1/UGT1A3/UGT1A9/CP/ALAD/ALAS2/UGT2B7/UGT2B15/UGT2B10/UGT2B17/UGT2A1
WP_OMEGA3_OMEGA6_FATTY_ACID_SYNTHESIS	WP_OMEGA3_OMEGA6_FATTY_ACID_SYNTHESIS	15	-0.533783	-1.53587	0.0446536	0.145876	0.10515	5761	tags=53%, list=16%, signal=45%	ELOVL2/ACOT1/PLA2G5/PLA2G6/PLA2G4B/ACOT2/ACOX1/ACSL1
REACTOME_NR1H2_AND_NR1H3_MEDIATED_SIGNALING	REACTOME_NR1H2_AND_NR1H3_MEDIATED_SIGNALING	47	-0.395458	-1.54049	0.0326696	0.118247	0.0852343	3831	tags=26%, list=11%, signal=23%	TNRC6A/RXRA/APOC4/ANGPTL3/PLIN1/TNRC6C/APOC2/ABCG8/UGT1A3/APOE/ABCG5/PCK1
WP_QUERCETIN_AND_NFKB_AP1_INDUCED_APOPTOSIS	WP_QUERCETIN_AND_NFKB_AP1_INDUCED_APOPTOSIS	15	-0.539336	-1.55185	0.0409687	0.137764	0.0993024	1269	tags=33%, list=3%, signal=32%	JUN/ACOX2/FOS/NOS1/CYP2A6
KEGG_PRION_DISEASES	KEGG_PRION_DISEASES	35	-0.431632	-1.5529	0.0232938	0.08969	0.0646499	4309	tags=40%, list=12%, signal=35%	FYN/HSPA1A/EGR1/C8G/PRKACA/C5/SOD1/IL6/NCAM2/C7/C8B/C8A/C6/C9
PID_HNF3B_PATHWAY	PID_HNF3B_PATHWAY	44	-0.409011	-1.55447	0.0204193	0.0818719	0.0590145	3251	tags=36%, list=9%, signal=33%	PKLR/CEBPB/INS/F2/HADH/IGFBP1/BDH1/ACADM/CPT1A/SLC2A2/ALB/TTR/ALDOB/TAT/GCK/PCK1
WP_NETWORK_MAP_OF_SARSCOV2_SIGNALING_PATHWAY	WP_NETWORK_MAP_OF_SARSCOV2_SIGNALING_PATHWAY	217	-0.308474	-1.56985	0.000263347	0.0028802	0.00207609	4504	tags=25%, list=12%, signal=22%	IFI6/OAS2/FYN/IRF9/CCL21/NLRP1/JUN/APOL1/APOA2/CASP9/ACE2/MX1/EGR1/CXCL2/BST2/CEBPB/DDIT4/LBP/SERPINA5/CFI/LRG1/PF4/TF/IL6/TNFSF10/ITIH3/CD14/SELP/DUSP1/C1R/IFIT1/IFITM1/FAM83A/APOH/CFH/CRP/FOS/C1S/IFI44L/FGG/ALB/IFI27/SERPINA10/STEAP3/FGA/CFB/FGB/HP/HBB/TRO/C8A/HRG/HBD/SAA1/SAA2
REACTOME_SCAVENGING_BY_CLASS_A_RECEPTORS	REACTOME_SCAVENGING_BY_CLASS_A_RECEPTORS	19	-0.5107	-1.5766	0.0323778	0.117661	0.0848118	2740	tags=32%, list=8%, signal=29%	COLEC11/APOB/APOE/SCARA5/MASP1/SCGB3A2
REACTOME_ENDOGENOUS_STEROLS	REACTOME_ENDOGENOUS_STEROLS	26	-0.475508	-1.58369	0.0224735	0.0873315	0.0629498	4111	tags=50%, list=11%, signal=44%	CYP7B1/CYP27A1/RXRA/CYP46A1/CYP51A1/FDX1/CYP11A1/POMC/CYP21A2/CYP4V2/CYP7A1/CYP8B1/CYP39A1
REACTOME_THE_CANONICAL_RETINOID_CYCLE_IN_RODS_TWILIGHT_VISION	REACTOME_THE_CANONICAL_RETINOID_CYCLE_IN_RODS_TWILIGHT_VISION	23	-0.485561	-1.58447	0.0368436	0.128421	0.0925679	2678	tags=30%, list=7%, signal=28%	RDH5/RDH10/CYP4V2/TTR/RBP4/RDH16/HSD17B6
REACTOME_FOXO_MEDIATED_TRANSCRIPTION	REACTOME_FOXO_MEDIATED_TRANSCRIPTION	65	-0.378893	-1.58577	0.0125953	0.058716	0.0423234	2603	tags=29%, list=7%, signal=27%	CITED2/KAT2B/NFYB/RBL2/INS/SOD2/GADD45A/TXNIP/PINK1/POMC/FOXO1/IGFBP1/CAT/ABCA6/MSTN/AGRP/PPARGC1A/GCK/PCK1
KEGG_GLYCOLYSIS_GLUCONEOGENESIS	KEGG_GLYCOLYSIS_GLUCONEOGENESIS	60	-0.38652	-1.58666	0.0167815	0.0717521	0.05172	2605	tags=30%, list=7%, signal=28%	ADH6/ACSS2/PKLR/ALDOC/ENO3/ALDH9A1/ALDH7A1/ADH1C/PCK2/ALDH2/ADH1B/ADH1A/ALDOB/ADH4/FBP1/GCK/ADH7/PCK1
KEGG_TYPE_II_DIABETES_MELLITUS	KEGG_TYPE_II_DIABETES_MELLITUS	47	-0.412979	-1.60874	0.0232423	0.08969	0.0646499	5021	tags=34%, list=14%, signal=29%	PIK3R3/IRS1/PRKCZ/PRKCE/SOCS1/INSR/PIK3R1/PKLR/IRS2/INS/SOCS2/SLC2A4/SLC2A2/MAFA/GCK/ADIPOQ
WP_GLYCOLYSIS_AND_GLUCONEOGENESIS	WP_GLYCOLYSIS_AND_GLUCONEOGENESIS	43	-0.42546	-1.61302	0.0160304	0.0697044	0.050244	3251	tags=30%, list=9%, signal=28%	PKLR/ALDOC/ENO3/PC/SLC2A4/GOT2/SLC2A2/GOT1/MPC1/ALDOB/FBP1/GCK/PCK1
WP_CLASSICAL_PATHWAY_OF_STEROIDOGENESIS_WITH_GLUCOCORTICOID_AND_MINERALOCORTICOID_METABOLISM	WP_CLASSICAL_PATHWAY_OF_STEROIDOGENESIS_WITH_GLUCOCORTICOID_AND_MINERALOCORTICOID_METABOLISM	16	-0.54696	-1.61834	0.038005	0.1313	0.0946427	5033	tags=69%, list=14%, signal=59%	H6PD/POR/HSD17B3/CYP11A1/HSD11B1/CYB5A/HSD3B2/CYP21A2/CYP17A1/SRD5A2/HSD3B1
REACTOME_TRIGLYCERIDE_BIOSYNTHESIS	REACTOME_TRIGLYCERIDE_BIOSYNTHESIS	14	-0.579142	-1.6196	0.0472402	0.152158	0.109678	5780	tags=50%, list=16%, signal=42%	AGMO/GK3P/LPIN2/DGAT2/GK/MOGAT1/MOGAT2
REACTOME_INTEGRIN_SIGNALING	REACTOME_INTEGRIN_SIGNALING	27	-0.481343	-1.62098	0.0138801	0.0629597	0.0453823	2774	tags=22%, list=8%, signal=21%	RAPGEF3/VWF/RAPGEF4/FGG/FGA/FGB
REACTOME_SYNTHESIS_OF_LEUKOTRIENES_LT_AND_EOXINS_EX	REACTOME_SYNTHESIS_OF_LEUKOTRIENES_LT_AND_EOXINS_EX	21	-0.509943	-1.62317	0.0248587	0.0944183	0.0680581	2395	tags=29%, list=7%, signal=27%	CYP4F11/CYP4F3/CYP4A11/CYP4F2/CYP4A22/DPEP1
REACTOME_METABOLISM_OF_VITAMINS_AND_COFACTORS	REACTOME_METABOLISM_OF_VITAMINS_AND_COFACTORS	189	-0.330399	-1.62362	0.000184114	0.0021597	0.00155675	4598	tags=33%, list=13%, signal=29%	PNPO/IDH1/NOS3/DHFR2/SLC25A32/MMACHC/MOCS2/GPIHBP1/COQ6/GPHN/CTRB2/MCCC1/NADK2/NMRK1/APOA2/ACP5/BCO1/NAPRT/SLC5A6/GPC5/NAMPT/MMAA/NUDT12/SLC25A16/RETSAT/COQ9/LMBRD1/PRSS3/ENPP1/RNLS/SLC19A2/BTD/APOC2/MCCC2/SDC1/PDSS2/VNN1/APOB/ACACB/SLC23A2/NAXD/PC/MMUT/CYB5A/PCCB/APOE/APOA4/PNLIP/PANK1/PCCA/NMRK2/AOX1/MTHFD1/BCO2/MTHFS/TTR/GCH1/TTPA/APOC3/RBP4/SHMT1/CYP8B1
REACTOME_METABOLISM_OF_WATER_SOLUBLE_VITAMINS_AND_COFACTORS	REACTOME_METABOLISM_OF_WATER_SOLUBLE_VITAMINS_AND_COFACTORS	124	-0.350118	-1.62538	0.00150546	0.0125306	0.00903221	4598	tags=32%, list=13%, signal=28%	PNPO/DHFR2/SLC25A32/MMACHC/MOCS2/GPHN/CTRB2/MCCC1/NADK2/NMRK1/ACP5/NAPRT/SLC5A6/NAMPT/MMAA/NUDT12/SLC25A16/LMBRD1/PRSS3/ENPP1/RNLS/SLC19A2/BTD/MCCC2/VNN1/ACACB/SLC23A2/NAXD/PC/MMUT/CYB5A/PCCB/PANK1/PCCA/NMRK2/AOX1/MTHFD1/MTHFS/SHMT1/CYP8B1
BIOCARTA_FIBRINOLYSIS_PATHWAY	BIOCARTA_FIBRINOLYSIS_PATHWAY	12	-0.611533	-1.63067	0.0334854	0.120471	0.0868373	2328	tags=58%, list=6%, signal=55%	PLAT/F2/FGG/CPB2/FGA/FGB/PLG
BIOCARTA_PGC1A_PATHWAY	BIOCARTA_PGC1A_PATHWAY	15	-0.567857	-1.63391	0.0238476	0.0914039	0.0658853	3190	tags=27%, list=9%, signal=24%	CAMK1G/PPARA/SLC2A4/PPARGC1A
REACTOME_NEUROTRANSMITTER_RELEASE_CYCLE	REACTOME_NEUROTRANSMITTER_RELEASE_CYCLE	51	-0.409409	-1.63789	0.012471	0.0584608	0.0421394	3958	tags=35%, list=11%, signal=32%	RAB3A/SLC6A12/MAOA/SLC32A1/SLC38A2/SLC1A2/SLC6A13/NAAA/ALDH5A1/RIMS1/APBA1/SLC1A1/SLC6A1/ABAT/SLC18A3/SLC22A1/SLC22A2/GLS2
WP_MELATONIN_METABOLISM_AND_EFFECTS	WP_MELATONIN_METABOLISM_AND_EFFECTS	36	-0.447269	-1.63824	0.014759	0.0662316	0.0477407	3343	tags=28%, list=9%, signal=25%	PER3/MAOA/SULT1A1/PER1/FOXO1/APOE/CYP2D6/MIR126/ADRB1/CYP1A2
REACTOME_HEME_DEGRADATION	REACTOME_HEME_DEGRADATION	15	-0.572861	-1.64831	0.0226247	0.0877301	0.0632372	2792	tags=47%, list=8%, signal=43%	UGT1A4/UGT1A1/GSTA1/SLCO1B3/SLCO2B1/ALB/SLCO1B1
WP_ROLES_OF_CERAMIDES_IN_THE_DEVELOPMENT_OF_INSULIN_RESISTANCE	WP_ROLES_OF_CERAMIDES_IN_THE_DEVELOPMENT_OF_INSULIN_RESISTANCE	23	-0.506188	-1.65178	0.0238927	0.0914377	0.0659096	5007	tags=39%, list=14%, signal=34%	IRS1/PRKCZ/INSR/PIK3R1/IRS2/INS/SLC2A4/ACSL1/MAFA
REACTOME_RESPONSE_TO_ELEVATED_PLATELET_CYTOSOLIC_CA2	REACTOME_RESPONSE_TO_ELEVATED_PLATELET_CYTOSOLIC_CA2	132	-0.350677	-1.65218	0.000621819	0.00605493	0.00436448	3082	tags=25%, list=8%, signal=23%	F8/SPP2/SCCPDH/LAMP2/TIMP3/SOD1/SERPINF2/ORM2/CLU/PROS1/SERPINA4/PF4/VWF/A1BG/TF/ITIH3/F5/SELP/A2M/GAS6/IGF1/APOH/ORM1/SERPING1/FGG/CLEC3B/ALB/KNG1/FGA/FGB/PLG/HRG/PPBP
WP_FAMILIAL_HYPERLIPIDEMIA_TYPE_2	WP_FAMILIAL_HYPERLIPIDEMIA_TYPE_2	16	-0.560563	-1.65859	0.0283531	0.106093	0.0764732	4164	tags=44%, list=11%, signal=39%	GPIHBP1/APOA2/APOB/APOA4/EPHX2/GHR/LCAT
WP_RENINANGIOTENSINALDOSTERONE_SYSTEM_RAAS	WP_RENINANGIOTENSINALDOSTERONE_SYSTEM_RAAS	44	-0.43804	-1.66479	0.00958306	0.0489681	0.0352969	3190	tags=27%, list=9%, signal=25%	CAMK1G/CALML6/CYP11A1/HSD3B2/CMA1/CYP21A2/CREB3L3/CAMK2B/CALML5/CALML3/REN/HSD3B1
BIOCARTA_PLATELETAPP_PATHWAY	BIOCARTA_PLATELETAPP_PATHWAY	14	-0.595558	-1.6655	0.0341317	0.121796	0.0877923	4501	tags=43%, list=12%, signal=38%	PLAT/COL4A3/F2/F11/PLG/F9
REACTOME_SYNTHESIS_OF_BILE_ACIDS_AND_BILE_SALTS_VIA_27_HYDROXYCHOLESTEROL	REACTOME_SYNTHESIS_OF_BILE_ACIDS_AND_BILE_SALTS_VIA_27_HYDROXYCHOLESTEROL	15	-0.58003	-1.66894	0.0189639	0.0778539	0.0561182	4111	tags=40%, list=11%, signal=35%	CYP7B1/CYP27A1/RXRA/CYP7A1/AKR1D1/CYP8B1
REACTOME_TRANSCRIPTIONAL_REGULATION_OF_WHITE_ADIPOCYTE_DIFFERENTIATION	REACTOME_TRANSCRIPTIONAL_REGULATION_OF_WHITE_ADIPOCYTE_DIFFERENTIATION	83	-0.390144	-1.66973	0.00112325	0.00990498	0.00713966	3739	tags=16%, list=10%, signal=14%	RXRA/CCNC/CEBPB/PLIN1/WNT1/PPARA/SLC2A4/ANGPTL4/PPARGC1A/FABP4/LEP/PCK1/ADIPOQ
KEGG_GLYOXYLATE_AND_DICARBOXYLATE_METABOLISM	KEGG_GLYOXYLATE_AND_DICARBOXYLATE_METABOLISM	15	-0.581765	-1.67393	0.0181527	0.0760033	0.0547843	4915	tags=53%, list=13%, signal=46%	MDH1/GRHPR/ACO2/GLYCTK/ACO1/MTHFD1/HAO1/HAO2
REACTOME_SYNTHESIS_SECRETION_AND_DEACYLATION_OF_GHRELIN	REACTOME_SYNTHESIS_SECRETION_AND_DEACYLATION_OF_GHRELIN	19	-0.543381	-1.67749	0.0176647	0.0745893	0.0537651	3855	tags=26%, list=11%, signal=24%	BCHE/INS/IGF1/LEP/PCSK1
REACTOME_INTERFERON_ALPHA_BETA_SIGNALING	REACTOME_INTERFERON_ALPHA_BETA_SIGNALING	71	-0.398268	-1.67889	0.00192116	0.0150471	0.0108462	12080	tags=52%, list=33%, signal=35%	IFNA4/HLA-H/KPNA1/IFNA2/IFNAR1/USP18/IFNA14/STAT2/IFNA17/IFIT5/IFNA6/IFNA16/HLA-F/ISG15/IFNA13/IFIT3/RSAD2/HLA-E/IFNA10/IRF8/IFI6/OAS2/IRF9/SOCS1/HLA-C/HLA-B/MX1/EGR1/OASL/BST2/IFIT2/IRF4/IRF6/XAF1/IFIT1/IFITM1/IFI27
KEGG_ASCORBATE_AND_ALDARATE_METABOLISM	KEGG_ASCORBATE_AND_ALDARATE_METABOLISM	25	-0.512508	-1.67895	0.012087	0.0574076	0.0413803	2792	tags=56%, list=8%, signal=52%	UGT1A4/UGT2B4/UGT1A1/ALDH9A1/UGT1A3/UGT1A9/ALDH7A1/UGT2B7/ALDH2/UGT2B15/UGT2B10/MIOX/UGT2B17/UGT2A1
WP_ANGIOPOIETINLIKE_PROTEIN_8_REGULATORY_PATHWAY	WP_ANGIOPOIETINLIKE_PROTEIN_8_REGULATORY_PATHWAY	131	-0.357237	-1.68016	0.000385302	0.00403209	0.00290639	4204	tags=17%, list=12%, signal=15%	MLXIPL/INSR/PIK3R1/RXRA/IRS2/INS/CYP2B6/ABCG8/PRKAG2/FOXO1/PIK3C2G/RPS6KA2/SLC2A4/ABCG5/SLCO1C1/MAP3K5/CYP3A4/DIO2/SLC16A2/CYP7A1/FBP1/PCK1
WP_FAMILIAL_PARTIAL_LIPODYSTROPHY	WP_FAMILIAL_PARTIAL_LIPODYSTROPHY	30	-0.485161	-1.68115	0.0157172	0.06887	0.0496425	2591	tags=20%, list=7%, signal=19%	INS/PLIN1/PPARA/KLF9/FABP4/CIDEA
BIOCARTA_PPARA_PATHWAY	BIOCARTA_PPARA_PATHWAY	52	-0.419847	-1.68894	0.00910581	0.0475872	0.0343015	4932	tags=27%, list=14%, signal=23%	NR0B2/JUN/HSPA1A/APOA2/PIK3R1/RXRA/CITED2/HSD17B4/PPARA/DUSP1/ACOX1/EHHADH/PPARGC1A/NOS2
WP_ETHANOL_EFFECTS_ON_HISTONE_MODIFICATIONS	WP_ETHANOL_EFFECTS_ON_HISTONE_MODIFICATIONS	31	-0.48131	-1.68982	0.0111105	0.0537827	0.0387674	5056	tags=32%, list=14%, signal=28%	HDAC6/ALDH1A1/ACSS2/KAT2B/MAT1A/ADH1C/CYP2E1/ALDH2/ADH1B/ADH1A
REACTOME_TRANSPORT_OF_ORGANIC_ANIONS	REACTOME_TRANSPORT_OF_ORGANIC_ANIONS	11	-0.659483	-1.69013	0.0125659	0.058716	0.0423234	1682	tags=55%, list=5%, signal=52%	SLCO1B3/SLCO1C1/SLCO2B1/SLCO2A1/SLC16A2/SLCO1B1
REACTOME_COMPLEMENT_CASCADE	REACTOME_COMPLEMENT_CASCADE	114	-0.367131	-1.69412	0.000517825	0.00522382	0.00376541	2834	tags=34%, list=8%, signal=32%	C5/COLEC11/CLU/CFI/F2/PROS1/C4A/ELANE/CFHR5/C4B/MASP1/C3/C1R/VTN/IGLV3-27/IGLC3/MASP2/CPN2/IGHV1-69/C4BPA/CFH/CRP/CFHR2/C1S/SERPING1/C7/MBL2/C8B/CPB2/CFHR1/CFB/COLEC10/FCN3/C8A/FCN2/CFHR4/C6/CFHR3/C9
REACTOME_GLUCONEOGENESIS	REACTOME_GLUCONEOGENESIS	32	-0.482703	-1.69874	0.0125816	0.058716	0.0423234	2605	tags=28%, list=7%, signal=26%	ALDOC/ENO3/PC/GOT2/GOT1/PCK2/ALDOB/FBP1/PCK1
WP_OXIDATIVE_STRESS_RESPONSE	WP_OXIDATIVE_STRESS_RESPONSE	33	-0.485961	-1.70994	0.00935837	0.0483722	0.0348674	4900	tags=36%, list=13%, signal=31%	GCLC/CYP1A1/MAOA/SOD1/NOX5/SOD2/CAT/MGST1/GPX3/FOS/XDH/MT1X
WP_ARSENIC_METABOLISM_AND_REACTIVE_OXYGEN_SPECIES_GENERATION	WP_ARSENIC_METABOLISM_AND_REACTIVE_OXYGEN_SPECIES_GENERATION	10	-0.681813	-1.71183	0.0155075	0.0687346	0.0495449	2670	tags=40%, list=7%, signal=37%	SOD1/SOD2/CAT/AS3MT
KEGG_ALPHA_LINOLENIC_ACID_METABOLISM	KEGG_ALPHA_LINOLENIC_ACID_METABOLISM	19	-0.555309	-1.71432	0.0132208	0.0608447	0.0438578	4571	tags=42%, list=13%, signal=37%	PLA2G5/PLA2G6/PLA2G2E/PLA2G4B/JMJD7-PLA2G4B/ACOX1/PLA2G2F/PLA2G2A
WP_CORTICOTROPINRELEASING_HORMONE_SIGNALING_PATHWAY	WP_CORTICOTROPINRELEASING_HORMONE_SIGNALING_PATHWAY	92	-0.386284	-1.71768	0.00135849	0.011497	0.0082872	2083	tags=20%, list=6%, signal=18%	CYP11A1/NR4A2/CRH/POMC/IVL/HSD3B2/GNB5/SULT2A1/PLCG2/FOS/NR4A1/MAP3K5/CYP21A2/FOSB/GNAO1/KRT1/HSD3B1/CRHBP
REACTOME_SUMOYLATION_OF_INTRACELLULAR_RECEPTORS	REACTOME_SUMOYLATION_OF_INTRACELLULAR_RECEPTORS	30	-0.496167	-1.71929	0.0121991	0.0577224	0.0416072	3739	tags=43%, list=10%, signal=39%	NR3C1/PGR/NR1H4/THRB/RXRA/RARA/NR3C2/AR/NR4A2/RORA/PPARA/NR1I2/ESR1
REACTOME_SIGNALING_BY_RETINOIC_ACID	REACTOME_SIGNALING_BY_RETINOIC_ACID	43	-0.454863	-1.7245	0.00693584	0.0393083	0.028334	5912	tags=42%, list=16%, signal=35%	PDHA1/DHRS4/ALDH1A1/CRABP1/DHRS3/RXRA/RARA/RDH5/RDH10/CYP26A1/RXRG/PDK4/ADH1C/CPT1A/ADH1A/ALDH8A1/RDH16/ADH4
REACTOME_DEFECTS_IN_VITAMIN_AND_COFACTOR_METABOLISM	REACTOME_DEFECTS_IN_VITAMIN_AND_COFACTOR_METABOLISM	22	-0.535084	-1.72549	0.0210902	0.083763	0.0603776	4466	tags=45%, list=12%, signal=40%	MMACHC/MCCC1/MMAA/LMBRD1/BTD/MCCC2/PC/MMUT/PCCB/PCCA
REACTOME_METABOLISM_OF_PORPHYRINS	REACTOME_METABOLISM_OF_PORPHYRINS	27	-0.512685	-1.72653	0.00629482	0.0362335	0.0261177	4040	tags=37%, list=11%, signal=33%	ALAS1/UGT1A4/UGT1A1/GSTA1/ALAD/SLCO1B3/SLCO2B1/ALAS2/ALB/SLCO1B1
REACTOME_PHENYLALANINE_AND_TYROSINE_METABOLISM	REACTOME_PHENYLALANINE_AND_TYROSINE_METABOLISM	11	-0.673774	-1.72675	0.0096883	0.0492619	0.0355087	3532	tags=73%, list=10%, signal=66%	PCBD1/FAH/QDPR/HGD/GSTZ1/HPD/PAH/TAT
WP_FAMILIAL_HYPERLIPIDEMIA_TYPE_5	WP_FAMILIAL_HYPERLIPIDEMIA_TYPE_5	15	-0.602079	-1.73238	0.0116624	0.0562382	0.0405373	4164	tags=53%, list=11%, signal=47%	GPIHBP1/SEL1L/APOA2/LMF1/APOC2/APOA4/LCAT/APOA5
WP_EICOSANOID_METABOLISM_VIA_CYCLOOXYGENASES_COX	WP_EICOSANOID_METABOLISM_VIA_CYCLOOXYGENASES_COX	31	-0.493588	-1.73293	0.00797201	0.0438983	0.0316425	5006	tags=45%, list=14%, signal=39%	PTGDR/PLA2G5/PLA2G6/PTGR2/PLA2G4B/CYP4F12/ACAA1/ACOX2/ACOX1/HPGD/EHHADH/CYP4A11/CYP4F2/CYP4A22
WP_BILE_ACIDS_SYNTHESIS_AND_ENTEROHEPATIC_CIRCULATION	WP_BILE_ACIDS_SYNTHESIS_AND_ENTEROHEPATIC_CIRCULATION	12	-0.650345	-1.73416	0.0149067	0.0665805	0.0479922	2759	tags=50%, list=8%, signal=46%	FGF19/ABCG8/ABCG5/ABCB11/CYP7A1/SLC10A1
BIOCARTA_HER2_PATHWAY	BIOCARTA_HER2_PATHWAY	23	-0.531902	-1.73569	0.013443	0.061591	0.0443957	3787	tags=30%, list=10%, signal=27%	PIK3R1/ERBB2/ERBB4/IL6/EGFR/IL6R/ESR1
KEGG_NITROGEN_METABOLISM	KEGG_NITROGEN_METABOLISM	23	-0.534735	-1.74493	0.012332	0.0580827	0.0418669	2163	tags=43%, list=6%, signal=41%	CA14/CA12/CA5A/CA4/CA2/CA1/HAL/CPS1/CTH/GLS2
REACTOME_METABOLISM_OF_STEROID_HORMONES	REACTOME_METABOLISM_OF_STEROID_HORMONES	35	-0.485841	-1.74792	0.00422009	0.0270129	0.0194713	2232	tags=40%, list=6%, signal=38%	FDX1/CYP11A1/POMC/HSD17B2/HSD11B1/HSD17B14/SERPINA6/HSD3B2/SRD5A1/CYP21A2/CYP17A1/CGA/SRD5A2/HSD3B1
REACTOME_PEPTIDE_HORMONE_BIOSYNTHESIS	REACTOME_PEPTIDE_HORMONE_BIOSYNTHESIS	14	-0.625844	-1.7502	0.0167786	0.0717521	0.05172	1885	tags=36%, list=5%, signal=34%	POMC/INHBC/CGB8/CGA/PCSK1
PID_HNF3A_PATHWAY	PID_HNF3A_PATHWAY	44	-0.463615	-1.76199	0.00405101	0.0262615	0.0189297	4079	tags=34%, list=11%, signal=30%	JUN/NFIA/SFTPD/NFIC/CEBPB/PRDM15/SOD1/INS/AR/APOB/COL18A1/VTN/FOS/CYP2C18/ESR1
BIOCARTA_LEPTIN_PATHWAY	BIOCARTA_LEPTIN_PATHWAY	11	-0.689827	-1.76789	0.00653844	0.0373922	0.0269528	2145	tags=36%, list=6%, signal=34%	PRKAG2/CPT1A/LEPR/LEP
WP_TAMOXIFEN_METABOLISM	WP_TAMOXIFEN_METABOLISM	21	-0.556602	-1.77169	0.00976689	0.049462	0.035653	2792	tags=67%, list=8%, signal=62%	UGT1A4/SULT1A1/CYP3A5/SULT2A1/CYP3A4/FMO3/CYP2D6/CYP2E1/UGT2B7/UGT2B15/CYP2C9/CYP2A6/CYP2C8/CYP1A2
WP_TYPE_II_DIABETES_MELLITUS	WP_TYPE_II_DIABETES_MELLITUS	21	-0.557865	-1.77571	0.00954107	0.0489681	0.0352969	5007	tags=38%, list=14%, signal=33%	IRS1/PRKCZ/INSR/SLC2A4/GK/SLC2A2/MAFA/ADIPOQ
PID_ATF2_PATHWAY	PID_ATF2_PATHWAY	59	-0.432825	-1.77732	0.00291528	0.0208502	0.0150291	2591	tags=24%, list=7%, signal=22%	INS/ATF3/GADD45A/IL6/DUSP1/FOS/DUSP10/TH/PPARGC1A/NOS2/SERPINB5/SELE/ARG1/ESR1
REACTOME_PYRUVATE_METABOLISM_AND_CITRIC_ACID_TCA_CYCLE	REACTOME_PYRUVATE_METABOLISM_AND_CITRIC_ACID_TCA_CYCLE	55	-0.435153	-1.77897	0.00566072	0.0335914	0.0242132	5912	tags=36%, list=16%, signal=31%	PDHA1/OGDH/LDHAL6B/SUCLG1/IDH2/SDHC/RXRA/SLC16A8/DLST/ACO2/SDHB/SDHD/FH/NNT/PDK4/SUCLG2/HAGH/GSTZ1/ADHFE1/MPC1
REACTOME_RA_BIOSYNTHESIS_PATHWAY	REACTOME_RA_BIOSYNTHESIS_PATHWAY	22	-0.552045	-1.78019	0.0143234	0.0646217	0.0465803	5866	tags=55%, list=16%, signal=46%	DHRS4/ALDH1A1/CRABP1/DHRS3/RDH5/RDH10/CYP26A1/ADH1C/ADH1A/ALDH8A1/RDH16/ADH4
KEGG_PROXIMAL_TUBULE_BICARBONATE_RECLAMATION	KEGG_PROXIMAL_TUBULE_BICARBONATE_RECLAMATION	23	-0.545665	-1.7806	0.0088995	0.0470535	0.0339169	2312	tags=39%, list=6%, signal=37%	ATP1B2/SLC38A3/PCK2/CA4/ATP1B4/CA2/PCK1/SLC9A3/GLS2
KEGG_PYRUVATE_METABOLISM	KEGG_PYRUVATE_METABOLISM	40	-0.478254	-1.78999	0.0032137	0.02226	0.0160453	5912	tags=48%, list=16%, signal=40%	PDHA1/LDHAL6B/MDH1/GRHPR/ACSS2/ACYP2/PKLR/ACAT2/ACACB/ALDH9A1/PC/ALDH7A1/ACAT1/HAGH/PCK2/LDHD/ALDH2/ACOT12/PCK1
WP_ENDOTHELIN_PATHWAYS	WP_ENDOTHELIN_PATHWAYS	32	-0.508802	-1.79059	0.00606728	0.0353388	0.0254727	4541	tags=38%, list=12%, signal=33%	NOS3/EDNRB/GNG13/MYLK/CALCRL/ADCY10/GNB5/MYL1/ADRB1/ADRA1A/NPY1R/CALCA
WP_METABOLIC_PATHWAY_OF_LDL_HDL_AND_TG_INCLUDING_DISEASES	WP_METABOLIC_PATHWAY_OF_LDL_HDL_AND_TG_INCLUDING_DISEASES	17	-0.59552	-1.79232	0.00630711	0.0362335	0.0261177	3851	tags=41%, list=11%, signal=37%	APOA2/MTTP/APOC2/APOB/APOE/LIPG/LCAT
REACTOME_P130CAS_LINKAGE_TO_MAPK_SIGNALING_FOR_INTEGRINS	REACTOME_P130CAS_LINKAGE_TO_MAPK_SIGNALING_FOR_INTEGRINS	15	-0.623095	-1.79285	0.00681167	0.0387788	0.0279524	2144	tags=27%, list=6%, signal=25%	VWF/FGG/FGA/FGB
WP_FLUOROPYRIMIDINE_ACTIVITY	WP_FLUOROPYRIMIDINE_ACTIVITY	33	-0.510145	-1.79503	0.0045241	0.0283121	0.0204078	1699	tags=27%, list=5%, signal=26%	CES1/SLC22A7/CES2/TYMP/UPB1/CDA/DPYS/CYP2A6/UPP2
REACTOME_CITRIC_ACID_CYCLE_TCA_CYCLE	REACTOME_CITRIC_ACID_CYCLE_TCA_CYCLE	22	-0.556942	-1.79598	0.01297	0.0599091	0.0431834	5809	tags=50%, list=16%, signal=42%	OGDH/SUCLG1/IDH2/SDHC/DLST/ACO2/SDHB/SDHD/FH/NNT/SUCLG2
REACTOME_FOXO_MEDIATED_TRANSCRIPTION_OF_OXIDATIVE_STRESS_METABOLIC_AND_NEURONAL_GENES	REACTOME_FOXO_MEDIATED_TRANSCRIPTION_OF_OXIDATIVE_STRESS_METABOLIC_AND_NEURONAL_GENES	29	-0.527376	-1.80508	0.0025603	0.0189357	0.0136491	2591	tags=38%, list=7%, signal=35%	INS/SOD2/POMC/FOXO1/IGFBP1/CAT/ABCA6/AGRP/PPARGC1A/GCK/PCK1
WP_AMPACTIVATED_PROTEIN_KINASE_SIGNALING	WP_AMPACTIVATED_PROTEIN_KINASE_SIGNALING	66	-0.428615	-1.8073	0.0011852	0.0101706	0.00733111	5047	tags=23%, list=14%, signal=20%	ADIPOR2/PIK3R3/HNF4A/INSR/PIK3R1/ACACB/PRKAG2/SLC2A4/CPT1A/ADRA1B/LEPR/GYS2/LEP/ADRA1A/ADIPOQ
REACTOME_KETONE_BODY_METABOLISM	REACTOME_KETONE_BODY_METABOLISM	10	-0.720702	-1.80947	0.00537762	0.0324458	0.0233874	5804	tags=80%, list=16%, signal=67%	HMGCLL1/ACSS3/HMGCL/BDH2/ACAT1/BDH1/OXCT1/HMGCS2
WP_COMPLEMENT_SYSTEM_IN_NEURONAL_DEVELOPMENT_AND_PLASTICITY	WP_COMPLEMENT_SYSTEM_IN_NEURONAL_DEVELOPMENT_AND_PLASTICITY	105	-0.39963	-1.81585	0.000253147	0.00280016	0.00201839	3833	tags=31%, list=11%, signal=28%	PLSCR4/PLSCR3/CASP9/C8G/C5/COLEC11/CLU/CFI/PROS1/C4A/MBL1P/C4B/MASP1/ATP11C/C3/C1R/VTN/GAS6/MASP2/C4BPA/CFH/C1S/SERPING1/C7/MBL2/C8B/CFB/COLEC10/FCN3/C8A/FCN2/C6/C9
WP_VITAMIN_A_AND_CAROTENOID_METABOLISM	WP_VITAMIN_A_AND_CAROTENOID_METABOLISM	43	-0.479577	-1.81819	0.00331353	0.0225857	0.0162801	4989	tags=49%, list=14%, signal=42%	ALDH1A1/CRABP1/DHRS3/BCO1/RXRA/RARA/RETSAT/RDH5/SULT1A1/ABCG8/RDH10/RBP7/AWAT2/CYP26A1/RXRG/ABCG5/BCO2/CYP2E1/ADH1A/RBP4/ADH4
REACTOME_METHYLATION	REACTOME_METHYLATION	14	-0.650852	-1.82013	0.010474	0.0518969	0.037408	3728	tags=29%, list=10%, signal=26%	TPMT/MAT1A/AS3MT/CYP1A2
WP_ONECARBON_METABOLISM_AND_RELATED_PATHWAYS	WP_ONECARBON_METABOLISM_AND_RELATED_PATHWAYS	51	-0.456676	-1.82699	0.00215169	0.0165444	0.0119255	2670	tags=33%, list=7%, signal=31%	SOD1/SOD2/CHPT1/BHMT2/SARDH/MAT1A/CSAD/ETNK2/CDO1/GPX3/BAAT/GNMT/AGXT2/BHMT/DMGDH/SHMT1/CTH
WP_GLYCEROPHOSPHOLIPID_BIOSYNTHETIC_PATHWAY	WP_GLYCEROPHOSPHOLIPID_BIOSYNTHETIC_PATHWAY	30	-0.527681	-1.82849	0.0055093	0.0329252	0.023733	4490	tags=27%, list=12%, signal=23%	CDIPT/PEMT/LPIN2/CHPT1/GPAT3/GK/GPD1/PLA2G2A
WP_ALANINE_AND_ASPARTATE_METABOLISM	WP_ALANINE_AND_ASPARTATE_METABOLISM	12	-0.686535	-1.83066	0.00508996	0.0311575	0.0224588	2082	tags=75%, list=6%, signal=71%	PC/ASPA/GOT2/ASL/GOT1/ASS1/GPT/AGXT/ABAT
REACTOME_ALPHA_LINOLENIC_OMEGA3_AND_LINOLEIC_OMEGA6_ACID_METABOLISM	REACTOME_ALPHA_LINOLENIC_OMEGA3_AND_LINOLEIC_OMEGA6_ACID_METABOLISM	13	-0.668128	-1.83367	0.00420554	0.0270129	0.0194713	5761	tags=54%, list=16%, signal=45%	ELOVL2/ELOVL3/HSD17B4/ACAA1/ACOX1/ACSL1/SCP2
REACTOME_CARNITINE_METABOLISM	REACTOME_CARNITINE_METABOLISM	14	-0.655757	-1.83385	0.00915759	0.0477179	0.0343957	3739	tags=50%, list=10%, signal=45%	RXRA/SLC25A20/ACACB/PRKAG2/CPT2/CPT1A/THRSP
REACTOME_ARACHIDONIC_ACID_METABOLISM	REACTOME_ARACHIDONIC_ACID_METABOLISM	59	-0.446776	-1.8346	0.00131043	0.0111276	0.00802097	4494	tags=36%, list=12%, signal=31%	CYP1A1/CYP2U1/FAAH/PTGR2/CYP2J2/FAAH2/CYP4F11/PON3/EPHX2/PON1/HPGD/CYP4F3/CYP4A11/CYP4F2/CYP4A22/CYP8B1/ALOX15B/CYP2C9/DPEP1/CYP2C8/CYP1A2
REACTOME_HDL_REMODELING	REACTOME_HDL_REMODELING	10	-0.736949	-1.85026	0.00346662	0.0233765	0.0168502	2321	tags=60%, list=6%, signal=56%	APOC2/APOE/LIPG/ALB/APOC3/LCAT
REACTOME_PLATELET_AGGREGATION_PLUG_FORMATION	REACTOME_PLATELET_AGGREGATION_PLUG_FORMATION	38	-0.498648	-1.85196	0.00539239	0.0324573	0.0233957	2774	tags=26%, list=8%, signal=24%	RAPGEF3/F2/GP5/VWF/ADRA2B/RAPGEF4/GP9/FGG/FGA/FGB
REACTOME_METABOLISM_OF_ANGIOTENSINOGEN_TO_ANGIOTENSINS	REACTOME_METABOLISM_OF_ANGIOTENSINOGEN_TO_ANGIOTENSINS	18	-0.609643	-1.85668	0.00387792	0.0254029	0.0183108	3574	tags=39%, list=10%, signal=35%	ACE2/CES1/CPB1/CMA1/CPB2/ENPEP/REN
KEGG_INSULIN_SIGNALING_PATHWAY	KEGG_INSULIN_SIGNALING_PATHWAY	136	-0.392567	-1.8607	3.13396e-05	0.000476135	0.000343205	4016	tags=21%, list=11%, signal=19%	PIK3R3/IRS1/PRKCZ/SOCS1/INSR/PIK3R1/PDE3B/PKLR/PRKACA/PPP1R3B/IRS2/PYGL/INS/CALML6/ACACB/PRKAG2/SOCS2/FOXO1/SLC2A4/PDE3A/PCK2/PPARGC1A/CALML5/CALML3/GYS2/SHC4/FBP1/GCK/PCK1
REACTOME_LYSINE_CATABOLISM	REACTOME_LYSINE_CATABOLISM	12	-0.698504	-1.86258	0.00373838	0.024793	0.0178711	3497	tags=75%, list=10%, signal=68%	OGDH/DLST/PHYKPL/CRYM/ALDH7A1/PIPOX/GCDH/AASS/AADAT
REACTOME_GRB2_SOS_PROVIDES_LINKAGE_TO_MAPK_SIGNALING_FOR_INTEGRINS	REACTOME_GRB2_SOS_PROVIDES_LINKAGE_TO_MAPK_SIGNALING_FOR_INTEGRINS	15	-0.6474	-1.86278	0.00348951	0.0234681	0.0169162	2144	tags=27%, list=6%, signal=25%	VWF/FGG/FGA/FGB
WP_IRON_METABOLISM_IN_PLACENTA	WP_IRON_METABOLISM_IN_PLACENTA	12	-0.699485	-1.8652	0.00359367	0.0240404	0.0173287	2085	tags=42%, list=6%, signal=39%	TF/ACO1/TFR2/STEAP3/HAMP
REACTOME_SIGNAL_ATTENUATION	REACTOME_SIGNAL_ATTENUATION	10	-0.745468	-1.87165	0.0026756	0.0195025	0.0140577	5007	tags=40%, list=14%, signal=35%	IRS1/INSR/IRS2/INS
REACTOME_PYRIMIDINE_CATABOLISM	REACTOME_PYRIMIDINE_CATABOLISM	12	-0.70247	-1.87316	0.00325602	0.0224363	0.0161724	1535	tags=42%, list=4%, signal=40%	TYMP/UPB1/AGXT2/DPYS/UPP2
REACTOME_GAMMA_CARBOXYLATION_HYPUSINE_FORMATION_AND_ARYLSULFATASE_ACTIVATION	REACTOME_GAMMA_CARBOXYLATION_HYPUSINE_FORMATION_AND_ARYLSULFATASE_ACTIVATION	42	-0.49661	-1.87318	0.00231738	0.0174983	0.0126131	3082	tags=31%, list=8%, signal=28%	F8/FN3K/GGCX/ARSF/F2/PROS1/STS/F10/GAS6/F7/FURIN/PROZ/F9
WP_GLYOXYLATE_METABOLISM	WP_GLYOXYLATE_METABOLISM	11	-0.733149	-1.87892	0.0020439	0.0159096	0.0114679	6750	tags=73%, list=19%, signal=59%	PXMP2/SLC26A1/GRHPR/ALDH4A1/GOT2/DAO/HAO1/AGXT
WP_VITAMIN_K_METABOLISM_AND_ACTIVATION_OF_DEPENDENT_PROTEINS	WP_VITAMIN_K_METABOLISM_AND_ACTIVATION_OF_DEPENDENT_PROTEINS	12	-0.705709	-1.88179	0.00291836	0.0208502	0.0150291	2805	tags=58%, list=8%, signal=54%	GGCX/F2/PROS1/F10/F7/PROZ/F9
REACTOME_COMMON_PATHWAY_OF_FIBRIN_CLOT_FORMATION	REACTOME_COMMON_PATHWAY_OF_FIBRIN_CLOT_FORMATION	22	-0.583804	-1.8826	0.00600424	0.0352155	0.0253839	3082	tags=59%, list=8%, signal=54%	F8/SERPINA5/F2/PROS1/PF4/F5/SERPIND1/F10/FGG/SERPINC1/FGA/F13B/FGB
WP_PYRIMIDINE_METABOLISM_AND_RELATED_DISEASES	WP_PYRIMIDINE_METABOLISM_AND_RELATED_DISEASES	17	-0.626136	-1.88447	0.00243564	0.0181736	0.0130998	1660	tags=41%, list=5%, signal=39%	DHODH/TYMP/UPB1/OTC/DPYS/CPS1/GLS2
WP_LEPTININSULIN_SIGNALING_OVERLAP	WP_LEPTININSULIN_SIGNALING_OVERLAP	17	-0.626183	-1.88461	0.00243564	0.0181736	0.0130998	5021	tags=53%, list=14%, signal=46%	PIK3R3/IRS1/SOCS1/INSR/IRS2/INS/SOCS2/LEPR/LEP
WP_TRANSSULFURATION_PATHWAY	WP_TRANSSULFURATION_PATHWAY	10	-0.752401	-1.88905	0.00230358	0.0174938	0.0126098	1645	tags=40%, list=5%, signal=38%	CSAD/GOT1/CBS/CTH
WP_LIPID_PARTICLES_COMPOSITION	WP_LIPID_PARTICLES_COMPOSITION	10	-0.752482	-1.88926	0.00230358	0.0174938	0.0126098	3851	tags=60%, list=11%, signal=54%	APOA2/APOC2/APOB/APOE/APOC3/LCAT
WP_TCA_CYCLE_AKA_KREBS_OR_CITRIC_ACID_CYCLE	WP_TCA_CYCLE_AKA_KREBS_OR_CITRIC_ACID_CYCLE	18	-0.620475	-1.88967	0.00304509	0.021633	0.0155934	5809	tags=56%, list=16%, signal=47%	OGDH/SUCLG1/IDH2/SDHC/DLST/ACO2/SDHB/SDHD/FH/SUCLG2
WP_NUCLEAR_RECEPTORS_METAPATHWAY	WP_NUCLEAR_RECEPTORS_METAPATHWAY	314	-0.359577	-1.89054	4.57111e-09	2.81179e-07	2.02678e-07	4079	tags=31%, list=11%, signal=28%	JUN/HSPA1A/ALAS1/GSTM5/APOA2/RXRA/SLC6A4/EGR1/NRG1/SLC5A6/SLC5A12/KAT2B/SLC39A14/STOM/CES3/CPEB4/SLC5A10/CES1/IRS2/UGT1A4/UGT2B4/SLC2A12/FGF19/CYP4F12/SLC2A14/ABHD2/SLC19A2/SULT1A1/CYP2B6/ABCG8/SLC6A13/PDE4B/UGT1A1/GADD45B/TNS4/EGFR/CPT2/NR1I3/UGT1A9/CES4A/FOXO1/PPARA/IGFBP1/GSTA1/ACAA1/SLC2A4/TSC22D3/SLC27A5/ETNK2/SLC2A10/CES2/PDK4/ACADM/MGST1/ABCG5/GPX3/CES5A/CPT1A/SLCO2B1/SLC6A18/CYP3A5/ACOX1/…
KEGG_HISTIDINE_METABOLISM	KEGG_HISTIDINE_METABOLISM	29	-0.552688	-1.89171	0.000877215	0.0081636	0.00588444	3508	tags=48%, list=10%, signal=44%	HNMT/MAOA/ALDH9A1/FTCD/ASPA/MAOB/ALDH7A1/AOC1/HDC/ALDH2/HAL/AMDHD1/UROC1/CNDP1
WP_ALTERNATIVE_PATHWAY_OF_FETAL_ANDROGEN_SYNTHESIS	WP_ALTERNATIVE_PATHWAY_OF_FETAL_ANDROGEN_SYNTHESIS	11	-0.738409	-1.8924	0.0017131	0.01387	0.00999771	4170	tags=73%, list=11%, signal=64%	POR/HSD17B3/CYP11A1/CYB5A/HSD3B2/CYP17A1/HSD17B6/SRD5A2
KEGG_ARACHIDONIC_ACID_METABOLISM	KEGG_ARACHIDONIC_ACID_METABOLISM	58	-0.464009	-1.90094	0.000608784	0.00597101	0.00430399	4571	tags=36%, list=13%, signal=32%	PLA2G5/CYP2U1/PLA2G6/PLA2G2E/PLA2G4B/CYP2J2/JMJD7-PLA2G4B/CYP2B6/GPX3/EPHX2/CYP2E1/CYP4F3/CYP2C18/CYP4A11/CYP4F2/CYP4A22/ALOX15B/CYP2C9/PLA2G2F/CYP2C8/PLA2G2A
KEGG_TYROSINE_METABOLISM	KEGG_TYROSINE_METABOLISM	42	-0.504556	-1.90315	0.00167479	0.0137583	0.00991721	3307	tags=43%, list=9%, signal=39%	MAOA/AOC2/FAH/AOC3/MAOB/HGD/AOX1/ADH1C/GOT2/GOT1/GSTZ1/HPD/TH/ADH1B/ADH1A/ADH4/TAT/ADH7
WP_TCA_CYCLE_AND_DEFICIENCY_OF_PYRUVATE_DEHYDROGENASE_COMPLEX_PDHC	WP_TCA_CYCLE_AND_DEFICIENCY_OF_PYRUVATE_DEHYDROGENASE_COMPLEX_PDHC	16	-0.644357	-1.90652	0.00433421	0.0276032	0.0198968	5912	tags=62%, list=16%, signal=52%	PDHA1/OGDH/MDH1/IDH1/DLST/FH/PC/ACO1/SUCLG2/PCK1
WP_RETINOL_METABOLISM	WP_RETINOL_METABOLISM	17	-0.634431	-1.90943	0.00198599	0.0155067	0.0111775	5866	tags=59%, list=16%, signal=49%	DHRS4/PNPLA4/ALDH1A1/CYP1A1/BCO1/AWAT2/AOX1/CYP3A7/ADH1A/CYP2A6
REACTOME_NUCLEOTIDE_CATABOLISM	REACTOME_NUCLEOTIDE_CATABOLISM	35	-0.531622	-1.91263	0.00088519	0.00820753	0.00591611	1535	tags=26%, list=4%, signal=25%	TYMP/UPB1/ENTPD8/AGXT2/ENTPD5/GDA/DPYS/XDH/UPP2
KEGG_LIMONENE_AND_PINENE_DEGRADATION	KEGG_LIMONENE_AND_PINENE_DEGRADATION	10	-0.76353	-1.917	0.00170164	0.0138482	0.00998201	2099	tags=50%, list=6%, signal=47%	ALDH9A1/ALDH7A1/ECHS1/EHHADH/ALDH2
REACTOME_RECYCLING_OF_BILE_ACIDS_AND_SALTS	REACTOME_RECYCLING_OF_BILE_ACIDS_AND_SALTS	18	-0.632943	-1.92764	0.00242149	0.0181736	0.0130998	1682	tags=50%, list=5%, signal=48%	SLCO1B3/SLC27A5/BAAT/ABCB11/STARD5/ALB/SLC51A/SLCO1B1/SLC10A1
WP_TRANSSULFURATION_ONECARBON_METABOLISM_AND_RELATED_PATHWAYS	WP_TRANSSULFURATION_ONECARBON_METABOLISM_AND_RELATED_PATHWAYS	66	-0.461069	-1.94414	0.000263809	0.0028802	0.00207609	2670	tags=32%, list=7%, signal=30%	SOD1/PSAT1/SOD2/CHPT1/BHMT2/SARDH/MAT1A/CSAD/ETNK2/CDO1/GPX3/DNMT3L/BAAT/GNMT/MTHFD1/AGXT2/BHMT/CBS/DMGDH/SHMT1/CTH
REACTOME_MISCELLANEOUS_SUBSTRATES	REACTOME_MISCELLANEOUS_SUBSTRATES	12	-0.72948	-1.94518	0.00157201	0.0129987	0.00936967	2395	tags=67%, list=7%, signal=62%	CYP2U1/CYP4F11/CYP2D6/CYP4F3/CYP4A11/CYP4F2/CYP4A22/CYP3A43
REACTOME_BETA_OXIDATION_OF_VERY_LONG_CHAIN_FATTY_ACIDS	REACTOME_BETA_OXIDATION_OF_VERY_LONG_CHAIN_FATTY_ACIDS	11	-0.760724	-1.94959	0.000911122	0.00841703	0.00606712	5905	tags=73%, list=16%, signal=61%	DECR2/ACOT4/HSD17B4/ACOT6/ACAA1/MLYCD/ACOX1/EHHADH
REACTOME_MITOCHONDRIAL_FATTY_ACID_BETA_OXIDATION_OF_SATURATED_FATTY_ACIDS	REACTOME_MITOCHONDRIAL_FATTY_ACID_BETA_OXIDATION_OF_SATURATED_FATTY_ACIDS	11	-0.761946	-1.95272	0.000875854	0.0081636	0.00588444	4970	tags=73%, list=14%, signal=63%	ACADVL/HADHB/HADH/ACADS/ECHS1/ACADM/ACSM3/ACADL
WP_FAMILIAL_HYPERLIPIDEMIA_TYPE_1	WP_FAMILIAL_HYPERLIPIDEMIA_TYPE_1	18	-0.644915	-1.9641	0.00151506	0.012569	0.00905996	4164	tags=56%, list=11%, signal=49%	GPIHBP1/SEL1L/APOA2/LMF1/ANGPTL3/APOC2/APOA4/ANGPTL4/LCAT/APOA5
REACTOME_EICOSANOIDS	REACTOME_EICOSANOIDS	12	-0.741904	-1.97831	0.000973197	0.00882879	0.00636392	2715	tags=58%, list=7%, signal=54%	CYP4F12/CYP4F11/CYP4F3/CYP4A11/CYP4F2/CYP4A22/CYP8B1
REACTOME_SYNTHESIS_OF_BILE_ACIDS_AND_BILE_SALTS_VIA_24_HYDROXYCHOLESTEROL	REACTOME_SYNTHESIS_OF_BILE_ACIDS_AND_BILE_SALTS_VIA_24_HYDROXYCHOLESTEROL	14	-0.708038	-1.98006	0.00171588	0.01387	0.00999771	3767	tags=50%, list=10%, signal=45%	CYP27A1/CYP46A1/SLC27A5/AKR1D1/CYP8B1/SLC27A2/CYP39A1
WP_ZINC_HOMEOSTASIS	WP_ZINC_HOMEOSTASIS	37	-0.539834	-1.99408	0.00059422	0.005854	0.00421965	543	tags=49%, list=1%, signal=48%	MT4/MT3/SLC39A9/SLC39A4/MT1A/SLC30A10/SLC39A11/MT1M/SLC39A14/SLC30A1/MT1F/SLC39A12/MT1E/MT2A/MT1X/MT1G/MT1H/MT1B
KEGG_ALANINE_ASPARTATE_AND_GLUTAMATE_METABOLISM	KEGG_ALANINE_ASPARTATE_AND_GLUTAMATE_METABOLISM	32	-0.56799	-1.99889	0.000573316	0.0056776	0.0040925	2649	tags=47%, list=7%, signal=44%	ADSS1/ASPA/ALDH4A1/ALDH5A1/GPT2/GOT2/ASL/GOT1/AGXT2/ASS1/GPT/AGXT/ABAT/CPS1/GLS2
REACTOME_AFLATOXIN_ACTIVATION_AND_DETOXIFICATION	REACTOME_AFLATOXIN_ACTIVATION_AND_DETOXIFICATION	19	-0.648794	-2.00292	0.00100081	0.00898232	0.00647459	1412	tags=42%, list=4%, signal=40%	MGST1/AKR7L/AKR7A3/CYP3A5/CYP3A4/DPEP1/CYP2A13/CYP1A2
WP_KYNURENINE_PATHWAY_AND_LINKS_TO_CELL_SENESCENCE	WP_KYNURENINE_PATHWAY_AND_LINKS_TO_CELL_SENESCENCE	23	-0.613985	-2.00354	0.000919108	0.00845982	0.00609796	1825	tags=35%, list=5%, signal=33%	FOXO1/ACMSD/AADAT/HAAO/TDO2/NOS1/IDO2/KMO
REACTOME_METABOLISM_OF_AMINO_ACIDS_AND_DERIVATIVES	REACTOME_METABOLISM_OF_AMINO_ACIDS_AND_DERIVATIVES	372	-0.375415	-2.00653	1e-10	9.00714e-09	6.49248e-09	2361	tags=22%, list=6%, signal=21%	PHYKPL/SEPSECS/MCCC2/GATM/DBT/GLDC/ALDH9A1/SERINC1/FTCD/INMT/ASPA/ADI1/ALDH4A1/PAPSS2/BHMT2/SARDH/QDPR/MAT1A/CRYM/IVD/DIO3/CSAD/ALDH7A1/GPT2/HGD/ACAT1/PIPOX/ECHS1/DIO1/CDO1/GCDH/GOT2/ASL/GNMT/AASS/GOT1/GSTZ1/ACMSD/OTC/ACADSB/DHTKD1/DIO2/AADAT/AGXT2/DAO/HAO1/HPD/ASS1/TH/PAH/HAAO/HDC/BHMT/BBOX1/CBS/BCKDHB/DMGDH/HAL/GPT/AGXT/ALDH6A1/IYD/SHMT1/AMDHD1/UROC1/CKMT2/TDO2/SLC25A15/OAT/ASPG/CGA/ARG2/RIDA/C…
WP_FAMILIAL_HYPERLIPIDEMIA_TYPE_4	WP_FAMILIAL_HYPERLIPIDEMIA_TYPE_4	22	-0.622722	-2.0081	0.0018475	0.0146063	0.0105284	4164	tags=55%, list=11%, signal=48%	GPIHBP1/SEL1L/APOA2/MTTP/LMF1/PDIA2/APOC2/APOA4/DGAT2/LCAT/APOA5/GCK
BIOCARTA_CLASSIC_PATHWAY	BIOCARTA_CLASSIC_PATHWAY	14	-0.718999	-2.01071	0.00112791	0.00991144	0.00714431	2834	tags=71%, list=8%, signal=66%	C5/C4A/C4B/C3/C1R/C1S/C7/C8A/C6/C9
REACTOME_ANDROGEN_BIOSYNTHESIS	REACTOME_ANDROGEN_BIOSYNTHESIS	11	-0.785471	-2.01301	0.000412378	0.00427991	0.00308502	1885	tags=73%, list=5%, signal=69%	HSD17B3/POMC/HSD3B2/SRD5A1/CYP17A1/CGA/SRD5A2/HSD3B1
REACTOME_CHYLOMICRON_REMODELING	REACTOME_CHYLOMICRON_REMODELING	10	-0.803007	-2.01611	0.000444165	0.00457218	0.00329569	4164	tags=80%, list=11%, signal=71%	GPIHBP1/APOA2/APOC2/APOB/APOE/APOA4/APOC3/APOA5
REACTOME_PHASE_II_CONJUGATION_OF_COMPOUNDS	REACTOME_PHASE_II_CONJUGATION_OF_COMPOUNDS	108	-0.445844	-2.02242	6.18579e-06	0.000125245	9.02787e-05	2792	tags=38%, list=8%, signal=35%	GSTM5/UGT2A2/TPMT/OPLAH/SULT4A1/UGT1A4/UGT2B4/SULT1A1/SULT1B1/ACSM1/UGT1A1/GSTT2B/UGT1A3/UGT1A9/PAPSS2/NAT1/GSTA1/SLC35D1/UGT3A1/MAT1A/MGST1/SULT1A2/UGP2/SULT2A1/GSTZ1/GSTA5/GLYAT/UGT2B7/ACSM2B/GSTA3/UGT2B15/UGT2B10/GLYATL1/ACSM5/ACSM2A/AS3MT/UGT2B17/GSTA2/NAT2/CYP1A2/UGT2A1
WP_LEPTIN_AND_ADIPONECTIN	WP_LEPTIN_AND_ADIPONECTIN	10	-0.808664	-2.03031	0.000329543	0.00353663	0.00254926	1276	tags=50%, list=4%, signal=48%	ADIPOR2/CPT1A/LEPR/LEP/ADIPOQ
KEGG_ADIPOCYTOKINE_SIGNALING_PATHWAY	KEGG_ADIPOCYTOKINE_SIGNALING_PATHWAY	66	-0.485169	-2.04576	6.7747e-05	0.00091859	0.000662133	5137	tags=32%, list=14%, signal=27%	ACSL6/ADIPOR2/IRS1/ACSL5/RXRA/IRS2/ACACB/PRKAG2/POMC/PPARA/SLC2A4/RXRG/CPT1A/PCK2/ACSL1/AGRP/LEPR/PPARGC1A/LEP/PCK1/ADIPOQ
WP_STEROID_BIOSYNTHESIS	WP_STEROID_BIOSYNTHESIS	10	-0.81572	-2.04803	0.000240951	0.002677	0.00192962	3765	tags=70%, list=10%, signal=63%	HSD17B3/HSD17B4/HSD17B2/HSD3B2/CYP17A1/F13B/HSD3B1
WP_TRYPTOPHAN_CATABOLISM_LEADING_TO_NAD_PRODUCTION	WP_TRYPTOPHAN_CATABOLISM_LEADING_TO_NAD_PRODUCTION	16	-0.693027	-2.05052	0.000925787	0.0084903	0.00611994	3856	tags=50%, list=11%, signal=45%	NMRK1/NAPRT/NAMPT/NMRK2/AADAT/HAAO/TDO2/KMO
REACTOME_ABACAVIR_ADME	REACTOME_ABACAVIR_ADME	10	-0.816773	-2.05067	0.000229545	0.00257295	0.00185462	479	tags=50%, list=1%, signal=49%	SLC22A3/ADH1A/SLC22A1/SLC22A2/PCK1
KEGG_BETA_ALANINE_METABOLISM	KEGG_BETA_ALANINE_METABOLISM	22	-0.636236	-2.05167	0.00118184	0.0101706	0.00733111	3451	tags=64%, list=9%, signal=58%	HIBCH/AOC2/AOC3/ALDH9A1/ALDH7A1/ECHS1/UPB1/ACADM/MLYCD/EHHADH/ALDH2/ABAT/DPYS/CNDP1
REACTOME_CHYLOMICRON_ASSEMBLY	REACTOME_CHYLOMICRON_ASSEMBLY	10	-0.817631	-2.05283	0.000220991	0.00249928	0.00180152	4977	tags=90%, list=14%, signal=78%	P4HB/APOA2/MTTP/APOC2/APOB/APOE/APOA4/SAR1B/APOC3
REACTOME_PROTEIN_LOCALIZATION	REACTOME_PROTEIN_LOCALIZATION	161	-0.425888	-2.05299	2.45651e-07	8.63945e-06	6.22744e-06	5905	tags=30%, list=16%, signal=26%	PAM16/GSTK1/SLC25A13/DDO/PXMP2/DECR2/PEX13/DHRS4/HSPA9/GRPEL1/PEX19/PEX14/IDH1/ACOT4/CRAT/CROT/CHCHD10/ACOT2/UBB/PEX7/ACO2/HMGCL/HSD17B4/PEX3/ACBD5/PECR/LONP2/CYB5A/ACAA1/CAT/PIPOX/OTOF/EPHX2/MLYCD/ACOX2/ACOX1/NUDT7/BAAT/OTC/DAO/HAO1/EHHADH/LDHD/SCP2/NOS2/PHYH/AGXT/HAO2/SLC27A2
REACTOME_METABOLISM_OF_STEROIDS	REACTOME_METABOLISM_OF_STEROIDS	154	-0.428091	-2.05879	5.79015e-07	1.67848e-05	1.20987e-05	3102	tags=30%, list=9%, signal=27%	CYP27A1/HSD17B3/RXRA/ACAT2/SEC24B/CYP46A1/NFYB/HSD17B4/CYP51A1/FDX1/ACACB/TM7SF2/CYP11A1/POMC/HSD17B2/HSD11B1/PPARA/GC/HSD17B14/SERPINA6/SLCO1B3/SC5D/SLC27A5/SAR1B/HSD3B2/ACOX2/BAAT/ABCB11/INSIG1/SRD5A1/STARD5/CYP21A2/CYP17A1/ALB/SCP2/CYP7A1/SLC51A/AKR1D1/CYP8B1/SLCO1B1/CGA/SLC27A2/CYP39A1/SRD5A2/SLC10A1/HSD3B1
WP_LIVER_X_RECEPTOR_PATHWAY	WP_LIVER_X_RECEPTOR_PATHWAY	10	-0.823156	-2.0667	0.000178219	0.00211018	0.00152105	3739	tags=60%, list=10%, signal=54%	RXRA/CYP2B6/ABCG8/ABCG5/CYP3A4/CYP7A1
REACTOME_ERYTHROCYTES_TAKE_UP_CARBON_DIOXIDE_AND_RELEASE_OXYGEN	REACTOME_ERYTHROCYTES_TAKE_UP_CARBON_DIOXIDE_AND_RELEASE_OXYGEN	13	-0.756238	-2.07548	0.000269635	0.00293112	0.0021128	1365	tags=54%, list=4%, signal=52%	HBA1/HBA2/CA4/CA2/CA1/HBB/SLC4A1
REACTOME_ETHANOL_OXIDATION	REACTOME_ETHANOL_OXIDATION	12	-0.779022	-2.07729	0.000205442	0.00236587	0.00170536	4989	tags=75%, list=14%, signal=65%	ALDH1A1/ADH6/ACSS2/ADH1C/ALDH2/ADH1B/ADH1A/ADH4/ADH7
REACTOME_BIOTIN_TRANSPORT_AND_METABOLISM	REACTOME_BIOTIN_TRANSPORT_AND_METABOLISM	11	-0.814867	-2.08835	0.000118011	0.00148072	0.00106733	4102	tags=73%, list=11%, signal=65%	MCCC1/SLC5A6/BTD/MCCC2/ACACB/PC/PCCB/PCCA
REACTOME_GLYOXYLATE_METABOLISM_AND_GLYCINE_DEGRADATION	REACTOME_GLYOXYLATE_METABOLISM_AND_GLYCINE_DEGRADATION	31	-0.597906	-2.09918	0.000130457	0.00159715	0.00115125	6890	tags=58%, list=19%, signal=47%	DDO/PXMP2/PDHA1/OGDH/GCSH/GRHPR/DLST/DBT/GLDC/ALDH4A1/GOT2/GNMT/DHTKD1/AGXT2/DAO/HAO1/BCKDHB/AGXT
KEGG_LYSINE_DEGRADATION	KEGG_LYSINE_DEGRADATION	44	-0.55242	-2.0995	5.7103e-05	0.000795657	0.000573521	3497	tags=34%, list=10%, signal=31%	DLST/ACAT2/HADH/ALDH9A1/ALDH7A1/ACAT1/PIPOX/ECHS1/GCDH/AASS/AADAT/EHHADH/OGDHL/ALDH2/BBOX1
WP_STATIN_INHIBITION_OF_CHOLESTEROL_PRODUCTION	WP_STATIN_INHIBITION_OF_CHOLESTEROL_PRODUCTION	31	-0.59889	-2.10263	0.000124744	0.00153465	0.0011062	3851	tags=42%, list=11%, signal=38%	APOA2/MTTP/PDIA2/APOC2/ABCG8/APOB/APOE/APOA4/ABCG5/CYP7A1/APOC3/LCAT/APOA5
KEGG_CYSTEINE_AND_METHIONINE_METABOLISM	KEGG_CYSTEINE_AND_METHIONINE_METABOLISM	34	-0.592062	-2.1149	0.000148313	0.00178969	0.00129004	1960	tags=32%, list=5%, signal=31%	ADI1/MAT1A/CDO1/GOT2/DNMT3L/GOT1/BHMT/CBS/SDS/CTH/TAT
WP_ESTROGEN_METABOLISM	WP_ESTROGEN_METABOLISM	18	-0.696574	-2.12143	0.000282298	0.0030556	0.00220252	2401	tags=56%, list=7%, signal=52%	CYP1A1/SULT1A1/UGT1A1/UGT1A3/STS/UGT1A9/GSTA1/CYP3A4/UGT2B7/CYP1A2
REACTOME_NEUROTRANSMITTER_CLEARANCE	REACTOME_NEUROTRANSMITTER_CLEARANCE	10	-0.846915	-2.12635	6.03531e-05	0.000831752	0.000599539	3855	tags=70%, list=11%, signal=63%	BCHE/SLC6A4/MAOA/SLC6A3/ALDH2/SLC22A1/SLC22A2
BIOCARTA_AHSP_PATHWAY	BIOCARTA_AHSP_PATHWAY	13	-0.784185	-2.15218	8.07903e-05	0.00106121	0.000764939	1720	tags=62%, list=5%, signal=59%	ALAS1/ALAD/GATA1/HBA1/HBA2/ALAS2/AHSP/HBB
WP_ESTROGEN_RECEPTOR_PATHWAY	WP_ESTROGEN_RECEPTOR_PATHWAY	13	-0.784199	-2.15222	8.07903e-05	0.00106121	0.000764939	4932	tags=69%, list=14%, signal=60%	NR0B2/CYP1A1/JUN/PPARA/PDK4/ACOX1/PCK1/CYP1A2/ESR1
REACTOME_BRANCHED_CHAIN_AMINO_ACID_CATABOLISM	REACTOME_BRANCHED_CHAIN_AMINO_ACID_CATABOLISM	21	-0.679031	-2.16138	0.000173856	0.00206823	0.00149081	4133	tags=62%, list=11%, signal=55%	HSD17B10/MCCC1/AUH/HIBADH/HIBCH/MCCC2/DBT/IVD/ACAT1/ECHS1/ACADSB/BCKDHB/ALDH6A1
REACTOME_SULFUR_AMINO_ACID_METABOLISM	REACTOME_SULFUR_AMINO_ACID_METABOLISM	27	-0.644953	-2.17196	3.00649e-05	0.000464654	0.00033493	4026	tags=44%, list=11%, signal=40%	TST/SUOX/ADI1/BHMT2/MAT1A/CSAD/CDO1/GOT2/GOT1/BHMT/CBS/CTH
WP_UREA_CYCLE_AND_METABOLISM_OF_AMINO_GROUPS	WP_UREA_CYCLE_AND_METABOLISM_OF_AMINO_GROUPS	21	-0.68266	-2.17294	0.000141312	0.00171341	0.00123505	2292	tags=43%, list=6%, signal=40%	GATM/SARDH/ASL/OTC/ASS1/OAT/ARG2/CPS1/ARG1
KEGG_BUTANOATE_METABOLISM	KEGG_BUTANOATE_METABOLISM	34	-0.612142	-2.18663	5.13129e-05	0.00071895	0.00051823	3102	tags=59%, list=9%, signal=54%	ACAT2/HMGCL/ACSM1/HADH/ALDH9A1/ALDH5A1/BDH2/ACADS/ALDH7A1/ACAT1/BDH1/ECHS1/ACSM3/OXCT1/EHHADH/ALDH2/HMGCS2/ABAT/ACSM5/ACSM2A
REACTOME_SYNTHESIS_OF_BILE_ACIDS_AND_BILE_SALTS	REACTOME_SYNTHESIS_OF_BILE_ACIDS_AND_BILE_SALTS	34	-0.613574	-2.19174	4.64404e-05	0.000654317	0.000471642	4111	tags=44%, list=11%, signal=39%	CYP7B1/CYP27A1/RXRA/CYP46A1/HSD17B4/SLC27A5/ACOX2/BAAT/ABCB11/SCP2/CYP7A1/AKR1D1/CYP8B1/SLC27A2/CYP39A1
WP_METAPATHWAY_BIOTRANSFORMATION_PHASE_I_AND_II	WP_METAPATHWAY_BIOTRANSFORMATION_PHASE_I_AND_II	183	-0.448883	-2.19243	1.35296e-09	1.00357e-07	7.23392e-08	4225	tags=42%, list=12%, signal=37%	CYP2U1/CYP7B1/GSTM5/UGT2A2/CYP27A1/TPMT/CYP2J2/FMO5/CHST7/HNMT/HS3ST4/SULT4A1/CYP46A1/UGT1A4/UGT2B4/CYP4F12/SULT1A1/CYP4F11/CYP51A1/SULT1B1/CYP2B6/UGT1A1/GSTT2B/CYP11A1/INMT/UGT1A3/UGT1A9/EPHX1/GSTA1/CYP26A1/NDST3/MGST1/FMO2/GPX3/EPHX2/AKR7A3/SULT1A2/CYP3A5/SULT2A1/FMO4/BAAT/GSTZ1/CYP3A4/GSTA5/CYP21A2/CYP17A1/FMO3/CYP4Z1/GLYAT/CYP4V2/CYP2D6/CYP2E1/CYP4F3/UGT2B7/CYP2C18/CYP7A1/CYP3A7/GSTA3/UGT2B15…
WP_EICOSANOID_METABOLISM_VIA_LIPOOXYGENASES_LOX	WP_EICOSANOID_METABOLISM_VIA_LIPOOXYGENASES_LOX	29	-0.640873	-2.19355	2.02501e-05	0.000335992	0.000242188	2715	tags=45%, list=7%, signal=42%	PTGR2/CYP4F12/PPARA/ACAA1/ACOX2/ACOX1/HPGD/EHHADH/CYP4A11/CYP4F2/CYP4A22/ALOX15B/DPEP1
KEGG_CITRATE_CYCLE_TCA_CYCLE	KEGG_CITRATE_CYCLE_TCA_CYCLE	31	-0.625509	-2.19609	2.99373e-05	0.000464654	0.00033493	5912	tags=61%, list=16%, signal=51%	PDHA1/OGDH/SUCLG1/IDH2/SDHC/MDH1/IDH1/DLST/ACO2/SDHB/SDHD/FH/PC/ACO1/SUCLG2/SUCLG2P2/PCK2/OGDHL/PCK1
REACTOME_REMOVAL_OF_AMINOTERMINAL_PROPEPTIDES_FROM_GAMMA_CARBOXYLATED_PROTEINS	REACTOME_REMOVAL_OF_AMINOTERMINAL_PROPEPTIDES_FROM_GAMMA_CARBOXYLATED_PROTEINS	10	-0.875067	-2.19703	1.03972e-05	0.000192111	0.000138477	2328	tags=80%, list=6%, signal=75%	F2/PROS1/F10/GAS6/F7/FURIN/PROZ/F9
KEGG_STEROID_HORMONE_BIOSYNTHESIS	KEGG_STEROID_HORMONE_BIOSYNTHESIS	55	-0.538498	-2.20146	7.52129e-05	0.000998353	0.000719627	2792	tags=49%, list=8%, signal=45%	UGT1A4/UGT2B4/UGT1A1/CYP11A1/UGT1A3/STS/UGT1A9/HSD17B2/HSD11B1/HSD3B2/CYP3A5/CYP3A4/SRD5A1/CYP21A2/CYP17A1/UGT2B7/CYP7A1/CYP3A7/UGT2B15/UGT2B10/AKR1D1/HSD17B6/UGT2B17/SRD5A2/HSD3B1/CYP3A43/UGT2A1
REACTOME_UREA_CYCLE	REACTOME_UREA_CYCLE	10	-0.880629	-2.211	6.65101e-06	0.000133126	9.59591e-05	1237	tags=70%, list=3%, signal=68%	ASL/OTC/ASS1/SLC25A15/ARG2/CPS1/ARG1
REACTOME_GAMMA_CARBOXYLATION_TRANSPORT_AND_AMINO_TERMINAL_CLEAVAGE_OF_PROTEINS	REACTOME_GAMMA_CARBOXYLATION_TRANSPORT_AND_AMINO_TERMINAL_CLEAVAGE_OF_PROTEINS	11	-0.865923	-2.21919	7.49801e-06	0.000146589	0.000105663	2805	tags=82%, list=8%, signal=76%	GGCX/F2/PROS1/F10/GAS6/F7/FURIN/PROZ/F9
WP_CYSTEINE_AND_METHIONINE_CATABOLISM	WP_CYSTEINE_AND_METHIONINE_CATABOLISM	15	-0.774763	-2.22925	2.29272e-05	0.000370657	0.000267175	3134	tags=60%, list=9%, signal=55%	GCLC/SUOX/MAT1A/CSAD/CDO1/GOT1/BHMT/CBS/CTH
BIOCARTA_COMP_PATHWAY	BIOCARTA_COMP_PATHWAY	19	-0.723217	-2.23267	6.13299e-05	0.00084062	0.000605931	2834	tags=74%, list=8%, signal=68%	C5/C4A/C4B/MASP1/C3/C1R/MASP2/C1S/C7/MBL2/CFB/C8A/C6/C9
WP_PPARALPHA_PATHWAY	WP_PPARALPHA_PATHWAY	26	-0.670836	-2.23424	4.51004e-05	0.000645306	0.000465146	3851	tags=58%, list=11%, signal=52%	APOA2/RXRA/CPT2/UGT1A9/PPARA/ACAA1/ACADM/CPT1A/EHHADH/SCP2/CYP7A1/APOC3/CYP4A11/APOA5/CYP8B1
REACTOME_RESPONSE_TO_METAL_IONS	REACTOME_RESPONSE_TO_METAL_IONS	14	-0.800377	-2.23829	2.75497e-05	0.000434253	0.000313016	543	tags=50%, list=1%, signal=49%	MT1F/MT1E/MT2A/MT1X/MT1G/MT1H/MT1B
WP_TRANSCRIPTION_FACTOR_REGULATION_IN_ADIPOGENESIS	WP_TRANSCRIPTION_FACTOR_REGULATION_IN_ADIPOGENESIS	22	-0.694123	-2.23834	9.44889e-05	0.00122206	0.000880876	3837	tags=55%, list=11%, signal=49%	IRS1/INSR/RXRA/CEBPB/IRS2/IL6/FOXO1/SLC2A4/PCK2/PPARGC1A/LEP/ADIPOQ
WP_FATTY_ACID_BETAOXIDATION	WP_FATTY_ACID_BETAOXIDATION	34	-0.627718	-2.24227	1.9235e-05	0.000321262	0.000231571	5137	tags=56%, list=14%, signal=48%	ACSL6/ACADVL/CRAT/ACSL5/ACSS2/HADHB/SLC25A20/HADH/CPT2/ACADS/ACAT1/ECHS1/ACADM/GCDH/CPT1A/DECR1/GK/ACADL/ACSL1
REACTOME_TRYPTOPHAN_CATABOLISM	REACTOME_TRYPTOPHAN_CATABOLISM	14	-0.803737	-2.24769	2.37498e-05	0.000379096	0.000273258	1019	tags=43%, list=3%, signal=42%	ACMSD/AADAT/HAAO/TDO2/IDO2/KMO
WP_METHIONINE_METABOLISM_LEADING_TO_SULFUR_AMINO_ACIDS_AND_RELATED_DISORDERS	WP_METHIONINE_METABOLISM_LEADING_TO_SULFUR_AMINO_ACIDS_AND_RELATED_DISORDERS	11	-0.877831	-2.24971	2.62688e-06	5.96845e-05	4.30215e-05	2492	tags=73%, list=7%, signal=68%	ADK/MAT1A/CSAD/CDO1/GNMT/BHMT/CBS/CTH
BIOCARTA_AMI_PATHWAY	BIOCARTA_AMI_PATHWAY	20	-0.713684	-2.25331	3.55925e-05	0.000534312	0.00038514	4501	tags=65%, list=12%, signal=57%	PLAT/TFPI/COL4A3/F2/PROS1/F10/F7/FGG/SERPINC1/FGA/AHSP/FGB/PLG
WP_VALPROIC_ACID_PATHWAY	WP_VALPROIC_ACID_PATHWAY	12	-0.84539	-2.25426	6.08363e-06	0.000124739	8.99138e-05	4133	tags=83%, list=11%, signal=74%	HSD17B10/HADHB/CYP2B6/ACSM1/IVD/ACADSB/EHHADH/ABAT/CYP2C9/CYP2A6
WP_CHOLESTASIS	WP_CHOLESTASIS	19	-0.730577	-2.25539	4.0478e-05	0.000590089	0.000425345	3739	tags=47%, list=10%, signal=43%	RXRA/ABCG8/NR1I3/EPHX1/ABCG5/ABCB11/ABCB4/SLC22A1/SLC10A1
BIOCARTA_EXTRINSIC_PATHWAY	BIOCARTA_EXTRINSIC_PATHWAY	13	-0.821848	-2.25555	9.76807e-06	0.000183844	0.000132517	2328	tags=85%, list=6%, signal=79%	PROC/TFPI/F2/PROS1/F5/F10/F7/FGG/SERPINC1/FGA/FGB
WP_COMPLEMENT_ACTIVATION	WP_COMPLEMENT_ACTIVATION	22	-0.699609	-2.25603	6.98826e-05	0.000937468	0.00067574	3288	tags=68%, list=9%, signal=62%	C8G/C5/C4A/C4B/MASP1/C3/C1R/MASP2/C1S/C7/C8B/CFB/C8A/C6/C9
REACTOME_METALLOTHIONEINS_BIND_METALS	REACTOME_METALLOTHIONEINS_BIND_METALS	11	-0.881933	-2.26022	1.94399e-06	4.582e-05	3.30277e-05	543	tags=73%, list=1%, signal=72%	MT1M/MT1F/MT1E/MT2A/MT1X/MT1G/MT1H/MT1B
WP_FOXA2_PATHWAY	WP_FOXA2_PATHWAY	21	-0.710162	-2.26048	3.11655e-05	0.000476135	0.000343205	5848	tags=57%, list=16%, signal=48%	ABCC2/IRS1/MLXIPL/MTTP/IRS2/INS/APOB/FOXO1/GSTA1/SLC27A5/SLCO1B1/GSTA2
REACTOME_PLASMA_LIPOPROTEIN_ASSEMBLY	REACTOME_PLASMA_LIPOPROTEIN_ASSEMBLY	19	-0.732515	-2.26137	3.7987e-05	0.000560253	0.000403839	4977	tags=63%, list=14%, signal=55%	P4HB/APOA2/MTTP/APOC4/PRKACA/APOC2/APOB/APOE/APOA4/A2M/SAR1B/APOC3
REACTOME_DRUG_ADME	REACTOME_DRUG_ADME	97	-0.506921	-2.26575	2.67179e-07	9.0048e-06	6.49079e-06	2878	tags=42%, list=8%, signal=39%	CES1/UGT1A4/UGT2B4/SULT1A1/UGT1A1/UGT1A3/UGT1A9/NAT1/GSTA1/SLC22A7/UGT3A1/SLCO1B3/CES2/PON3/SLCO2B1/PON1/SULT2A1/CYP3A4/GLYAT/ALB/CYP2D6/CYP2E1/UGT2B7/ACSM2B/UGT2B15/UGT2B10/GLYATL1/ADH1A/ACSM5/XDH/SLCO1B1/ACSM2A/CYP2C9/SLC22A1/UGT2B17/GSTA2/SLC22A2/NAT2/CYP2C8/PCK1/UGT2A1
REACTOME_CYP2E1_REACTIONS	REACTOME_CYP2E1_REACTIONS	11	-0.889132	-2.27868	1.32895e-06	3.31843e-05	2.39197e-05	2294	tags=73%, list=6%, signal=68%	CYP2B6/CYP2D6/CYP2E1/CYP2C9/CYP2A6/CYP2C8/CYP2A13/CYP2A7
REACTOME_BILE_ACID_AND_BILE_SALT_METABOLISM	REACTOME_BILE_ACID_AND_BILE_SALT_METABOLISM	45	-0.594373	-2.28177	1.05882e-05	0.000192111	0.000138477	4111	tags=47%, list=11%, signal=41%	CYP7B1/CYP27A1/RXRA/CYP46A1/HSD17B4/SLCO1B3/SLC27A5/ACOX2/BAAT/ABCB11/STARD5/ALB/SCP2/CYP7A1/SLC51A/AKR1D1/CYP8B1/SLCO1B1/SLC27A2/CYP39A1/SLC10A1
WP_VITAMIN_B12_METABOLISM	WP_VITAMIN_B12_METABOLISM	51	-0.572406	-2.28998	3.95036e-06	8.44307e-05	6.08589e-05	2670	tags=41%, list=7%, signal=38%	SOD1/INS/SOD2/F2/APOB/IL6/MMUT/APOE/MAT1A/F7/HBA1/CRP/ALB/SAA3P/CBS/SAA4/HBB/PLG/CTH/SAA1/SAA2
BIOCARTA_NUCLEARRS_PATHWAY	BIOCARTA_NUCLEARRS_PATHWAY	34	-0.641657	-2.29206	8.36644e-06	0.00015985	0.000115222	2294	tags=47%, list=6%, signal=44%	RARA/CYP2B6/NR1I3/PPARA/CYP26A1/ABCG5/NR1I2/ABCB11/CYP3A4/CYP2E1/ABCB4/CYP4A11/CYP4A22/CYP8B1/CYP2C9/CYP1A2
REACTOME_PLASMA_LIPOPROTEIN_ASSEMBLY_REMODELING_AND_CLEARANCE	REACTOME_PLASMA_LIPOPROTEIN_ASSEMBLY_REMODELING_AND_CLEARANCE	75	-0.532321	-2.29939	8.28193e-07	2.21951e-05	1.59986e-05	4164	tags=36%, list=11%, signal=32%	GPIHBP1/APOA2/UBB/MTTP/APOC4/PRKACA/CES3/LMF1/ANGPTL3/APOC2/APOB/PCSK6/APOE/APOA4/A2M/SAR1B/LIPG/FURIN/ANGPTL4/CREB3L3/ALB/APOF/APOC3/FGF21/LCAT/APOA5/LPA
WP_NUCLEAR_RECEPTORS_IN_LIPID_METABOLISM_AND_TOXICITY	WP_NUCLEAR_RECEPTORS_IN_LIPID_METABOLISM_AND_TOXICITY	35	-0.640474	-2.30425	4.52203e-06	9.42525e-05	6.79386e-05	2294	tags=46%, list=6%, signal=43%	RARA/CYP2B6/NR1I3/PPARA/CYP26A1/ABCG5/NR1I2/ABCB11/CYP3A4/CYP2E1/CYP7A1/ABCB4/CYP4A11/CYP8B1/CYP2C9/CYP1A2
REACTOME_SYNTHESIS_OF_BILE_ACIDS_AND_BILE_SALTS_VIA_7ALPHA_HYDROXYCHOLESTEROL	REACTOME_SYNTHESIS_OF_BILE_ACIDS_AND_BILE_SALTS_VIA_7ALPHA_HYDROXYCHOLESTEROL	24	-0.715699	-2.30433	2.27185e-06	5.25652e-05	3.78898e-05	4111	tags=54%, list=11%, signal=48%	CYP7B1/CYP27A1/RXRA/HSD17B4/SLC27A5/ACOX2/BAAT/ABCB11/SCP2/CYP7A1/AKR1D1/CYP8B1/SLC27A2
KEGG_PRIMARY_BILE_ACID_BIOSYNTHESIS	KEGG_PRIMARY_BILE_ACID_BIOSYNTHESIS	16	-0.785918	-2.32537	1.33001e-05	0.000237892	0.000171476	4111	tags=75%, list=11%, signal=67%	CYP7B1/CYP27A1/CYP46A1/HSD17B4/SLC27A5/ACOX2/BAAT/SCP2/CYP7A1/AKR1D1/CYP8B1/CYP39A1
WP_PPAR_SIGNALING_PATHWAY	WP_PPAR_SIGNALING_PATHWAY	67	-0.548894	-2.32553	5.54975e-07	1.64664e-05	1.18693e-05	1953	tags=39%, list=5%, signal=37%	CPT2/PPARA/ACAA1/SLC27A5/RXRG/ACADM/FABP2/CPT1A/ACOX2/ACOX1/ACADL/PCK2/ANGPTL4/ACSL1/EHHADH/SCP2/CYP7A1/HMGCS2/APOC3/CYP4A11/FABP4/APOA5/CYP8B1/SLC27A2/PCK1/ADIPOQ
WP_DRUG_INDUCTION_OF_BILE_ACID_PATHWAY	WP_DRUG_INDUCTION_OF_BILE_ACID_PATHWAY	17	-0.773437	-2.3278	5.01895e-06	0.000103752	7.47862e-05	1915	tags=59%, list=5%, signal=56%	NR1I3/NR1I2/SULT2A1/BAAT/ABCB11/CYP3A4/CYP7A1/SLC51A/SLCO1B1/SLC10A1
WP_BLOOD_CLOTTING_CASCADE	WP_BLOOD_CLOTTING_CASCADE	22	-0.722176	-2.32881	1.91866e-05	0.000321262	0.000231571	3082	tags=73%, list=8%, signal=67%	F8/SERPINF2/F2/VWF/F12/F5/F10/KLKB1/F7/FGG/FGA/F13B/F11/FGB/PLG/F9
KEGG_METABOLISM_OF_XENOBIOTICS_BY_CYTOCHROME_P450	KEGG_METABOLISM_OF_XENOBIOTICS_BY_CYTOCHROME_P450	69	-0.549278	-2.33198	2.11202e-06	4.93197e-05	3.55504e-05	2792	tags=46%, list=8%, signal=43%	UGT1A4/UGT2B4/CYP2B6/UGT1A1/UGT1A3/UGT1A9/EPHX1/GSTA1/MGST1/ADH1C/CYP3A5/GSTZ1/CYP3A4/GSTA5/CYP2E1/UGT2B7/CYP2C18/ADH1B/CYP3A7/GSTA3/UGT2B15/UGT2B10/ADH1A/ADH4/CYP2C9/UGT2B17/GSTA2/CYP2C8/CYP3A43/ADH7/CYP1A2/UGT2A1
WP_TRYPTOPHAN_METABOLISM	WP_TRYPTOPHAN_METABOLISM	33	-0.664307	-2.33748	1.52747e-06	3.74009e-05	2.69591e-05	2126	tags=52%, list=6%, signal=49%	HADH/INMT/CAT/ACAT1/ECHS1/AOX1/GCDH/GOT2/ACMSD/AADAT/HAAO/AOC1/ALDH2/ALDH8A1/TDO2/IDO2/KMO
WP_LEUCINE_ISOLEUCINE_AND_VALINE_METABOLISM	WP_LEUCINE_ISOLEUCINE_AND_VALINE_METABOLISM	24	-0.73047	-2.35188	8.36057e-07	2.21951e-05	1.59986e-05	4133	tags=71%, list=11%, signal=63%	HSD17B10/MCCC1/AUH/HIBADH/HIBCH/MCCC2/DBT/MMUT/PCCB/IVD/PCCA/ACAT1/ECHS1/MLYCD/ACADSB/BCKDHB/ALDH6A1
REACTOME_BIOSYNTHESIS_OF_SPECIALIZED_PRORESOLVING_MEDIATORS_SPMS	REACTOME_BIOSYNTHESIS_OF_SPECIALIZED_PRORESOLVING_MEDIATORS_SPMS	19	-0.771311	-2.38114	3.80946e-06	8.21151e-05	5.91898e-05	1321	tags=42%, list=4%, signal=41%	EPHX2/CYP3A4/HPGD/CYP2D6/CYP2E1/CYP2C9/CYP2C8/CYP1A2
WP_COMPLEMENT_SYSTEM	WP_COMPLEMENT_SYSTEM	96	-0.533215	-2.38222	7.51228e-09	4.40604e-07	3.17594e-07	2453	tags=40%, list=7%, signal=37%	PRKACA/C5/CFI/PROS1/C4A/ELANE/F12/SELP/MASP1/C3/F10/KLKB1/VTN/MASP2/C4BPA/CFH/CRP/CFHR2/C1S/SERPING1/C7/APCS/FGG/MBL2/ALB/FGA/CFB/F11/FGB/C8A/PLG/FCN2/CFHR4/SELE/C6/C9/CLEC4M/ADIPOQ
WP_FATTY_ACID_BIOSYNTHESIS	WP_FATTY_ACID_BIOSYNTHESIS	22	-0.740466	-2.38779	6.20764e-06	0.000125245	9.02787e-05	5137	tags=64%, list=14%, signal=55%	ACSL6/ACSL5/ECHDC1/ACSS2/ACACB/PECR/HADH/PC/ECHS1/ECHDC3/ACAA2/DECR1/ECHDC2/ACSL1
BIOCARTA_LECTIN_PATHWAY	BIOCARTA_LECTIN_PATHWAY	12	-0.895663	-2.38831	7.17803e-08	2.9677e-06	2.13916e-06	2834	tags=92%, list=8%, signal=85%	C5/C4A/C4B/MASP1/C3/MASP2/C7/MBL2/C8A/C6/C9
REACTOME_ASSEMBLY_OF_ACTIVE_LPL_AND_LIPC_LIPASE_COMPLEXES	REACTOME_ASSEMBLY_OF_ACTIVE_LPL_AND_LIPC_LIPASE_COMPLEXES	19	-0.774994	-2.39251	3.04247e-06	6.79036e-05	4.89459e-05	4164	tags=58%, list=11%, signal=51%	GPIHBP1/LMF1/ANGPTL3/APOC2/PCSK6/APOA4/FURIN/ANGPTL4/CREB3L3/FGF21/APOA5
KEGG_PPAR_SIGNALING_PATHWAY	KEGG_PPAR_SIGNALING_PATHWAY	69	-0.56404	-2.39465	6.0611e-07	1.71094e-05	1.23327e-05	1953	tags=41%, list=5%, signal=38%	CPT2/PPARA/ACAA1/SLC27A5/RXRG/ACADM/FABP2/CPT1A/ACOX2/ACOX1/GK/ACADL/PCK2/ANGPTL4/ACSL1/EHHADH/SCP2/CYP7A1/HMGCS2/APOC3/CYP4A11/FABP4/CYP4A22/APOA5/CYP8B1/SLC27A2/PCK1/ADIPOQ
KEGG_LINOLEIC_ACID_METABOLISM	KEGG_LINOLEIC_ACID_METABOLISM	29	-0.699796	-2.39523	6.95037e-07	1.90531e-05	1.37337e-05	4571	tags=59%, list=13%, signal=51%	PLA2G5/PLA2G6/PLA2G2E/PLA2G4B/CYP2J2/JMJD7-PLA2G4B/CYP3A5/CYP3A4/CYP2E1/CYP2C18/CYP3A7/CYP2C9/PLA2G2F/CYP2C8/CYP3A43/CYP1A2/PLA2G2A
WP_BIOMARKERS_FOR_UREA_CYCLE_DISORDERS	WP_BIOMARKERS_FOR_UREA_CYCLE_DISORDERS	12	-0.901413	-2.40364	3.33379e-08	1.58638e-06	1.14349e-06	2292	tags=83%, list=6%, signal=78%	GATM/F10/F7/ASL/GOT1/OTC/ASS1/GPT/ARG1/GLS2
REACTOME_XENOBIOTICS	REACTOME_XENOBIOTICS	23	-0.737455	-2.40644	2.58228e-06	5.92046e-05	4.26755e-05	1206	tags=61%, list=3%, signal=59%	CYP2B6/CYP3A5/CYP3A4/CYP2D6/CYP2E1/CYP2C18/CYP3A7/CYP2C9/CYP2A6/CYP2C8/CYP3A43/CYP2A13/CYP1A2/CYP2A7
REACTOME_FATTY_ACIDS	REACTOME_FATTY_ACIDS	15	-0.838882	-2.41374	3.53553e-07	1.14316e-05	8.24004e-06	3586	tags=73%, list=10%, signal=66%	CYP2J2/CYP4F12/CYP4F11/CYP2B6/CYP2D6/CYP4F3/CYP4A11/CYP4F2/CYP4A22/CYP2A13/CYP2A7
WP_MITOCHONDRIAL_LONG_CHAIN_FATTY_ACID_BETAOXIDATION	WP_MITOCHONDRIAL_LONG_CHAIN_FATTY_ACID_BETAOXIDATION	17	-0.804034	-2.41988	6.52828e-07	1.80927e-05	1.30414e-05	2295	tags=65%, list=6%, signal=61%	SLC25A20/PECR/HADH/CPT2/ACADS/ACADM/CPT1A/ACADL/ACSL1/EHHADH/SCP2
REACTOME_ASPIRIN_ADME	REACTOME_ASPIRIN_ADME	44	-0.636984	-2.42089	2.4303e-07	8.63945e-06	6.22744e-06	2878	tags=59%, list=8%, signal=54%	CES1/UGT1A4/UGT2B4/UGT1A1/UGT1A3/UGT1A9/SLC22A7/UGT3A1/CES2/SLCO2B1/CYP3A4/GLYAT/ALB/CYP2D6/CYP2E1/UGT2B7/ACSM2B/UGT2B15/UGT2B10/GLYATL1/ACSM5/ACSM2A/CYP2C9/UGT2B17/CYP2C8/UGT2A1
KEGG_DRUG_METABOLISM_OTHER_ENZYMES	KEGG_DRUG_METABOLISM_OTHER_ENZYMES	51	-0.611463	-2.44624	2.67788e-07	9.0048e-06	6.49079e-06	2878	tags=55%, list=8%, signal=51%	CES1/UGT1A4/UGT2B4/UGT1A1/UGT1A3/UGT1A9/NAT1/CES2/TYMP/UPB1/CES5A/CYP3A5/CDA/CYP3A4/UGT2B7/CYP3A7/UGT2B15/UGT2B10/DPYS/XDH/CYP2A6/UGT2B17/NAT2/CYP3A43/CYP2A13/CYP2A7/UPP2/UGT2A1
REACTOME_CYTOCHROME_P450_ARRANGED_BY_SUBSTRATE_TYPE	REACTOME_CYTOCHROME_P450_ARRANGED_BY_SUBSTRATE_TYPE	64	-0.589319	-2.45382	4.78317e-08	2.07985e-06	1.49919e-06	4494	tags=59%, list=12%, signal=52%	CYP1A1/CYP2U1/POR/CYP7B1/CYP27A1/RXRA/CYP2J2/CYP46A1/CYP4F12/CYP4F11/CYP51A1/CYP2B6/FDX1/CYP11A1/POMC/CYP26A1/CYP3A5/CYP3A4/CYP21A2/CYP4V2/CYP2D6/CYP2E1/CYP4F3/CYP2C18/CYP7A1/CYP3A7/CYP4A11/CYP4F2/CYP4A22/CYP8B1/CYP2C9/CYP39A1/CYP2A6/CYP2C8/CYP3A43/CYP2A13/CYP1A2/CYP2A7
WP_COPPER_HOMEOSTASIS	WP_COPPER_HOMEOSTASIS	53	-0.607307	-2.46055	3.83126e-07	1.19289e-05	8.59856e-06	2670	tags=26%, list=7%, signal=25%	SOD1/SLC31A1/FOXO1/XAF1/STEAP3/MT1F/MT1E/MT2A/MT1X/MT1G/STEAP4/MT1JP/MT1H/MT1B
KEGG_TRYPTOPHAN_METABOLISM	KEGG_TRYPTOPHAN_METABOLISM	40	-0.664773	-2.48809	8.92393e-08	3.63002e-06	2.61657e-06	3307	tags=57%, list=9%, signal=52%	MAOA/ACAT2/HADH/ALDH9A1/INMT/MAOB/ALDH7A1/CAT/ACAT1/ECHS1/AOX1/GCDH/ACMSD/AADAT/EHHADH/OGDHL/HAAO/AOC1/ALDH2/TDO2/IDO2/KMO/CYP1A2
REACTOME_INTRINSIC_PATHWAY_OF_FIBRIN_CLOT_FORMATION	REACTOME_INTRINSIC_PATHWAY_OF_FIBRIN_CLOT_FORMATION	22	-0.77166	-2.48838	6.10566e-07	1.71094e-05	1.23327e-05	3082	tags=77%, list=8%, signal=71%	F8/SERPINA5/F2/PROS1/GP5/VWF/F12/SERPIND1/GP9/A2M/F10/KLKB1/SERPING1/SERPINC1/KNG1/F11/F9
REACTOME_DEFECTS_OF_CONTACT_ACTIVATION_SYSTEM_CAS_AND_KALLIKREIN_KININ_SYSTEM_KKS	REACTOME_DEFECTS_OF_CONTACT_ACTIVATION_SYSTEM_CAS_AND_KALLIKREIN_KININ_SYSTEM_KKS	15	-0.865817	-2.49124	4.28378e-08	1.97274e-06	1.42198e-06	3082	tags=80%, list=8%, signal=73%	F8/GGCX/F2/GP5/VWF/F12/GP9/F10/KLKB1/SERPING1/F11/F9
WP_7OXOC_AND_7BETAHC_PATHWAYS	WP_7OXOC_AND_7BETAHC_PATHWAYS	27	-0.744879	-2.50848	3.05092e-08	1.4797e-06	1.06659e-06	4587	tags=56%, list=13%, signal=49%	ACOT1/ACOT4/ACOT13/CYP27A1/ACOT2/ACOT6/HSD11B1/SLC27A5/EPHX2/ACOX2/BAAT/SCP2/CYP7A1/ACOT12/SLC27A2
REACTOME_FORMATION_OF_FIBRIN_CLOT_CLOTTING_CASCADE	REACTOME_FORMATION_OF_FIBRIN_CLOT_CLOTTING_CASCADE	38	-0.678868	-2.52129	7.44569e-07	2.01914e-05	1.45543e-05	3082	tags=63%, list=8%, signal=58%	F8/SERPINA5/F2/PROS1/PF4/GP5/VWF/F12/F5/SERPIND1/GP9/A2M/F10/KLKB1/F7/SERPING1/FGG/SERPINC1/KNG1/FGA/F13B/F11/FGB/F9
WP_FARNESOID_X_RECEPTOR_PATHWAY	WP_FARNESOID_X_RECEPTOR_PATHWAY	19	-0.819974	-2.53137	1.11472e-07	4.39271e-06	3.16633e-06	3739	tags=79%, list=10%, signal=71%	RXRA/IRS2/UGT2B4/FGF19/SLC27A5/SLCO2B1/SULT2A1/BAAT/ABCB11/CYP3A4/PPARGC1A/CYP7A1/ABCB4/CYP8B1/SLC10A1
REACTOME_MITOCHONDRIAL_FATTY_ACID_BETA_OXIDATION	REACTOME_MITOCHONDRIAL_FATTY_ACID_BETA_OXIDATION	37	-0.686414	-2.53553	9.9693e-08	3.99089e-06	2.87669e-06	5764	tags=59%, list=16%, signal=50%	PCTP/ACADVL/ACOT1/ACAD10/ACOT13/ACOT2/MCEE/MMAA/HADHB/ACAD11/HADH/MMUT/PCCB/ACADS/PCCA/ECHS1/ACADM/ACAA2/DECR1/ACSM3/ACADL/ACOT12
REACTOME_FATTY_ACID_METABOLISM	REACTOME_FATTY_ACID_METABOLISM	177	-0.518911	-2.53729	1e-10	9.00714e-09	6.49248e-09	4587	tags=42%, list=13%, signal=37%	ACOT1/ACOT4/CRAT/CYP1A1/CROT/ACSL5/CYP2U1/ACAD10/ACOT13/HSD17B8/FAAH/PTGR2/HSD17B3/ELOVL3/RXRA/CYP2J2/ACOT2/FAAH2/MCEE/MMAA/HADHB/HSD17B4/ACBD5/ACBD4/ACAD11/CYP4F11/SLC25A20/OLAH/ACACB/PECR/PRKAG2/HADH/ACOT6/CBR4/CPT2/MMUT/PCCB/ACAA1/ACADS/PCCA/ECHS1/ACADM/PON3/ACAA2/EPHX2/MLYCD/CPT1A/ACOX2/DECR1/ACOX1/ACSM3/NUDT7/PON1/ACADL/HPGD/ACSL1/EHHADH/CYP4F3/SCP2/PHYH/ACOT12/CYP4A11/CYP4F2/CYP4A22/THRSP/H…
WP_FATTY_ACID_OMEGAOXIDATION	WP_FATTY_ACID_OMEGAOXIDATION	15	-0.884066	-2.54375	5.97384e-09	3.58715e-07	2.58567e-07	1397	tags=100%, list=4%, signal=96%	CYP1A1/ADH6/ADH1C/CYP3A4/CYP2D6/CYP2E1/ALDH2/ADH1B/CYP4A11/ADH1A/ADH4/CYP2A6/ADH7/CYP1A2
KEGG_PROPANOATE_METABOLISM	KEGG_PROPANOATE_METABOLISM	33	-0.724069	-2.54776	1.62549e-08	8.9119e-07	6.42383e-07	4127	tags=64%, list=11%, signal=56%	ACSS3/ACSS2/HIBCH/MCEE/ACAT2/ACACB/ALDH9A1/MMUT/PCCB/ALDH7A1/PCCA/ACAT1/ECHS1/ACADM/SUCLG2/MLYCD/SUCLG2P2/EHHADH/ALDH2/ALDH6A1/ABAT
WP_UREA_CYCLE_AND_ASSOCIATED_PATHWAYS	WP_UREA_CYCLE_AND_ASSOCIATED_PATHWAYS	24	-0.795065	-2.55986	3.24012e-09	2.09528e-07	1.51031e-07	2184	tags=62%, list=6%, signal=59%	FH/ALDH4A1/GOT2/ASL/GOT1/OTC/ASS1/NOS2/GPT/SLC25A15/OAT/CPS1/NOS1/ARG1/GLS2
REACTOME_PEROXISOMAL_LIPID_METABOLISM	REACTOME_PEROXISOMAL_LIPID_METABOLISM	29	-0.749175	-2.56424	1.83947e-08	9.66486e-07	6.96658e-07	4531	tags=62%, list=12%, signal=54%	ACOT4/CRAT/CROT/HSD17B4/ACBD5/ACBD4/PECR/ACOT6/ACAA1/MLYCD/ACOX2/ACOX1/NUDT7/EHHADH/SCP2/PHYH/HAO2/SLC27A2
BIOCARTA_INTRINSIC_PATHWAY	BIOCARTA_INTRINSIC_PATHWAY	23	-0.785994	-2.56483	4.69298e-08	2.07644e-06	1.49673e-06	3082	tags=70%, list=8%, signal=64%	F8/COL4A3/F2/PROS1/F12/F5/F10/KLKB1/SERPING1/FGG/SERPINC1/KNG1/FGA/F11/FGB/F9
KEGG_DRUG_METABOLISM_CYTOCHROME_P450	KEGG_DRUG_METABOLISM_CYTOCHROME_P450	71	-0.611839	-2.57919	6.40525e-10	5.38468e-08	3.88136e-08	2792	tags=56%, list=8%, signal=52%	UGT1A4/UGT2B4/CYP2B6/UGT1A1/UGT1A3/UGT1A9/MAOB/GSTA1/AOX1/MGST1/FMO2/ADH1C/CYP3A5/FMO4/GSTZ1/CYP3A4/GSTA5/FMO3/CYP2D6/CYP2E1/UGT2B7/CYP2C18/ADH1B/CYP3A7/GSTA3/UGT2B15/UGT2B10/ADH1A/ADH4/CYP2C9/CYP2A6/UGT2B17/GSTA2/CYP2C8/CYP3A43/ADH7/CYP2A13/CYP1A2/CYP2A7/UGT2A1
WP_OXIDATION_BY_CYTOCHROME_P450	WP_OXIDATION_BY_CYTOCHROME_P450	62	-0.629257	-2.58501	7.85469e-09	4.50216e-07	3.24523e-07	4494	tags=61%, list=12%, signal=54%	CYP1A1/CYP2U1/POR/CYP7B1/CYP27A1/CYP2J2/CYP46A1/CYP2G1P/CYP4F12/CYP4F11/CYP51A1/CYP2B6/CYP11A1/CYB5A/CYP26A1/CYP3A5/CYP3A4/CYP17A1/CYP4Z1/CYP4V2/CYP2D6/CYP2E1/CYP4F3/CYP2C18/CYP7A1/CYP3A7/CYP4A11/CYP4F2/CYP4A22/CYP8B1/CYP2C9/CYP39A1/CYP2A6/CYP2C8/CYP3A43/CYP2A13/CYP1A2/CYP2A7
WP_SELENIUM_MICRONUTRIENT_NETWORK	WP_SELENIUM_MICRONUTRIENT_NETWORK	86	-0.597319	-2.59372	1e-10	9.00714e-09	6.49248e-09	2848	tags=36%, list=8%, signal=33%	SEPHS2/SOD1/INS/SOD2/F2/APOB/PRDX3/IL6/DIO3/CAT/DIO1/F7/HBA1/GPX3/CRP/FGG/DIO2/ALB/SAA3P/FGA/CBS/SAA4/FGB/HBB/PLG/XDH/ALOX15B/KMO/CTH/SAA1/SAA2
WP_PREGNANE_X_RECEPTOR_PATHWAY	WP_PREGNANE_X_RECEPTOR_PATHWAY	32	-0.737822	-2.59656	4.30217e-08	1.97274e-06	1.42198e-06	2792	tags=53%, list=8%, signal=49%	RXRA/UGT1A4/CYP4F12/CYP2B6/UGT1A1/UGT1A9/FOXO1/CYP3A5/NR1I2/SULT2A1/CYP3A4/PPARGC1A/CYP3A7/SLCO1B1/CYP2C9/CYP2A6/GSTA2
WP_DISORDERS_OF_BILE_ACID_SYNTHESIS_AND_BILIARY_TRANSPORT	WP_DISORDERS_OF_BILE_ACID_SYNTHESIS_AND_BILIARY_TRANSPORT	20	-0.825556	-2.60653	2.69674e-08	1.33357e-06	9.61255e-07	4111	tags=75%, list=11%, signal=67%	CYP7B1/CYP27A1/HSD17B4/SLCO1B3/SLC27A5/ACOX2/BAAT/ABCB11/SCP2/CYP7A1/ABCB4/AKR1D1/CYP8B1/SLCO1B1/SLC27A2
KEGG_RETINOL_METABOLISM	KEGG_RETINOL_METABOLISM	64	-0.630592	-2.62568	1.08716e-09	8.56816e-08	6.17605e-08	2792	tags=56%, list=8%, signal=52%	UGT1A4/UGT2B4/RETSAT/RDH5/CYP2B6/RDH10/UGT1A1/AWAT2/UGT1A3/UGT1A9/CYP26A1/DGAT2/ADH1C/CYP3A5/CYP3A4/UGT2B7/CYP2C18/ADH1B/CYP3A7/UGT2B15/CYP4A11/UGT2B10/ADH1A/CYP4A22/RDH16/ADH4/CYP2C9/CYP2A6/UGT2B17/CYP2C8/CYP3A43/ADH7/CYP2A13/CYP1A2/CYP2A7/UGT2A1
WP_OXYSTEROLS_DERIVED_FROM_CHOLESTEROL	WP_OXYSTEROLS_DERIVED_FROM_CHOLESTEROL	46	-0.687267	-2.64926	1.6199e-09	1.13483e-07	8.18002e-08	4587	tags=59%, list=13%, signal=51%	ACOT1/ACOT4/ACOT13/CYP7B1/CYP27A1/ACOT2/CYP46A1/LBP/RORC/ACOT6/SLC27A5/EPHX2/ACOX2/NR1I2/BAAT/CYP3A4/INSIG1/IL17D/SCP2/CYP7A1/ACOT12/AKR1D1/CYP8B1/SLC27A2/CYP39A1/ESR1/IL25
REACTOME_BIOLOGICAL_OXIDATIONS	REACTOME_BIOLOGICAL_OXIDATIONS	219	-0.521078	-2.64966	1e-10	9.00714e-09	6.49248e-09	4225	tags=47%, list=12%, signal=42%	CYP2U1/POR/CYP7B1/GSTM5/ADH6/UGT2A2/CYP27A1/RXRA/TPMT/ACSS2/CYP2J2/OPLAH/MAOA/SULT4A1/CES3/AOC2/CYP46A1/CES1/UGT1A4/UGT2B4/CYP4F12/SULT1A1/CYP4F11/CYP51A1/SULT1B1/CYP2B6/AOC3/ACSM1/FDX1/UGT1A1/GSTT2B/CYP11A1/BPHL/UGT1A3/UGT1A9/EPHX1/MAOB/POMC/PAPSS2/NAT1/GSTA1/SLC35D1/CMBL/CYP26A1/UGT3A1/MAT1A/CES2/MTARC2/MGST1/FMO2/ADH1C/AKR7L/MTARC1/AKR7A3/SULT1A2/CYP3A5/UGP2/SULT2A1/GSTZ1/CYP3A4/GSTA5/CYP21A2/…
REACTOME_PEROXISOMAL_PROTEIN_IMPORT	REACTOME_PEROXISOMAL_PROTEIN_IMPORT	63	-0.641264	-2.65762	1.27079e-09	9.7119e-08	7.00048e-08	5905	tags=52%, list=16%, signal=44%	DECR2/PEX13/DHRS4/PEX14/IDH1/ACOT4/CRAT/CROT/ACOT2/UBB/PEX7/HMGCL/HSD17B4/PECR/LONP2/ACAA1/CAT/PIPOX/EPHX2/MLYCD/ACOX2/ACOX1/NUDT7/BAAT/DAO/HAO1/EHHADH/SCP2/NOS2/PHYH/AGXT/HAO2/SLC27A2
WP_AMINO_ACID_METABOLISM	WP_AMINO_ACID_METABOLISM	91	-0.602355	-2.66155	1e-10	9.00714e-09	6.49248e-09	3780	tags=47%, list=10%, signal=42%	AUH/HIBADH/HNMT/DLST/HIBCH/MAOA/FAH/ACO2/HMGCL/AOC3/FH/HADH/PC/FTCD/MMUT/ACAA1/ALDH7A1/GPT2/PDK4/ACADM/ADH1C/GOT2/GOT1/OTC/ASS1/TH/EHHADH/HDC/BHMT/CBS/HMGCS2/HAL/TDO2/OAT/ADH4/ARG2/CPS1/SDS/CTH/ARG1/TAT/ADH7/PCK1
WP_FOLATE_METABOLISM	WP_FOLATE_METABOLISM	69	-0.629679	-2.67333	1.70302e-09	1.16082e-07	8.36734e-08	2670	tags=39%, list=7%, signal=36%	SOD1/INS/SOD2/F2/APOB/IL6/MAT1A/CAT/F7/HBA1/GPX3/CRP/MTHFD1/FGG/ALB/MTHFS/SAA3P/FGA/CBS/SAA4/FGB/HBB/SHMT1/PLG/CTH/SAA1/SAA2
REACTOME_PLASMA_LIPOPROTEIN_REMODELING	REACTOME_PLASMA_LIPOPROTEIN_REMODELING	34	-0.748513	-2.67376	3.14589e-09	2.08788e-07	1.50497e-07	4164	tags=62%, list=11%, signal=55%	GPIHBP1/APOA2/MTTP/LMF1/ANGPTL3/APOC2/APOB/PCSK6/APOE/APOA4/LIPG/FURIN/ANGPTL4/CREB3L3/ALB/APOF/APOC3/FGF21/LCAT/APOA5/LPA
REACTOME_PHASE_I_FUNCTIONALIZATION_OF_COMPOUNDS	REACTOME_PHASE_I_FUNCTIONALIZATION_OF_COMPOUNDS	104	-0.593109	-2.68706	1e-10	9.00714e-09	6.49248e-09	4225	tags=58%, list=12%, signal=51%	CYP2U1/POR/CYP7B1/ADH6/CYP27A1/RXRA/ACSS2/CYP2J2/MAOA/CES3/AOC2/CYP46A1/CES1/CYP4F12/CYP4F11/CYP51A1/CYP2B6/AOC3/FDX1/CYP11A1/BPHL/EPHX1/MAOB/POMC/CMBL/CYP26A1/CES2/MTARC2/FMO2/ADH1C/MTARC1/CYP3A5/CYP3A4/CYP21A2/FMO3/CYP4V2/CYP2D6/CYP2E1/CYP4F3/AOC1/CYP2C18/ALDH2/ADH1B/CYP7A1/CYP3A7/CYP4A11/CYP4F2/ADH1A/CYP4A22/CYP8B1/ADH4/CYP2C9/CYP39A1/CYP2A6/CYP2C8/CYP3A43/ADH7/CYP2A13/CYP1A2/CYP2A7
WP_COMPLEMENT_AND_COAGULATION_CASCADES	WP_COMPLEMENT_AND_COAGULATION_CASCADES	58	-0.659184	-2.70052	9.72825e-10	7.9144e-08	5.70482e-08	3288	tags=59%, list=9%, signal=53%	C8G/F8/SERPINF2/CLU/SERPINA5/CFI/F2/PROS1/VWF/F12/F5/SERPIND1/C4B/MASP1/C3/F10/KLKB1/C1R/F7/MASP2/CFH/C1S/SERPING1/C7/CPB2/SERPINC1/KNG1/F13B/CFB/FGB/PLG/C6/F9/C9
WP_CONSTITUTIVE_ANDROSTANE_RECEPTOR_PATHWAY	WP_CONSTITUTIVE_ANDROSTANE_RECEPTOR_PATHWAY	31	-0.789019	-2.77015	1e-10	9.00714e-09	6.49248e-09	4040	tags=58%, list=11%, signal=52%	ALAS1/RXRA/UGT1A4/SULT1A1/CYP2B6/UGT1A1/NR1I3/UGT1A9/FOXO1/CYP3A5/SULT2A1/CYP3A4/EHHADH/PPARGC1A/CYP4A11/CYP2C9/CYP2A6/GSTA2
KEGG_VALINE_LEUCINE_AND_ISOLEUCINE_DEGRADATION	KEGG_VALINE_LEUCINE_AND_ISOLEUCINE_DEGRADATION	44	-0.730774	-2.77735	1e-10	9.00714e-09	6.49248e-09	4133	tags=75%, list=11%, signal=67%	HSD17B10/MCCC1/AUH/HIBADH/HIBCH/MCEE/ACAT2/HADHB/HMGCL/MCCC2/DBT/HADH/ALDH9A1/MMUT/PCCB/ACAA1/ACADS/IVD/ALDH7A1/PCCA/ACAT1/ECHS1/AOX1/ACADM/ACAA2/ACADSB/OXCT1/EHHADH/ALDH2/BCKDHB/HMGCS2/ALDH6A1/ABAT
KEGG_ARGININE_AND_PROLINE_METABOLISM	KEGG_ARGININE_AND_PROLINE_METABOLISM	54	-0.682423	-2.78961	1e-10	9.00714e-09	6.49248e-09	3872	tags=48%, list=11%, signal=43%	AGMAT/SAT1/LAP3/MAOA/GATM/ALDH9A1/ALDH4A1/MAOB/ALDH7A1/GOT2/ASL/GOT1/OTC/DAO/ASS1/AOC1/ALDH2/NOS2/CKMT2/OAT/ARG2/CPS1/PRODH/NOS1/ARG1/GLS2
KEGG_GLYCINE_SERINE_AND_THREONINE_METABOLISM	KEGG_GLYCINE_SERINE_AND_THREONINE_METABOLISM	31	-0.806061	-2.82999	1e-10	9.00714e-09	6.49248e-09	4040	tags=71%, list=11%, signal=63%	ALAS1/MAOA/AOC2/PSAT1/GATM/GLYCTK/AOC3/GLDC/MAOB/SARDH/PIPOX/GNMT/ALAS2/AGXT2/DAO/BHMT/CBS/DMGDH/AGXT/SHMT1/SDS/CTH
KEGG_PEROXISOME	KEGG_PEROXISOME	78	-0.673485	-2.87635	1e-10	9.00714e-09	6.49248e-09	7070	tags=55%, list=19%, signal=45%	GSTK1/PEX11A/DDO/PXMP2/DECR2/PEX13/DHRS4/PEX19/ACSL6/IDH2/PEX14/IDH1/CRAT/CROT/ACSL5/PEX11G/PEX7/NUDT12/SOD1/HMGCL/HSD17B4/PEX3/SOD2/PECR/ACAA1/CAT/PIPOX/EPHX2/MLYCD/ACOX2/ACOX1/BAAT/DAO/HAO1/ACSL1/EHHADH/SCP2/NOS2/PHYH/AGXT/HAO2/XDH/SLC27A2
KEGG_FATTY_ACID_METABOLISM	KEGG_FATTY_ACID_METABOLISM	42	-0.76874	-2.89964	1e-10	9.00714e-09	6.49248e-09	5137	tags=74%, list=14%, signal=63%	ACSL6/ACADVL/ACSL5/ADH6/ACAT2/HADHB/HADH/ALDH9A1/CPT2/ACAA1/ACADS/ALDH7A1/ACAT1/ECHS1/ACADM/ADH1C/ACAA2/GCDH/CPT1A/ACOX1/ACADL/ACADSB/ACSL1/EHHADH/ALDH2/ADH1B/CYP4A11/ADH1A/CYP4A22/ADH4/ADH7
KEGG_COMPLEMENT_AND_COAGULATION_CASCADES	KEGG_COMPLEMENT_AND_COAGULATION_CASCADES	69	-0.693832	-2.94569	1e-10	9.00714e-09	6.49248e-09	3288	tags=64%, list=9%, signal=58%	C8G/F8/C5/SERPINF2/SERPINA5/CFI/F2/PROS1/C4A/VWF/F12/BDKRB2/F5/SERPIND1/C4B/MASP1/C3/A2M/F10/KLKB1/C1R/F7/MASP2/C4BPA/CFH/C1S/SERPING1/C7/FGG/MBL2/C8B/CPB2/SERPINC1/KNG1/FGA/F13B/CFB/F11/FGB/C8A/PLG/C6/F9/C9
