# Supplementary material for: RRP8, associated with immune infiltration, is a prospective therapeutic target in hepatocellular carcinoma
Source: J Cancer Res Clin Oncol. 2024 May 9;150(5):245. doi: 10.1007/s00432-024-05756-9 (PMC11082032; doi:10.1007/s00432-024-05756-9)
Supplement: Supplementary file 8 — Supplementary file8 (XLSX 40 KB) [file 432_2024_5756_MOESM8_ESM.xlsx]

## Sheet: Supplementary Table 7
Supplementary Table 7. PPI network of RRP8
#node1	node2	node1_string_id	node2_string_id	neighborhood_on_chromosome	gene_fusion	phylogenetic_cooccurrence	homology	coexpression	experimentally_determined_interaction	database_annotated	automated_textmining	combined_score
A4GNT	GCNT3	9606.ENSP00000236709	9606.ENSP00000379377	0	0	0	0	0.063	0	0	0.739	0.745
A4GNT	MUCL1	9606.ENSP00000236709	9606.ENSP00000311364	0	0	0	0	0	0	0.9	0	0.9
A4GNT	MUC1	9606.ENSP00000236709	9606.ENSP00000484824	0	0	0	0	0.065	0	0.9	0.141	0.912
A4GNT	MUC5AC	9606.ENSP00000236709	9606.ENSP00000485659	0	0	0	0	0	0	0.9	0.445	0.942
ABCA12	ALOXE3	9606.ENSP00000272895	9606.ENSP00000314879	0	0	0	0	0.088	0	0	0.805	0.814
ACTL8	CT55	9606.ENSP00000364555	9606.ENSP00000276241	0	0	0	0	0.061	0	0	0.745	0.75
ACTN2	MYH4	9606.ENSP00000443495	9606.ENSP00000255381	0	0	0	0	0.166	0.716	0	0.468	0.863
ACTN2	GRIA2	9606.ENSP00000443495	9606.ENSP00000296526	0	0	0	0	0.152	0.077	0.9	0.068	0.917
ACTN2	GRIN2A	9606.ENSP00000443495	9606.ENSP00000379818	0	0	0	0	0.126	0.153	0.6	0.226	0.74
ACTN2	TNNT1	9606.ENSP00000443495	9606.ENSP00000467176	0	0	0	0	0.23	0.058	0.6	0.444	0.817
ADCY8	PRKCG	9606.ENSP00000286355	9606.ENSP00000263431	0	0	0	0	0.159	0	0.6	0.198	0.706
ADCY8	GLP1R	9606.ENSP00000286355	9606.ENSP00000362353	0	0	0	0	0	0.068	0.65	0.175	0.707
ADCY8	PKM	9606.ENSP00000286355	9606.ENSP00000320171	0	0	0	0	0	0	0.65	0.306	0.746
ADCY8	ADORA2B	9606.ENSP00000286355	9606.ENSP00000304501	0	0	0	0	0.063	0.056	0.65	0.3	0.754
ADCY8	GRIN2A	9606.ENSP00000286355	9606.ENSP00000379818	0	0	0	0	0.228	0	0	0.764	0.81
ADCY8	GRM3	9606.ENSP00000286355	9606.ENSP00000355316	0	0	0	0	0.158	0	0	0.809	0.832
ADH7	ALDH3B2	9606.ENSP00000420269	9606.ENSP00000255084	0.049	0	0	0	0.062	0	0.65	0.542	0.837
ADH7	UGT2B17	9606.ENSP00000420269	9606.ENSP00000320401	0	0	0	0	0.064	0	0.65	0.218	0.721
ADH7	UGT1A10	9606.ENSP00000420269	9606.ENSP00000343838	0	0	0	0	0.063	0	0.65	0.21	0.718
ADH7	ALDH3A1	9606.ENSP00000420269	9606.ENSP00000411821	0.049	0	0	0	0.063	0	0.65	0.576	0.85
ADH7	GSTA2	9606.ENSP00000420269	9606.ENSP00000420168	0	0	0	0	0.062	0.166	0.65	0.168	0.741
ADIPOQ	UCP1	9606.ENSP00000389814	9606.ENSP00000262999	0	0	0	0	0.078	0	0	0.814	0.821
ADORA1	SST	9606.ENSP00000356205	9606.ENSP00000287641	0	0	0	0	0.099	0	0.6	0.321	0.734
ADORA1	ADORA2B	9606.ENSP00000356205	9606.ENSP00000304501	0	0	0	0.913	0.065	0.219	0.8	0.705	0.85
AFP	NTS	9606.ENSP00000379138	9606.ENSP00000256010	0	0	0	0	0.736	0	0	0.261	0.796
AFP	SOX2	9606.ENSP00000379138	9606.ENSP00000323588	0	0	0	0	0.102	0	0	0.7	0.719
AFP	DLK1	9606.ENSP00000379138	9606.ENSP00000340292	0	0	0	0	0.518	0	0	0.469	0.733
AFP	TAT	9606.ENSP00000379138	9606.ENSP00000348234	0	0	0	0	0.079	0	0	0.691	0.703
AFP	KRT19	9606.ENSP00000379138	9606.ENSP00000355124	0	0	0	0	0.098	0	0	0.834	0.844
AFP	MUC1	9606.ENSP00000379138	9606.ENSP00000484824	0	0	0	0	0	0	0	0.739	0.739
AFP	ESR1	9606.ENSP00000379138	9606.ENSP00000405330	0	0	0	0	0.062	0.058	0	0.805	0.813
ALDH3A1	ALDH3B2	9606.ENSP00000411821	9606.ENSP00000255084	0	0	0.449	0.948	0.059	0	0.8	0.876	0.816
ALDH3A1	GADL1	9606.ENSP00000411821	9606.ENSP00000282538	0	0	0	0	0.066	0.057	0.9	0.084	0.908
ALDH3A1	GSTA2	9606.ENSP00000411821	9606.ENSP00000420168	0	0	0	0	0	0.104	0.65	0.373	0.786
ALDH3B2	GADL1	9606.ENSP00000255084	9606.ENSP00000282538	0	0	0	0	0.066	0.057	0.9	0.084	0.908
ALOXE3	HES7	9606.ENSP00000314879	9606.ENSP00000446205	0	0	0	0	0.069	0	0	0.765	0.771
ARG1	IL13	9606.ENSP00000349446	9606.ENSP00000304915	0	0	0	0	0	0	0	0.82	0.82
ARG1	MRC1	9606.ENSP00000349446	9606.ENSP00000455897	0	0	0	0	0.062	0	0	0.872	0.875
ARG1	NOS1	9606.ENSP00000349446	9606.ENSP00000477999	0	0	0	0	0.062	0.263	0.9	0.556	0.965
ASB15	SLC13A1	9606.ENSP00000397655	9606.ENSP00000194130	0	0	0	0	0.048	0	0	0.797	0.799
ASB15	LMOD2	9606.ENSP00000397655	9606.ENSP00000411932	0	0	0	0	0.267	0	0	0.641	0.726
ASCL1	DLX2	9606.ENSP00000266744	9606.ENSP00000234198	0	0	0	0	0.062	0.07	0	0.712	0.726
ASCL1	DLX1	9606.ENSP00000266744	9606.ENSP00000354478	0	0	0	0	0.105	0.155	0	0.715	0.765
ASCL1	SOX2	9606.ENSP00000266744	9606.ENSP00000323588	0	0	0	0	0.117	0.056	0	0.771	0.793
ASCL1	MYT1L	9606.ENSP00000266744	9606.ENSP00000396103	0	0	0	0	0.118	0	0	0.879	0.89
ATP12A	CFTR	9606.ENSP00000218548	9606.ENSP00000003084	0	0	0	0	0	0.063	0	0.71	0.716
ATP12A	ATP6V0A4	9606.ENSP00000218548	9606.ENSP00000308122	0	0	0	0	0.062	0.068	0	0.774	0.785
ATP12A	GAST	9606.ENSP00000218548	9606.ENSP00000331358	0	0	0	0	0	0	0	0.859	0.859
AVPR1A	AVPR1B	9606.ENSP00000299178	9606.ENSP00000356094	0	0	0	0.926	0	0	0.8	0.947	0.813
B3GALT2	B3GALT5	9606.ENSP00000356404	9606.ENSP00000381699	0	0	0	0.882	0.062	0	0.8	0.832	0.823
B4GALNT3	CHST8	9606.ENSP00000266383	9606.ENSP00000262622	0	0	0	0	0.062	0	0.9	0.184	0.916
B4GALNT3	B4GALNT4	9606.ENSP00000266383	9606.ENSP00000328277	0	0	0	0.924	0.06	0	0.8	0.849	0.816
B4GALNT4	CHST8	9606.ENSP00000328277	9606.ENSP00000262622	0	0	0	0	0.158	0	0.9	0.135	0.92
BCAS1	PLP1	9606.ENSP00000379290	9606.ENSP00000481006	0	0	0	0	0.561	0	0	0.538	0.788
BCL11A	SOX2	9606.ENSP00000338774	9606.ENSP00000323588	0	0	0	0	0	0.101	0	0.693	0.712
BMP7	NKX2-5	9606.ENSP00000379204	9606.ENSP00000327758	0	0	0	0	0	0.056	0.9	0.287	0.926
C11orf53	COLCA2	9606.ENSP00000280325	9606.ENSP00000484135	0	0	0	0	0	0	0	0.873	0.873
C6	C9	9606.ENSP00000263413	9606.ENSP00000263408	0	0	0	0.733	0.172	0.947	0.9	0.645	0.996
C9	LPA	9606.ENSP00000263408	9606.ENSP00000321334	0	0	0	0	0.682	0.069	0	0.328	0.784
CA9	CYP24A1	9606.ENSP00000367608	9606.ENSP00000216862	0	0	0	0	0.088	0	0	0.77	0.781
CACNG4	HTR3A	9606.ENSP00000262138	9606.ENSP00000347754	0	0	0	0	0.064	0	0.72	0.062	0.732
CACNG4	GRIN2A	9606.ENSP00000262138	9606.ENSP00000379818	0	0	0	0	0.086	0.212	0.72	0.113	0.797
CACNG4	GRIA2	9606.ENSP00000262138	9606.ENSP00000296526	0	0	0	0	0.117	0.296	0.72	0.303	0.862
CALB2	SST	9606.ENSP00000307508	9606.ENSP00000287641	0	0	0	0	0.1	0	0	0.86	0.869
CALB2	SP8	9606.ENSP00000307508	9606.ENSP00000408792	0	0	0	0	0.062	0.067	0	0.72	0.733
CALB2	CCK	9606.ENSP00000307508	9606.ENSP00000379472	0	0	0	0	0.17	0	0	0.769	0.8
CALCA	CHGA	9606.ENSP00000331746	9606.ENSP00000216492	0	0	0	0	0.063	0	0	0.714	0.72
CALCA	IAPP	9606.ENSP00000331746	9606.ENSP00000240652	0	0	0	0	0	0	0.8	0.87	0.973
CALCA	NTS	9606.ENSP00000331746	9606.ENSP00000256010	0	0	0	0	0	0	0	0.773	0.773
CALCA	UCHL1	9606.ENSP00000331746	9606.ENSP00000284440	0	0	0	0	0.062	0	0	0.711	0.717
CALCA	SST	9606.ENSP00000331746	9606.ENSP00000287641	0	0	0	0	0.066	0	0	0.866	0.87
CALCA	PRL	9606.ENSP00000331746	9606.ENSP00000302150	0	0	0	0	0	0	0.3	0.6	0.708
CALCA	GAST	9606.ENSP00000331746	9606.ENSP00000331358	0	0	0	0	0	0	0	0.759	0.759
CALCA	GHRH	9606.ENSP00000331746	9606.ENSP00000362716	0	0	0	0	0	0	0.3	0.631	0.731
CALCA	CCK	9606.ENSP00000331746	9606.ENSP00000379472	0	0	0	0	0	0	0	0.744	0.744
CALCA	CALCR	9606.ENSP00000331746	9606.ENSP00000352561	0	0	0	0	0.056	0	0.8	0.987	0.997
CALCR	IAPP	9606.ENSP00000352561	9606.ENSP00000240652	0	0	0	0	0	0	0.8	0.964	0.992
CCK	IAPP	9606.ENSP00000379472	9606.ENSP00000240652	0	0	0	0	0	0	0	0.802	0.803
CCK	NTS	9606.ENSP00000379472	9606.ENSP00000256010	0	0	0	0	0.063	0	0.3	0.884	0.917
CCK	SST	9606.ENSP00000379472	9606.ENSP00000287641	0	0	0	0	0.203	0	0	0.901	0.917
CCK	GAST	9606.ENSP00000379472	9606.ENSP00000331358	0	0	0	0	0	0	0.3	0.987	0.991
CCK	CCKBR	9606.ENSP00000379472	9606.ENSP00000335544	0	0	0	0	0.181	0.766	0.8	0.99	0.999
CCK	GIP	9606.ENSP00000379472	9606.ENSP00000350005	0	0	0	0	0	0	0	0.823	0.823
CCKBR	GAST	9606.ENSP00000335544	9606.ENSP00000331358	0	0	0	0	0	0.27	0.8	0.989	0.998
CCL25	CCR3	9606.ENSP00000375086	9606.ENSP00000441600	0	0	0	0	0	0.056	0.6	0.515	0.8
CCR3	CXCL5	9606.ENSP00000441600	9606.ENSP00000296027	0	0	0	0	0.062	0	0.6	0.49	0.791
CCR3	PPBP	9606.ENSP00000441600	9606.ENSP00000296028	0	0	0	0	0.097	0	0.6	0.404	0.765
CCR3	CHRM1	9606.ENSP00000441600	9606.ENSP00000306490	0	0	0	0	0	0	0.9	0.083	0.904
CCR3	CXCL1	9606.ENSP00000441600	9606.ENSP00000379110	0	0	0	0	0.053	0	0.6	0.531	0.806
CDH17	OLFM4	9606.ENSP00000027335	9606.ENSP00000219022	0	0	0	0	0.077	0	0	0.955	0.956
CDH17	CTNND2	9606.ENSP00000027335	9606.ENSP00000307134	0	0	0	0	0.062	0.163	0	0.978	0.981
CDX2	SOX2	9606.ENSP00000370408	9606.ENSP00000323588	0	0	0	0	0	0.081	0	0.775	0.784
CDX2	MUC5AC	9606.ENSP00000370408	9606.ENSP00000485659	0	0	0	0	0.052	0.066	0	0.756	0.765
CFHR3	MNS1	9606.ENSP00000356395	9606.ENSP00000260453	0	0	0	0	0.887	0	0	0	0.887
CFTR	PRSS1	9606.ENSP00000003084	9606.ENSP00000308720	0	0	0	0	0	0	0	0.804	0.804
CFTR	SCNN1G	9606.ENSP00000003084	9606.ENSP00000300061	0	0	0	0	0.062	0	0	0.834	0.838
CFTR	SLC9A3	9606.ENSP00000003084	9606.ENSP00000264938	0	0	0	0	0.062	0.056	0	0.867	0.873
CFTR	PSMA8	9606.ENSP00000003084	9606.ENSP00000311121	0	0	0	0	0.054	0.065	0.9	0.146	0.914
CHGA	NEUROG3	9606.ENSP00000216492	9606.ENSP00000242462	0	0	0	0	0.068	0	0	0.704	0.713
CHGA	UCHL1	9606.ENSP00000216492	9606.ENSP00000284440	0	0	0	0	0.13	0	0	0.714	0.741
CHGA	GAST	9606.ENSP00000216492	9606.ENSP00000331358	0	0	0	0	0	0	0	0.855	0.855
CHGA	SST	9606.ENSP00000216492	9606.ENSP00000287641	0	0	0	0	0.361	0	0	0.846	0.897
CHGA	CHGB	9606.ENSP00000216492	9606.ENSP00000368244	0	0	0	0	0.407	0.788	0	0.875	0.982
CHRM1	LAMC2	9606.ENSP00000306490	9606.ENSP00000264144	0	0	0	0	0.053	0	0.9	0	0.901
CHRM1	GRM5	9606.ENSP00000306490	9606.ENSP00000306138	0	0	0	0	0.352	0	0.8	0.338	0.906
CHRM1	PAK7	9606.ENSP00000306490	9606.ENSP00000367686	0	0	0	0	0.075	0	0.9	0	0.903
CHRM1	PAK3	9606.ENSP00000306490	9606.ENSP00000353864	0	0	0	0	0.098	0	0.9	0	0.905
CHRM1	LAMA1	9606.ENSP00000306490	9606.ENSP00000374309	0	0	0	0	0	0	0.9	0.115	0.907
CHRNA4	CHRNA7	9606.ENSP00000359285	9606.ENSP00000407546	0	0	0	0.859	0.066	0.213	0.9	0.797	0.928
CHST4	MUCL1	9606.ENSP00000341206	9606.ENSP00000311364	0	0	0	0	0	0	0.9	0	0.9
CHST4	MUC5AC	9606.ENSP00000341206	9606.ENSP00000485659	0	0	0	0	0	0	0.9	0.081	0.904
CHST4	MUC1	9606.ENSP00000341206	9606.ENSP00000484824	0	0	0	0	0	0	0.9	0.15	0.911
CIDEA	UCP1	9606.ENSP00000320209	9606.ENSP00000262999	0	0	0	0	0.144	0.213	0	0.878	0.911
CLDN18	DZIP1L	9606.ENSP00000183605	9606.ENSP00000332148	0	0	0	0	0	0	0	0.736	0.736
COL2A1	COMP	9606.ENSP00000369889	9606.ENSP00000222271	0	0	0	0	0.063	0.278	0	0.663	0.752
COL2A1	COL9A2	9606.ENSP00000369889	9606.ENSP00000361834	0	0	0.43	0.771	0.345	0.213	0.3	0.727	0.702
COL2A1	SOX10	9606.ENSP00000369889	9606.ENSP00000380093	0	0	0	0	0	0.056	0	0.774	0.778
COL9A2	MMP3	9606.ENSP00000361834	9606.ENSP00000299855	0	0	0	0	0	0.059	0.9	0.325	0.93
CPS1	GLS2	9606.ENSP00000402608	9606.ENSP00000310447	0	0	0	0	0.087	0	0.9	0.293	0.929
CST1	CST4	9606.ENSP00000305731	9606.ENSP00000217423	0	0	0	0.98	0.381	0.631	0	0.811	0.765
CT45A1	SAGE1	9606.ENSP00000470185	9606.ENSP00000323191	0	0	0	0.807	0.335	0	0.54	0.681	0.722
CTH	SDS	9606.ENSP00000359976	9606.ENSP00000257549	0.165	0	0	0	0.071	0	0.8	0.595	0.928
CTXN1	SH2D5	9606.ENSP00000313226	9606.ENSP00000406026	0	0	0	0	0.196	0	0	0.722	0.767
CXCL1	IL13	9606.ENSP00000379110	9606.ENSP00000304915	0	0	0	0	0	0	0	0.742	0.742
CYP1A2	CYP26B1	9606.ENSP00000342007	9606.ENSP00000001146	0	0	0.421	0.558	0	0.09	0.9	0.145	0.925
CYP1A2	CYP2C9	9606.ENSP00000342007	9606.ENSP00000260682	0	0	0.444	0.772	0.077	0	0.9	0.916	0.931
CYP1A2	NAT2	9606.ENSP00000342007	9606.ENSP00000286479	0	0	0	0	0.077	0	0.9	0.744	0.974
CYP1A2	CYP2A6	9606.ENSP00000342007	9606.ENSP00000301141	0	0	0.435	0.776	0.106	0	0.9	0.911	0.932
CYP1A2	UGT1A8	9606.ENSP00000342007	9606.ENSP00000304845	0	0	0	0	0.064	0.058	0.65	0.765	0.917
CYP1A2	UGT2B17	9606.ENSP00000342007	9606.ENSP00000320401	0	0	0	0	0.062	0.058	0.65	0.336	0.767
CYP1A2	CYP2B6	9606.ENSP00000342007	9606.ENSP00000324648	0	0	0.439	0.767	0.068	0	0.9	0.912	0.93
CYP1A2	CYP2A13	9606.ENSP00000342007	9606.ENSP00000332679	0	0	0.433	0.786	0.053	0	0.9	0.788	0.924
CYP1A2	GSTA2	9606.ENSP00000342007	9606.ENSP00000420168	0	0	0	0	0	0.057	0.65	0.407	0.787
CYP1A2	UGT1A10	9606.ENSP00000342007	9606.ENSP00000343838	0	0	0	0	0.063	0.058	0.65	0.626	0.869
CYP1A2	IDO2	9606.ENSP00000342007	9606.ENSP00000443432	0	0	0	0	0.107	0	0.9	0.074	0.91
CYP1A2	HSD3B1	9606.ENSP00000342007	9606.ENSP00000358421	0	0	0	0	0	0.149	0.9	0.191	0.925
CYP1A2	CYP2C8	9606.ENSP00000342007	9606.ENSP00000360317	0	0	0.444	0.763	0	0	0.9	0.875	0.928
CYP24A1	TRPV6	9606.ENSP00000216862	9606.ENSP00000352358	0	0	0	0	0.062	0	0	0.698	0.704
CYP26B1	CYP2C9	9606.ENSP00000001146	9606.ENSP00000260682	0	0	0.429	0.573	0	0.09	0.65	0.31	0.758
CYP26B1	CYP2C8	9606.ENSP00000001146	9606.ENSP00000360317	0	0	0.426	0.577	0	0.09	0.65	0.412	0.769
CYP26B1	CYP2A6	9606.ENSP00000001146	9606.ENSP00000301141	0	0	0.411	0.564	0	0.09	0.9	0.307	0.93
CYP26B1	CYP2B6	9606.ENSP00000001146	9606.ENSP00000324648	0	0	0.42	0.58	0	0.09	0.9	0.474	0.935
CYP2A13	CYP2A6	9606.ENSP00000332679	9606.ENSP00000301141	0	0	0.449	0.986	0.1	0	0.9	0.806	0.907
CYP2A13	UGT1A8	9606.ENSP00000332679	9606.ENSP00000304845	0	0	0	0	0.108	0.058	0.65	0.334	0.778
CYP2A13	UGT2B17	9606.ENSP00000332679	9606.ENSP00000320401	0	0	0	0	0.084	0.058	0.65	0.339	0.773
CYP2A13	GSTA2	9606.ENSP00000332679	9606.ENSP00000420168	0	0	0	0	0.049	0.057	0.65	0.218	0.721
CYP2A13	UGT1A10	9606.ENSP00000332679	9606.ENSP00000343838	0	0	0	0	0.108	0.058	0.65	0.316	0.771
CYP2A6	CYP2C9	9606.ENSP00000301141	9606.ENSP00000260682	0	0	0.445	0.945	0.108	0.111	0.9	0.875	0.919
CYP2A6	NAT2	9606.ENSP00000301141	9606.ENSP00000286479	0	0	0	0	0.063	0	0.9	0.594	0.958
CYP2A6	GSTA2	9606.ENSP00000301141	9606.ENSP00000420168	0	0	0	0	0.049	0.057	0.65	0.325	0.76
CYP2A6	UGT1A10	9606.ENSP00000301141	9606.ENSP00000343838	0	0	0	0	0.108	0.058	0.65	0.329	0.776
CYP2A6	UGT2B17	9606.ENSP00000301141	9606.ENSP00000320401	0	0	0	0	0.084	0.058	0.65	0.511	0.832
CYP2A6	CYP2A7	9606.ENSP00000301141	9606.ENSP00000301146	0	0	0.449	0.986	0.824	0.229	0	0.747	0.86
CYP2A6	UGT1A8	9606.ENSP00000301141	9606.ENSP00000304845	0	0	0	0	0.108	0.058	0.65	0.609	0.869
CYP2A6	UPP2	9606.ENSP00000301141	9606.ENSP00000474090	0	0	0	0	0.062	0	0.9	0.067	0.904
CYP2A6	CYP2B6	9606.ENSP00000301141	9606.ENSP00000324648	0	0	0.445	0.952	0.089	0	0.9	0.912	0.91
CYP2B6	CYP2C9	9606.ENSP00000324648	9606.ENSP00000260682	0	0	0.446	0.945	0.091	0	0.9	0.914	0.912
CYP2B6	UGT1A8	9606.ENSP00000324648	9606.ENSP00000304845	0	0	0	0	0.127	0.058	0.65	0.751	0.918
CYP2B6	UGT2B17	9606.ENSP00000324648	9606.ENSP00000320401	0	0	0	0	0.065	0.058	0.65	0.346	0.771
CYP2B6	GSTA2	9606.ENSP00000324648	9606.ENSP00000420168	0	0	0	0	0.06	0.057	0.65	0.38	0.782
CYP2B6	UGT1A10	9606.ENSP00000324648	9606.ENSP00000343838	0	0	0	0	0.108	0.058	0.65	0.401	0.8
CYP2B6	CYP2C8	9606.ENSP00000324648	9606.ENSP00000360317	0	0	0.446	0.947	0.057	0	0.9	0.875	0.908
CYP2C8	CYP2C9	9606.ENSP00000360317	9606.ENSP00000260682	0	0	0.449	0.979	0.18	0	0.8	0.915	0.833
CYP2C8	UGT1A8	9606.ENSP00000360317	9606.ENSP00000304845	0	0	0	0	0.108	0.058	0.65	0.696	0.898
CYP2C8	UGT2B17	9606.ENSP00000360317	9606.ENSP00000320401	0	0	0	0	0.065	0.058	0.65	0.438	0.803
CYP2C8	UGT1A10	9606.ENSP00000360317	9606.ENSP00000343838	0	0	0	0	0.108	0.058	0.65	0.37	0.789
CYP2C8	PLA2G2F	9606.ENSP00000360317	9606.ENSP00000364243	0	0	0	0	0	0	0.65	0.238	0.722
CYP2C8	GSTA2	9606.ENSP00000360317	9606.ENSP00000420168	0	0	0	0	0.068	0.057	0.65	0.208	0.724
CYP2C9	GSTA2	9606.ENSP00000260682	9606.ENSP00000420168	0	0	0	0	0.076	0.057	0.65	0.283	0.752
CYP2C9	UGT2B17	9606.ENSP00000260682	9606.ENSP00000320401	0	0	0	0	0.092	0.058	0.65	0.35	0.779
CYP2C9	UGT1A10	9606.ENSP00000260682	9606.ENSP00000343838	0	0	0	0	0.108	0.058	0.65	0.417	0.805
CYP2C9	UGT1A8	9606.ENSP00000260682	9606.ENSP00000304845	0	0	0	0	0.13	0.058	0.65	0.764	0.923
DAW1	SPAG6	9606.ENSP00000311899	9606.ENSP00000365811	0	0	0	0	0.814	0	0	0.474	0.898
DCHS2	PCDH15	9606.ENSP00000485514	9606.ENSP00000363068	0	0	0	0.568	0.089	0.67	0	0.42	0.74
DDN	NPHS1	9606.ENSP00000390590	9606.ENSP00000368190	0	0	0	0	0	0	0	0.732	0.732
DLGAP2	GRM5	9606.ENSP00000400258	9606.ENSP00000306138	0	0	0	0	0.348	0	0.6	0.193	0.771
DLGAP2	NRXN1	9606.ENSP00000400258	9606.ENSP00000385142	0	0	0	0	0.224	0.07	0.6	0.596	0.867
DLGAP2	NLGN1	9606.ENSP00000400258	9606.ENSP00000392500	0	0	0	0	0.122	0	0.6	0.35	0.751
DLL3	HES7	9606.ENSP00000205143	9606.ENSP00000446205	0	0	0	0	0.098	0.104	0	0.725	0.758
DLX1	LHX8	9606.ENSP00000354478	9606.ENSP00000294638	0	0	0	0	0.085	0.1	0	0.702	0.733
DLX3	KLK4	9606.ENSP00000389870	9606.ENSP00000326159	0	0	0	0	0	0	0	0.769	0.769
DMRT1	NR0B1	9606.ENSP00000371711	9606.ENSP00000368253	0	0	0	0	0.065	0.078	0	0.752	0.768
DRD5	SNAP25	9606.ENSP00000306129	9606.ENSP00000254976	0	0	0	0	0.145	0	0	0.663	0.7
DRD5	UGT2B17	9606.ENSP00000306129	9606.ENSP00000320401	0	0	0	0	0	0	0	0.768	0.768
DRD5	GPRIN2	9606.ENSP00000306129	9606.ENSP00000363436	0	0	0	0	0	0	0	0.768	0.768
EFNA5	EPHB3	9606.ENSP00000328777	9606.ENSP00000332118	0	0	0	0	0.183	0.185	0.6	0.594	0.877
EFNA5	EPHA6	9606.ENSP00000328777	9606.ENSP00000374323	0	0	0	0	0.183	0.148	0.9	0.807	0.984
EGF	FGF20	9606.ENSP00000265171	9606.ENSP00000180166	0	0	0	0	0	0.058	0	0.698	0.704
EGF	LAMC2	9606.ENSP00000265171	9606.ENSP00000264144	0	0	0	0	0	0.129	0.9	0.267	0.93
EGF	IL13	9606.ENSP00000265171	9606.ENSP00000304915	0	0	0	0	0	0	0	0.707	0.707
EGF	SOX2	9606.ENSP00000265171	9606.ENSP00000323588	0	0	0	0	0	0	0	0.722	0.722
EGF	NRG3	9606.ENSP00000265171	9606.ENSP00000361214	0	0	0	0	0.066	0	0.5	0.544	0.768
EGF	ESR1	9606.ENSP00000265171	9606.ENSP00000405330	0	0	0	0	0	0.056	0	0.782	0.785
EGF	PROM1	9606.ENSP00000265171	9606.ENSP00000426809	0	0	0	0	0.062	0	0	0.792	0.796
EGF	GAST	9606.ENSP00000265171	9606.ENSP00000331358	0	0	0	0	0	0	0	0.814	0.814
EGF	LAMA1	9606.ENSP00000265171	9606.ENSP00000374309	0	0	0	0	0	0.129	0.9	0.389	0.942
ENTPD3	PKM	9606.ENSP00000301825	9606.ENSP00000320171	0	0	0	0	0.062	0	0.9	0.081	0.906
ESR1	PRL	9606.ENSP00000405330	9606.ENSP00000302150	0	0	0	0	0.062	0	0	0.742	0.748
ESR1	HSPB3	9606.ENSP00000405330	9606.ENSP00000303394	0	0	0	0	0	0.056	0	0.856	0.858
ESR1	GRM5	9606.ENSP00000405330	9606.ENSP00000306138	0	0	0	0	0	0	0	0.952	0.952
ESR1	TERT	9606.ENSP00000405330	9606.ENSP00000309572	0	0	0	0	0	0	0.9	0.518	0.949
ESR1	GRM1	9606.ENSP00000405330	9606.ENSP00000354896	0	0	0	0	0	0	0	0.969	0.97
ESR1	PAX2	9606.ENSP00000405330	9606.ENSP00000359319	0	0	0	0	0	0.089	0	0.875	0.882
ESR1	NR0B1	9606.ENSP00000405330	9606.ENSP00000368253	0	0	0	0	0.063	0.213	0.9	0.622	0.968
ESR1	TFAP2A	9606.ENSP00000405330	9606.ENSP00000368924	0	0	0	0	0	0.296	0.9	0.388	0.953
ESR1	MUC1	9606.ENSP00000405330	9606.ENSP00000484824	0	0	0	0	0.065	0.27	0	0.979	0.985
EYA1	SIX3	9606.ENSP00000342626	9606.ENSP00000260653	0	0	0	0	0.089	0.464	0	0.729	0.856
EYA1	MYCN	9606.ENSP00000342626	9606.ENSP00000281043	0	0	0	0	0	0	0	0.7	0.701
EYA1	SIX2	9606.ENSP00000342626	9606.ENSP00000304502	0	0	0	0	0.062	0.861	0	0.908	0.987
EYA1	SOX2	9606.ENSP00000342626	9606.ENSP00000323588	0	0	0	0	0.084	0.373	0	0.963	0.977
EYA1	PAX2	9606.ENSP00000342626	9606.ENSP00000359319	0	0	0	0	0	0.159	0	0.92	0.93
FAM150B	PKIA	9606.ENSP00000384604	9606.ENSP00000379696	0	0	0	0	0	0	0	0.708	0.708
FAM81B	GCNT3	9606.ENSP00000283357	9606.ENSP00000379377	0	0	0	0	0.055	0	0	0.737	0.741
FBP1	TKTL2	9606.ENSP00000408025	9606.ENSP00000280605	0.135	0	0	0	0.065	0	0.9	0.345	0.939
FBP1	PCK1	9606.ENSP00000408025	9606.ENSP00000319814	0	0	0	0	0.082	0	0	0.783	0.792
FBP1	PKM	9606.ENSP00000408025	9606.ENSP00000320171	0.07	0	0	0	0.073	0	0	0.807	0.819
FBP1	TKTL1	9606.ENSP00000408025	9606.ENSP00000358931	0.135	0	0	0	0.065	0	0.9	0.307	0.936
FOXD1	SIX2	9606.ENSP00000481581	9606.ENSP00000304502	0	0	0	0	0.088	0	0	0.787	0.798
FOXD3	SOX2	9606.ENSP00000360157	9606.ENSP00000323588	0	0	0	0	0.156	0.125	0.9	0.753	0.979
FOXD3	TFAP2A	9606.ENSP00000360157	9606.ENSP00000368924	0	0	0	0	0.062	0.068	0	0.814	0.823
FOXD3	SOX10	9606.ENSP00000360157	9606.ENSP00000380093	0	0	0	0	0.065	0.125	0	0.91	0.919
FOXG1	SIX3	9606.ENSP00000339004	9606.ENSP00000260653	0	0	0	0	0.064	0	0	0.704	0.711
FOXJ1	RFX4	9606.ENSP00000323880	9606.ENSP00000350552	0	0	0	0	0.062	0.056	0	0.701	0.712
FRAS1	FREM1	9606.ENSP00000326330	9606.ENSP00000412940	0	0	0	0.559	0.083	0.182	0.8	0.993	0.908
FZD2	WIF1	9606.ENSP00000323901	9606.ENSP00000286574	0	0	0	0	0.052	0.121	0.9	0.547	0.957
FZD2	WNT7B	9606.ENSP00000323901	9606.ENSP00000341032	0	0	0	0	0.062	0.166	0.6	0.612	0.862
G6PD	GCK	9606.ENSP00000377192	9606.ENSP00000223366	0	0	0	0	0.065	0	0.8	0.709	0.94
G6PD	TKTL2	9606.ENSP00000377192	9606.ENSP00000280605	0.135	0	0	0	0.104	0.521	0	0.611	0.836
G6PD	PKM	9606.ENSP00000377192	9606.ENSP00000320171	0.167	0	0	0	0.144	0	0.8	0.767	0.962
G6PD	TKTL1	9606.ENSP00000377192	9606.ENSP00000358931	0.135	0	0	0	0.104	0.347	0	0.646	0.797
GABRA2	GABRA4	9606.ENSP00000421828	9606.ENSP00000264318	0	0	0	0.952	0.162	0	0.9	0.804	0.916
GADL1	IL4I1	9606.ENSP00000282538	9606.ENSP00000472474	0	0	0	0	0.064	0.075	0.8	0.103	0.824
GALNTL6	MUCL1	9606.ENSP00000423313	9606.ENSP00000311364	0	0	0	0	0	0	0.9	0	0.9
GALNTL6	MUC1	9606.ENSP00000423313	9606.ENSP00000484824	0	0	0	0	0	0	0.9	0.094	0.905
GALNTL6	MUC5AC	9606.ENSP00000423313	9606.ENSP00000485659	0	0	0	0	0	0	0.9	0.128	0.909
GAST	NTS	9606.ENSP00000331358	9606.ENSP00000256010	0	0	0	0	0	0	0.3	0.805	0.857
GAST	SST	9606.ENSP00000331358	9606.ENSP00000287641	0	0	0	0	0	0	0	0.917	0.917
GAST	GIP	9606.ENSP00000331358	9606.ENSP00000350005	0	0	0	0	0	0	0	0.738	0.738
GCK	TKTL2	9606.ENSP00000223366	9606.ENSP00000280605	0	0	0	0	0.08	0	0.8	0.178	0.835
GCK	TKTL1	9606.ENSP00000223366	9606.ENSP00000358931	0	0	0	0	0.08	0	0.8	0.185	0.837
GCNT3	MUCL1	9606.ENSP00000379377	9606.ENSP00000311364	0	0	0	0	0	0	0.9	0	0.9
GCNT3	SPDEF	9606.ENSP00000379377	9606.ENSP00000363149	0	0	0	0	0.048	0	0	0.719	0.721
GCNT3	MUC1	9606.ENSP00000379377	9606.ENSP00000484824	0	0	0	0	0	0	0.9	0.284	0.925
GCNT3	MUC5AC	9606.ENSP00000379377	9606.ENSP00000485659	0	0	0	0	0	0	0.9	0.371	0.934
GGT6	GLS2	9606.ENSP00000370962	9606.ENSP00000310447	0	0	0	0	0.063	0	0.8	0.202	0.837
GHRH	SCTR	9606.ENSP00000362716	9606.ENSP00000019103	0	0	0	0	0	0.056	0.5	0.449	0.717
GHRH	SST	9606.ENSP00000362716	9606.ENSP00000287641	0	0	0	0	0	0	0	0.98	0.98
GHRH	PRL	9606.ENSP00000362716	9606.ENSP00000302150	0	0	0	0	0	0	0	0.753	0.753
GIP	IAPP	9606.ENSP00000350005	9606.ENSP00000240652	0	0	0	0	0	0	0.3	0.67	0.759
GIP	PCSK1	9606.ENSP00000350005	9606.ENSP00000308024	0	0	0	0	0	0	0.9	0.293	0.926
GIP	GLP1R	9606.ENSP00000350005	9606.ENSP00000362353	0	0	0	0	0	0	0.6	0.977	0.99
GJA3	HSPB4	9606.ENSP00000241125	9606.ENSP00000291554	0	0	0	0	0	0	0	0.821	0.821
GLP1R	SI	9606.ENSP00000362353	9606.ENSP00000264382	0	0	0	0	0.062	0	0	0.704	0.71
GLS2	SLC1A5	9606.ENSP00000310447	9606.ENSP00000444408	0.05	0	0	0	0	0	0	0.721	0.723
GOLGA7B	SPTSSB	9606.ENSP00000359634	9606.ENSP00000352097	0	0	0	0	0.069	0	0.54	0.469	0.752
GPRIN2	UGT2B17	9606.ENSP00000363436	9606.ENSP00000320401	0	0	0	0	0	0	0	0.813	0.813
GRIA2	SNAP25	9606.ENSP00000296526	9606.ENSP00000254976	0	0	0	0	0.562	0.056	0	0.448	0.752
GRIA2	PRKCG	9606.ENSP00000296526	9606.ENSP00000263431	0	0	0	0	0.231	0.067	0.9	0.618	0.968
GRIA2	GRID2	9606.ENSP00000296526	9606.ENSP00000282020	0	0	0	0.744	0.23	0.27	0.54	0.556	0.757
GRIA2	NLGN1	9606.ENSP00000296526	9606.ENSP00000392500	0	0	0	0	0.156	0	0.36	0.561	0.742
GRIA2	GRM1	9606.ENSP00000296526	9606.ENSP00000354896	0	0	0	0	0.346	0.076	0	0.651	0.771
GRIA2	HTR3A	9606.ENSP00000296526	9606.ENSP00000347754	0	0	0	0	0.062	0.057	0.72	0.286	0.799
GRIA2	GRM5	9606.ENSP00000296526	9606.ENSP00000306138	0	0	0	0	0.41	0.076	0	0.685	0.813
GRIA2	NEFL	9606.ENSP00000296526	9606.ENSP00000482169	0	0	0	0	0.333	0.058	0.9	0.27	0.948
GRIA2	GRIN2A	9606.ENSP00000296526	9606.ENSP00000379818	0	0	0	0.599	0.234	0.102	0.9	0.84	0.95
GRID2	GRM5	9606.ENSP00000282020	9606.ENSP00000306138	0	0	0	0	0.306	0.076	0	0.612	0.73
GRID2	GRIN2A	9606.ENSP00000282020	9606.ENSP00000379818	0	0	0	0.587	0.195	0.213	0.54	0.525	0.749
GRID2	GRM1	9606.ENSP00000282020	9606.ENSP00000354896	0	0	0	0	0.201	0.076	0	0.7	0.76
GRID2	NRXN1	9606.ENSP00000282020	9606.ENSP00000385142	0	0	0	0	0.348	0.173	0	0.674	0.809
GRIN2A	GRM5	9606.ENSP00000379818	9606.ENSP00000306138	0	0	0	0	0.282	0.177	0	0.71	0.813
GRIN2A	HTR3A	9606.ENSP00000379818	9606.ENSP00000347754	0	0	0	0	0.063	0.057	0.72	0.233	0.784
GRIN2A	GRM1	9606.ENSP00000379818	9606.ENSP00000354896	0	0	0	0	0.214	0.177	0	0.761	0.832
GRIN2A	GRM3	9606.ENSP00000379818	9606.ENSP00000355316	0	0	0	0	0.201	0.14	0	0.759	0.82
GRIN2A	NEFL	9606.ENSP00000379818	9606.ENSP00000482169	0	0	0	0	0.173	0.066	0.6	0.297	0.753
GRIN2A	NOS1	9606.ENSP00000379818	9606.ENSP00000477999	0	0	0	0	0.062	0.354	0.8	0.688	0.957
GRM1	GRM5	9606.ENSP00000354896	9606.ENSP00000306138	0	0	0	0.961	0.347	0.787	0.8	0.963	0.97
GRM1	NLGN1	9606.ENSP00000354896	9606.ENSP00000392500	0	0	0	0	0.1	0	0.6	0.252	0.707
GRM1	NRXN1	9606.ENSP00000354896	9606.ENSP00000385142	0	0	0	0	0.232	0	0.6	0.349	0.782
GRM5	NLGN1	9606.ENSP00000306138	9606.ENSP00000392500	0	0	0	0	0.147	0	0.6	0.355	0.761
GRM5	NRXN1	9606.ENSP00000306138	9606.ENSP00000385142	0	0	0	0	0.342	0	0.6	0.475	0.849
HBD	HBQ1	9606.ENSP00000369654	9606.ENSP00000199708	0	0	0	0.874	0.364	0.729	0.54	0.72	0.921
HCN4	NKX2-5	9606.ENSP00000261917	9606.ENSP00000327758	0	0	0	0	0.062	0	0	0.781	0.785
HMGA2	IGF2BP3	9606.ENSP00000437621	9606.ENSP00000258729	0	0	0	0	0.294	0	0	0.609	0.712
HMGA2	LIN28A	9606.ENSP00000437621	9606.ENSP00000363314	0	0	0	0	0.139	0	0	0.714	0.743
HMX2	PKM	9606.ENSP00000341108	9606.ENSP00000320171	0	0	0	0	0	0	0	0.797	0.797
HOXB13	PRAC2	9606.ENSP00000290295	9606.ENSP00000484945	0	0	0	0	0.113	0	0	0.909	0.915
HOXB7	SIX2	9606.ENSP00000239165	9606.ENSP00000304502	0	0	0	0	0.062	0.061	0	0.702	0.715
HOXC10	TBX4	9606.ENSP00000307321	9606.ENSP00000240335	0	0	0	0	0	0.155	0	0.773	0.8
HOXC11	TBX4	9606.ENSP00000446680	9606.ENSP00000240335	0	0	0	0	0	0.155	0	0.767	0.794
HRG	LPA	9606.ENSP00000232003	9606.ENSP00000321334	0	0	0	0	0.397	0.056	0	0.537	0.713
HRSP12	TKTL2	9606.ENSP00000254878	9606.ENSP00000280605	0.134	0	0	0	0.062	0.665	0	0.081	0.716
HSD3B1	UGT1A8	9606.ENSP00000358421	9606.ENSP00000304845	0	0	0	0	0	0.056	0.65	0.212	0.717
HSD3B1	UGT2B17	9606.ENSP00000358421	9606.ENSP00000320401	0	0	0	0	0	0.056	0.65	0.458	0.805
HSD3B1	SRD5A2	9606.ENSP00000358421	9606.ENSP00000477587	0	0	0	0	0.062	0	0.9	0.673	0.966
HTR3A	HTR3E	9606.ENSP00000347754	9606.ENSP00000406050	0	0	0	0.807	0	0.27	0.8	0.961	0.875
IAPP	SST	9606.ENSP00000240652	9606.ENSP00000287641	0	0	0	0	0.062	0	0	0.7	0.707
IDO2	KMO	9606.ENSP00000443432	9606.ENSP00000355517	0	0	0	0	0.117	0	0	0.714	0.736
IDO2	IL4I1	9606.ENSP00000443432	9606.ENSP00000472474	0	0	0	0	0	0	0.9	0.147	0.911
IGF2BP3	LIN28A	9606.ENSP00000258729	9606.ENSP00000363314	0	0	0	0	0.202	0.485	0	0.409	0.736
IL13	IL17F	9606.ENSP00000304915	9606.ENSP00000337432	0	0	0	0	0.063	0	0	0.709	0.715
IL13	MUC5AC	9606.ENSP00000304915	9606.ENSP00000485659	0	0	0	0	0	0	0	0.739	0.739
IL13	MRC1	9606.ENSP00000304915	9606.ENSP00000455897	0	0	0	0	0	0	0	0.763	0.763
IL17F	MMP3	9606.ENSP00000337432	9606.ENSP00000299855	0	0	0	0	0	0	0.9	0.31	0.928
IL17F	MMP1	9606.ENSP00000337432	9606.ENSP00000322788	0	0	0	0	0	0	0.9	0.194	0.915
IL17F	SAA1	9606.ENSP00000337432	9606.ENSP00000384906	0	0	0	0	0	0	0.9	0.243	0.921
IL4I1	PCK1	9606.ENSP00000472474	9606.ENSP00000319814	0	0	0	0	0	0	0.8	0.061	0.804
IL4I1	TAT	9606.ENSP00000472474	9606.ENSP00000348234	0	0	0	0	0.086	0	0.8	0.097	0.82
ITGA3	LAMA1	9606.ENSP00000007722	9606.ENSP00000374309	0	0	0	0	0.062	0.211	0.9	0.442	0.953
ITGA3	LAMC2	9606.ENSP00000007722	9606.ENSP00000264144	0	0	0	0	0.141	0.153	0.9	0.459	0.955
ITGA3	ITGB8	9606.ENSP00000007722	9606.ENSP00000222573	0	0	0	0	0.063	0.19	0.9	0.574	0.963
ITGA3	ITGB6	9606.ENSP00000007722	9606.ENSP00000283249	0	0	0	0	0.118	0.261	0.9	0.653	0.974
ITGB6	ITGB8	9606.ENSP00000283249	9606.ENSP00000222573	0	0	0	0.876	0	0	0.9	0.614	0.907
ITGB6	LAMC2	9606.ENSP00000283249	9606.ENSP00000264144	0	0	0	0	0.195	0.13	0.6	0.336	0.789
ITGB8	LAMA1	9606.ENSP00000222573	9606.ENSP00000374309	0	0	0	0	0.062	0.13	0.6	0.2	0.703
KIRREL3	NPHS2	9606.ENSP00000435466	9606.ENSP00000356587	0	0	0	0	0	0.279	0	0.826	0.869
KIRREL3	NPHS1	9606.ENSP00000435466	9606.ENSP00000368190	0	0	0	0.568	0.094	0.789	0.6	0.977	0.951
KLK4	REN	9606.ENSP00000326159	9606.ENSP00000272190	0	0	0	0	0	0	0	0.956	0.956
KRT19	PROM1	9606.ENSP00000355124	9606.ENSP00000426809	0	0	0	0	0.073	0	0	0.707	0.717
KRT19	MUC1	9606.ENSP00000355124	9606.ENSP00000484824	0	0	0	0	0.167	0	0	0.71	0.748
KRT2	PRSS1	9606.ENSP00000310861	9606.ENSP00000308720	0	0	0	0	0	0.835	0	0	0.835
LAMA1	LAMC2	9606.ENSP00000374309	9606.ENSP00000264144	0	0	0	0.658	0	0	0.9	0.438	0.914
LAMA1	RPSA	9606.ENSP00000374309	9606.ENSP00000346067	0	0	0	0	0	0	0.9	0.054	0.901
LAMA1	PAK3	9606.ENSP00000374309	9606.ENSP00000353864	0	0	0	0	0	0	0.9	0	0.9
LAMA1	PAK7	9606.ENSP00000374309	9606.ENSP00000367686	0	0	0	0	0	0	0.9	0	0.9
LAMC2	RPSA	9606.ENSP00000264144	9606.ENSP00000346067	0	0	0	0	0	0	0.9	0	0.9
LAMC2	PAK3	9606.ENSP00000264144	9606.ENSP00000353864	0	0	0	0	0	0	0.9	0	0.9
LAMC2	PAK7	9606.ENSP00000264144	9606.ENSP00000367686	0	0	0	0	0	0	0.9	0.059	0.901
LAMC2	MMP12	9606.ENSP00000264144	9606.ENSP00000458585	0	0	0	0	0.062	0	0.9	0.169	0.915
LAMC2	MMP3	9606.ENSP00000264144	9606.ENSP00000299855	0	0	0	0	0	0	0.9	0.212	0.917
LHFPL3	PCDH15	9606.ENSP00000393128	9606.ENSP00000363068	0	0	0	0	0.097	0.721	0	0.616	0.894
LIN28A	SOX2	9606.ENSP00000363314	9606.ENSP00000323588	0	0	0	0	0.138	0.173	0.65	0.902	0.972
LOC93432	SI	9606.ENSP00000447431	9606.ENSP00000264382	0	0	0	0.947	0	0	0.9	0.681	0.903
LPA	SAA1	9606.ENSP00000321334	9606.ENSP00000384906	0	0	0	0	0.063	0	0.54	0.391	0.714
LRP2	SLC22A17	9606.ENSP00000263816	9606.ENSP00000380437	0	0	0	0	0.086	0	0	0.826	0.835
LRP2	SLC9A3	9606.ENSP00000263816	9606.ENSP00000264938	0	0	0	0	0	0.213	0	0.982	0.986
LYPD1	LYPD6B	9606.ENSP00000380605	9606.ENSP00000387077	0	0	0	0	0	0	0	0.756	0.756
MAFA	NEUROG3	9606.ENSP00000328364	9606.ENSP00000242462	0	0	0	0	0	0	0	0.731	0.731
MEP1A	SI	9606.ENSP00000230588	9606.ENSP00000264382	0	0	0	0	0.49	0	0	0.547	0.759
MMP1	MMP10	9606.ENSP00000322788	9606.ENSP00000279441	0	0	0.28	0.948	0.361	0	0.9	0.764	0.936
MMP1	MMP3	9606.ENSP00000322788	9606.ENSP00000299855	0	0	0.298	0.953	0.529	0	0.9	0.912	0.953
MMP1	PRSS1	9606.ENSP00000322788	9606.ENSP00000308720	0	0	0	0	0.066	0	0.9	0.086	0.907
MMP1	PRSS3P2	9606.ENSP00000322788	9606.ENSP00000485444	0	0	0	0	0	0	0.9	0.124	0.908
MMP1	SAA1	9606.ENSP00000322788	9606.ENSP00000384906	0	0	0	0	0.063	0	0.9	0.403	0.939
MMP10	PRSS1	9606.ENSP00000279441	9606.ENSP00000308720	0	0	0	0	0	0	0.9	0	0.9
MMP10	MMP3	9606.ENSP00000279441	9606.ENSP00000299855	0	0	0.448	0.98	0.311	0.738	0.65	0.825	0.933
MMP3	PRSS1	9606.ENSP00000299855	9606.ENSP00000308720	0	0	0	0	0	0	0.9	0.047	0.9
MMP3	SAA1	9606.ENSP00000299855	9606.ENSP00000384906	0	0	0	0	0.091	0	0.9	0.391	0.939
MT-ATP8	MT-ND6	9606.ENSP00000355265	9606.ENSP00000354665	0	0	0	0	0.382	0	0	0.913	0.944
MT-ATP8	MT-ND4L	9606.ENSP00000355265	9606.ENSP00000354728	0	0	0	0	0.78	0	0	0.916	0.98
MT-ATP8	MT-ND5	9606.ENSP00000355265	9606.ENSP00000354813	0	0	0	0	0.492	0	0	0.873	0.932
MT-ND4L	MT-ND6	9606.ENSP00000354728	9606.ENSP00000354665	0	0	0	0	0.836	0.929	0	0.986	0.999
MT-ND4L	MT-ND5	9606.ENSP00000354728	9606.ENSP00000354813	0	0	0	0	0.898	0.929	0.54	0.944	0.999
MT-ND5	MT-ND6	9606.ENSP00000354813	9606.ENSP00000354665	0	0	0	0	0.894	0.929	0.6	0.914	0.999
MT1G	MT1H	9606.ENSP00000391397	9606.ENSP00000330587	0	0	0	0.973	0.912	0	0	0.845	0.913
MT1G	MT1X	9606.ENSP00000391397	9606.ENSP00000377995	0	0	0	0.97	0.83	0	0	0.845	0.834
MT1H	MT1X	9606.ENSP00000330587	9606.ENSP00000377995	0	0	0	0.973	0.829	0	0	0.836	0.832
MUC1	MUCL1	9606.ENSP00000484824	9606.ENSP00000311364	0	0	0	0	0	0	0.9	0.234	0.92
MUC1	MUC5AC	9606.ENSP00000484824	9606.ENSP00000485659	0	0	0	0	0.098	0	0.9	0.87	0.987
MUC5AC	TFF2	9606.ENSP00000485659	9606.ENSP00000291526	0	0	0	0	0.095	0	0	0.682	0.7
MUC5AC	MUCL1	9606.ENSP00000485659	9606.ENSP00000311364	0	0	0	0	0	0	0.9	0.095	0.905
MUC5AC	SPDEF	9606.ENSP00000485659	9606.ENSP00000363149	0	0	0	0	0.117	0	0	0.702	0.726
MYCN	SOX2	9606.ENSP00000281043	9606.ENSP00000323588	0	0	0	0	0.196	0.345	0	0.644	0.796
NEFL	NEFM	9606.ENSP00000482169	9606.ENSP00000221166	0	0	0	0.89	0.598	0.98	0	0.99	0.992
NEUROG3	RFX6	9606.ENSP00000242462	9606.ENSP00000332208	0	0	0	0	0.062	0.056	0	0.789	0.797
NEUROG3	SST	9606.ENSP00000242462	9606.ENSP00000287641	0	0	0	0	0.062	0	0	0.807	0.811
NEUROG3	NKX6-2	9606.ENSP00000242462	9606.ENSP00000357581	0	0	0	0	0	0.076	0	0.869	0.874
NKX6-2	SST	9606.ENSP00000357581	9606.ENSP00000287641	0	0	0	0	0.119	0	0	0.707	0.731
NLGN1	NRXN1	9606.ENSP00000392500	9606.ENSP00000385142	0	0	0	0	0.152	0.721	0.8	0.99	0.999
NPHS1	NPHS2	9606.ENSP00000368190	9606.ENSP00000356587	0	0	0	0	0.062	0.485	0.9	0.992	0.999
NPY1R	SST	9606.ENSP00000354652	9606.ENSP00000287641	0	0	0	0	0.063	0	0.6	0.364	0.74
NRXN1	NXPH2	9606.ENSP00000385142	9606.ENSP00000272641	0	0	0	0	0.12	0.384	0	0.793	0.878
NRXN1	SYT9	9606.ENSP00000385142	9606.ENSP00000324419	0	0	0	0	0.17	0.226	0.6	0.305	0.797
NRXN1	NXPH4	9606.ENSP00000385142	9606.ENSP00000333593	0	0	0	0	0.062	0.25	0	0.767	0.821
NTS	SST	9606.ENSP00000256010	9606.ENSP00000287641	0	0	0	0	0.065	0	0	0.873	0.876
OTOG	USH1C	9606.ENSP00000382323	9606.ENSP00000005226	0	0	0	0	0.125	0.057	0	0.727	0.755
PAK3	ROBO2	9606.ENSP00000353864	9606.ENSP00000417335	0	0	0	0	0.11	0.144	0.8	0.069	0.839
PAK3	PAK7	9606.ENSP00000353864	9606.ENSP00000367686	0	0	0	0.84	0.065	0	0.9	0.642	0.912
PAK7	ROBO2	9606.ENSP00000367686	9606.ENSP00000417335	0	0	0	0	0.064	0.103	0.8	0.079	0.824
PAX2	SIX2	9606.ENSP00000359319	9606.ENSP00000304502	0	0	0	0	0.062	0.069	0	0.8	0.81
PAX2	SOX2	9606.ENSP00000359319	9606.ENSP00000323588	0	0	0	0	0	0.059	0	0.758	0.763
PCDH15	USH1C	9606.ENSP00000363068	9606.ENSP00000005226	0	0	0	0	0	0.73	0	0.985	0.995
PCDHA3	PCDHA6	9606.ENSP00000429808	9606.ENSP00000433378	0	0	0	0.982	0.338	0.656	0	0.736	0.765
PCK1	PKM	9606.ENSP00000319814	9606.ENSP00000320171	0	0	0	0	0.062	0	0.9	0.557	0.954
PITX1	TBX4	9606.ENSP00000265340	9606.ENSP00000240335	0	0	0	0	0	0.064	0	0.873	0.876
PITX2	TFAP2A	9606.ENSP00000304169	9606.ENSP00000368924	0	0	0	0	0.117	0.104	0.9	0.381	0.944
PKM	TKTL2	9606.ENSP00000320171	9606.ENSP00000280605	0.135	0	0	0	0.148	0	0.8	0.542	0.923
PKM	TKTL1	9606.ENSP00000320171	9606.ENSP00000358931	0.135	0	0	0	0.148	0	0.8	0.557	0.926
PLP1	SNAP25	9606.ENSP00000481006	9606.ENSP00000254976	0	0	0	0	0.364	0.383	0	0.325	0.712
PLP1	SOX10	9606.ENSP00000481006	9606.ENSP00000380093	0	0	0	0	0.358	0	0	0.714	0.809
PRAME	ZNF280A	9606.ENSP00000445675	9606.ENSP00000302855	0	0	0	0	0.334	0	0	0.681	0.779
PRAME	ZNF280B	9606.ENSP00000445675	9606.ENSP00000480958	0	0	0	0	0.088	0	0	0.727	0.74
PRKCG	SPHK1	9606.ENSP00000263431	9606.ENSP00000313681	0	0	0	0	0.062	0	0.8	0.107	0.817
PRL	SST	9606.ENSP00000302150	9606.ENSP00000287641	0	0	0	0	0	0	0	0.753	0.753
PROM1	SOX2	9606.ENSP00000426809	9606.ENSP00000323588	0	0	0	0	0.077	0	0	0.859	0.864
PRSS1	TCN1	9606.ENSP00000308720	9606.ENSP00000257264	0	0	0	0	0	0	0.9	0	0.9
PRSS1	PRSS3P2	9606.ENSP00000308720	9606.ENSP00000485444	0	0	0.449	0.981	0.344	0	0.8	0.87	0.866
REN	SCNN1G	9606.ENSP00000272190	9606.ENSP00000300061	0	0	0	0	0	0	0	0.753	0.753
RIMS2	SNAP25	9606.ENSP00000262231	9606.ENSP00000254976	0	0	0	0	0.172	0	0	0.772	0.804
RND2	SEMA3E	9606.ENSP00000466680	9606.ENSP00000303212	0	0	0	0	0	0.057	0.9	0.395	0.937
SCNN1G	SLC9A3	9606.ENSP00000300061	9606.ENSP00000264938	0	0	0	0	0	0	0	0.764	0.764
SCNN1G	WNK2	9606.ENSP00000300061	9606.ENSP00000297954	0	0	0	0	0	0	0.9	0.157	0.912
SDS	TAT	9606.ENSP00000257549	9606.ENSP00000348234	0	0	0	0	0.145	0	0	0.764	0.79
SFRP5	WIF1	9606.ENSP00000266066	9606.ENSP00000286574	0	0	0	0	0.079	0.066	0	0.747	0.763
SFRP5	WNT7B	9606.ENSP00000266066	9606.ENSP00000341032	0	0	0	0	0	0.166	0.6	0.568	0.843
SGPP2	SPHK1	9606.ENSP00000315137	9606.ENSP00000313681	0.055	0	0	0	0.062	0.078	0.9	0.788	0.979
SIX3	SOX2	9606.ENSP00000260653	9606.ENSP00000323588	0	0	0	0	0.166	0.139	0	0.666	0.739
SLC1A5	SLC6A19	9606.ENSP00000444408	9606.ENSP00000305302	0.047	0	0	0	0.049	0	0	0.716	0.72
SLC5A1	SLC9A3	9606.ENSP00000266088	9606.ENSP00000264938	0	0	0	0	0.062	0	0	0.725	0.731
SLC5A1	SLC6A19	9606.ENSP00000266088	9606.ENSP00000305302	0	0	0	0	0.101	0	0	0.766	0.781
SLC5A1	TAS1R3	9606.ENSP00000266088	9606.ENSP00000344411	0	0	0	0	0	0	0	0.853	0.853
SLC6A14	SLC9A3	9606.ENSP00000470801	9606.ENSP00000264938	0	0	0	0	0.062	0	0	0.7	0.706
SNAP25	SYT8	9606.ENSP00000254976	9606.ENSP00000371394	0	0	0	0	0.062	0.255	0	0.607	0.701
SNAP25	SYT14	9606.ENSP00000254976	9606.ENSP00000355986	0	0	0	0	0.096	0.255	0	0.603	0.709
SNAP25	SNAP91	9606.ENSP00000254976	9606.ENSP00000400459	0	0	0	0	0.483	0	0	0.486	0.722
SNAP25	SYT16	9606.ENSP00000254976	9606.ENSP00000478637	0	0	0	0	0.172	0.255	0	0.608	0.737
SNAP25	SYT3	9606.ENSP00000254976	9606.ENSP00000340914	0	0	0	0	0.234	0.432	0	0.629	0.825
SNAP25	SYT9	9606.ENSP00000254976	9606.ENSP00000324419	0	0	0	0	0.174	0.388	0	0.711	0.842
SNAP25	TRIM9	9606.ENSP00000254976	9606.ENSP00000298355	0	0	0	0	0.296	0.486	0	0.892	0.957
SNAP91	ZNF536	9606.ENSP00000400459	9606.ENSP00000347730	0	0	0	0	0.332	0.058	0	0.572	0.707
SOX10	TFAP2A	9606.ENSP00000380093	9606.ENSP00000368924	0	0	0	0	0.065	0	0	0.822	0.826
SRD5A2	UGT2B17	9606.ENSP00000477587	9606.ENSP00000320401	0	0	0	0	0.062	0	0.65	0.391	0.782
SST	SSTR3	9606.ENSP00000287641	9606.ENSP00000480971	0	0	0	0	0.098	0	0.8	0.966	0.993
TKTL1	TKTL2	9606.ENSP00000358931	9606.ENSP00000280605	0	0	0.448	0.977	0.062	0	0.8	0.843	0.81
TREM1	TREML4	9606.ENSP00000244709	9606.ENSP00000342570	0	0	0	0	0.358	0	0.3	0.497	0.754
TRPM6	TRPV6	9606.ENSP00000354006	9606.ENSP00000352358	0	0	0	0	0	0	0	0.757	0.757
WIF1	WNT7B	9606.ENSP00000286574	9606.ENSP00000341032	0	0	0	0	0.049	0	0.6	0.527	0.804
ZNF280A	ZNF280B	9606.ENSP00000302855	9606.ENSP00000480958	0	0	0	0.961	0.769	0.273	0	0.825	0.83
